# Supplementary material for: Alterations in gene expression in Caenorhabditis elegans associated with organophosphate pesticide intoxication and recovery
Source: BMC Genomics. 2013 Apr 30;14:291. doi: 10.1186/1471-2164-14-291 (PMC3760450; doi:10.1186/1471-2164-14-291)
Supplement: Additional file 1 — Developmentally Regulated Genes Whose Timing of Expression is Unaffected by Dichlorvos-induced Developmental Delays. [file 1471-2164-14-291-S1.xlsx]

## Sheet: all
Expression Cluster		2 h response(21)		Early 2-8 h (230)		Dose Only (2063)		Recovery (73)		Recover -8 h (36)
[cgc5428]:L1_muscle_enriched	1065	2		39	0.000141366	204		4		2
[cgc5976]:class_1	167	4	0.000230017	19	8.7255e-10	86	4.72368e-25	15	1.18744e-13	8	4.97601e-08
[cgc5976]:class_2	161	3		11	0.000389833	56	2.35513e-08	2		0
[cgc6390]:Cluster_A	471	0		14		182	5.74464e-31	6		3
[cgc6390]:Cluster_B	561	2		7		138	1.09463e-06	6		6
[cgc6390]:Cluster_C	657	4		40	1.83378e-10	269	5.82175e-52	5		3
[cgc6390]:herm_soma-enriched	291	2		11		109	1.17308e-17	3		2
[cgc6390]:male_sex-enriched	168	0		13	3.22163e-05	53	1.86577e-06	2		0
[cgc6390]:male_soma-enriched	136	0		12	1.76598e-05	64	2.01547e-16	2		2
[cgc6390]:mixed_spermatogenesis-somatic	261	1		12		71	1.52798e-05	5		3
Aging-regulated	104	0		11	7.07107e-06	33	0.000138647	3		1
cgc4386_cluster_1_1	125	2		7		43	1.37875e-06	3		2
cgc4386_cluster_1_2	93	1		6		49	2.42588e-15	3		0
cgc4386_cluster_1_3	131	2		8		82	5.03909e-32	2		2
cgc4386_cluster_1_5	125	0		8		39	5.44292e-05	2		0
cgc4386_cluster_1_6	89	0		6		46	4.46806e-14	2		1
cgc4386_cluster_2_1	53	1		4		21	6.81491e-05	2		0
cgc4386_cluster_2_2	68	0		6		39	4.3178e-14	3		3
cgc4386_cluster_2_3	81	1		5		33	2.93988e-07	0		0
cgc4386_cluster_2_4	107	0		8		46	1.65831e-10	1		1
cgc4386_cluster_3_2	61	0		7	0.000205124	19		3		0
cgc4489_group_12	278	2		22	3.70689e-08	119	5.74899e-25	14	2.03545e-09	5
cgc4489_group_13	172	0		8		56	3.04054e-07	3		2
cgc4489_group_14	243	0		8		70	2.00241e-06	1		1
cgc4489_group_16	175	2		11	0.000786587	36		1		0
cgc4489_group_17	177	1		13	5.5557e-05	58	1.46236e-07	6	0.000962855	2
cgc4489_group_19	170	0		5		49	6.53522e-05	0		0
cgc4489_group_20	278	0		8		79	8.1202e-07	4		2
cgc4489_group_24	208	2		14	7.47279e-05	74	3.94347e-11	2		1
cgc4489_group_3	655	3		20		155	2.75709e-06	6		3
cgc4489_group_9	624	1		20		142	5.95503e-05	9		4
WBPaper00006465:II_ethanol_late_induction	89	1		6		28	0.000504583	0		0
WBPaper00006465:IV_ethanol_late_repression	73	2		11	1.94252e-07	39	9.67002e-13	5	0.000104018	2
WBPaper00024393:strongly_regulated_dauer_genes	832	4		35	2.0317e-05	224	1.9861e-14	11		6
WBPaper00024671:AFD_AWB_vs_unsorted_downregulated	505	4		44	4.92286e-19	218	4.86384e-51	12	2.0199e-05	9	6.45509e-06
WBPaper00025032:cluster_129	12	0		0		7	0.000899744	1		1
WBPaper00025032:cluster_16	55	0		1		19	0.000467319	0		0
WBPaper00025032:cluster_5	112	0		9	0.000154311	41	5.33929e-08	0		0
WBPaper00025032:cluster_60	19	0		1		9		0		0
WBPaper00025099:MA_specific	527	2		21		139	1.13687e-08	7		3
WBPaper00025099:NI_specific	82	0		7		35	3.16074e-08	5	0.000180666	2
WBPaper00026980:intestine_enriched	1556	3		65	1.96455e-09	383	1.84603e-17	25	6.39247e-06	13	0.000814662
WBPaper00027111:eri-1(mg366)_upregulated	137	1		13	8.31063e-07	44	1.26824e-06	11	2.21582e-10	4	0.000518478
WBPaper00027111:rde-3(r459)_upregulated	111	1		8	0.000743548	35	2.3385e-05	3		1
WBPaper00027722:Microbacterium_nematophilum_downregulated	19	0		4	0.000290679	12	3.80081e-06	0		0
WBPaper00027722:Microbacterium_nematophilum_upregulated	65	6	6.00227e-10	23	1.60582e-24	52	1.94957e-30	12	1.09943e-15	2
WBPaper00028482:PA14_downregulated	26	0		6	9.95178e-06	15	2.90324e-06	6	1.21364e-08	3	7.96788e-05
WBPaper00028482:PA14_upregulated	156	2		20	3.442e-11	95	1.64615e-35	8	6.81848e-06	3
WBPaper00028789:PA14_vs_gacA_downregulated_4hr	71	1		8	3.26333e-05	42	7.73325e-17	2		1
WBPaper00028789:PA14_vs_gacA_downregulated_8hr	136	1		11	2.71053e-05	70	2.56123e-22	5	0.000952266	2
WBPaper00028789:PA14_vs_gacA_upregulated_4hr	150	8	4.36544e-11	33	3.11407e-27	105	1.46963e-50	15	3.04655e-15	6	2.97682e-06
WBPaper00028789:PA14_vs_gacA_upregulated_8hr	117	5	9.42782e-07	23	4.50268e-18	75	2.20877e-32	9	1.58263e-08	4	0.000284588
WBPaper00028789:PA14_vs_OP50_downregulated_4hr	103	4	1.93999e-05	14	3.04189e-09	66	1.26052e-28	5	0.000266915	3
WBPaper00028789:PA14_vs_OP50_downregulated_8hr	194	3		19	1.32837e-09	113	2.70278e-42	10	1.10389e-07	5	0.000174935
WBPaper00028789:PA14_vs_OP50_upregulated_4hr	246	7	6.98554e-08	36	3.55036e-23	146	5.98049e-56	17	1.76624e-14	8	2.63451e-07
WBPaper00028789:PA14_vs_OP50_upregulated_8hr	201	6	5.39711e-07	31	9.6639e-21	123	2.92819e-49	16	1.25054e-14	8	5.55871e-08
WBPaper00028789:pmk-1_upregulated	67	1		4		46	3.08852e-22	3		1
WBPaper00029437:dcr-1_upregulated	896	10	3.72731e-07	84	5.38881e-40	413	1.41845e-111	31	1.10185e-17	13	3.43178e-07
WBPaper00029437:rde-1_upregulated	48	1		3		20	1.51823e-05	1		1
WBPaper00029437:rde-4_upregulated	335	4		27	3.55918e-11	154	4.49066e-40	10	1.54378e-05	4
WBPaper00030839:Larval_A_Class	286	0		5		74	5.74398e-06	1		0
WBPaper00030839:Larval_Pan_Neuronal	899	3		21		178	0.000432138	3		1
WBPaper00030985:Enterococcus_faecalis_upregulated	429	1		16		129	3.68139e-12	5		3
WBPaper00030985:Photorhabdus_luminescens_downregulated	343	1		10		88	1.89144e-05	3		0
WBPaper00030985:Photorhabdus_luminescens_upregulated	411	2		14		132	8.36928e-15	10	0.000284917	6
WBPaper00031003:0hr_muscle_depleted	1346	0		22		308	2.42824e-13	6		4
WBPaper00031003:0hr_muscle_enriched	601	1		33	5.07316e-09	192	2.54568e-24	3		2
WBPaper00031003:24hr_muscle_depleted	1284	1		22		256	1.34548e-05	9		5
WBPaper00031003:24hr_muscle_enriched	681	2		37	7.01286e-10	191	3.47678e-17	4		1
WBPaper00031003:hlh_1_enriched	1642	5		64	2.79048e-10	434	3.90462e-33	14		7
WBPaper00031003:total_muscle_depleted	1975	1		34		409	1.01834e-10	10		5
WBPaper00031003:total_muscle_enriched	958	2		44	2.7653e-09	253	8.35323e-19	5		2
WBPaper00031532:Larva_Pan_Neuronal_Depleted	1038	7	0.00082615	53	7.27602e-13	399	1.30872e-77	20	5.83536e-07	13	1.83821e-06
WBPaper00031662:spaceflight_upregulated	11	0		2		7	0.000676157	0		0
WBPaper00031703:heme_responsive_3	10	0		4	1.78341e-05	8	1.23845e-05	3	1.93239e-05	1
WBPaper00031703:heme_responsive_4	29	0		3		14	4.04747e-05	3	0.000545352	2
WBPaper00031703:heme_responsive_6	20	0		1		9		0		0
WBPaper00031703:heme_responsive_7	55	2		4		34	1.07079e-14	6	5.648e-07	4	1.47761e-05
WBPaper00031703:heme_responsive_8	38	0		2		14		3		2
WBPaper00031832:slr-2_regulated	1402	3		42	0.000359745	273	4.20508e-05	23	1.12645e-06	13	4.91611e-05
WBPaper00031850:mdt-15_RNAi_Down	138	0		12	2.04671e-05	60	1.49626e-13	2		1
WBPaper00031850:mdt-15_RNAi_Up	93	1		11	2.34339e-06	52	1.10622e-17	4		1
WBPaper00032062:age_regulated_genes	900	4		74	1.1856e-27	376	2.24164e-77	19	2.57161e-06	7
WBPaper00032165:A_to_C_transit_increased	93	0		2		29	0.00047627	0		0
WBPaper00032165:differentially_expressed_with_age_medoid_2	645	1		43	1.63795e-12	210	5.33168e-24	9		5
WBPaper00032165:differentially_expressed_with_age_medoid_4	135	2		9		74	6.65176e-24	5		3
WBPaper00032165:differentially_expressed_with_age_medoid_6	223	0		10		81	1.32883e-12	3		1
WBPaper00032948:FedUp	1563	7		49	3.2741e-05	339	2.05929e-11	22	2.51188e-05	13	0.000152281
WBPaper00032948:StarveUp1	166	0		4		44	0.000240157	0		0
WBPaper00032948:StarveUp2	472	2		21	8.75142e-05	168	3.44091e-27	8		7	0.000252572
WBPaper00032948:StarveUp3	283	0		12		110	1.58193e-21	6		2
WBPaper00032948:StarveUp4	129	0		4		38	5.79562e-05	3		1
WBPaper00033099:organophosphorus_pesticide_regulated	71	0		10	4.11062e-07	42	7.73325e-17	1		1
WBPaper00033101:spr-5_regulated	542	5		27	1.08772e-05	156	9.55158e-13	12	0.000160948	4
WBPaper00034661:AgNPs_downregulated	831	1		17		176	1.07669e-05	6		4
WBPaper00034661:AgNPs_upregulated	299	1		13		75	1.6292e-05	6		3
WBPaper00034739:N2moreDR1350	1242	1		34		261	1.30526e-07	11		2
WBPaper00034739:TreatmentAffectedGenes	63	0		4		24	1.38408e-05	2		1
WBPaper00034757:down_by_oxidative_stress	363	0		10		92	1.15363e-06	1		0
WBPaper00034757:up_by_oxidative_stress	763	7	0.000124505	80	1.69449e-41	365	9.34985e-104	31	1.06974e-19	14	5.19639e-09
WBPaper00035227:bio-electrospray_regulated	13	0		4	5.82517e-05	10	1.64837e-06	1		1
WBPaper00035227:heat_shock_regulated	635	5		52	2.79667e-21	272	3.3626e-63	21	1.7838e-11	8	0.00026239
WBPaper00035429:UVC_upregulated	24	1		6	2.82096e-06	19	9.7737e-12	2		1
WBPaper00035588:alg-1(-)_upregulated	1064	3		34	0.000454446	236	4.92271e-09	14		4
WBPaper00035873:dpy-10_regulated	3449	8		89	2.2891e-05	887	1.18301e-72	33	0.000370782	16
WBPaper00035873:dpy-9_regulated	2910	9		78	2.64391e-05	759	9.44634e-62	25		11
WBPaper00035873:osm-11_regulated	386	8	7.63741e-08	47	1.39593e-26	229	4.29524e-88	23	4.71344e-18	7	7.24415e-05
WBPaper00035873:osm-7_regulated	251	4	0.000607241	30	6.62094e-17	158	1.02663e-65	21	1.61834e-19	9	1.79485e-08
WBPaper00035873:osm-8_regulated	1064	2		46	7.58169e-09	398	2.56117e-73	24	1.27895e-09	11	8.6085e-05
WBPaper00035873:osmotically_regulated	289	3		20	1.78641e-07	124	7.59349e-29	11	5.21911e-07	6	0.00012154
WBPaper00035892:KIM5_regulated	228	0		14	4.9955e-05	146	3.62654e-62	4		1
WBPaper00035892:KIM5_vs_OP50_Down	20	0		2		15	6.03831e-09	0		0
WBPaper00035892:KIM5_vs_OP50_Up	93	0		8	0.000224508	69	3.13192e-36	4		1
WBPaper00036464:affected_by_RN6390	293	5	8.16908e-05	34	1.19681e-18	179	1.79738e-71	24	4.16097e-22	8	9.93085e-07
WBPaper00037704:ABZ_down_regulated	3	0		2	0.000908617	2		0		0
WBPaper00037704:ABZ_up_regulated	31	1		4		20	1.15854e-09	3	0.000665537	1
WBPaper00038172: aak-2overexpression_down_regulated	274	3		13		67	0.00010384	6		1
WBPaper00038172: crh-1null_up_regulated	482	2		22	4.04014e-05	216	6.31995e-54	23	6.21528e-16	14	1.23474e-11
WBPaper00038172: tax-6null_up_regulated	910	6		60	7.53215e-20	422	2.30699e-115	31	1.71482e-17	16	4.97529e-10

## Sheet: 2hResponse_21_enrich
Expression Cluster	Count	Bkg	Bkg Hits	DE List	DE Hits	Up	Down	p-value	FDR
WBPaper00028789:PA14_vs_gacA_upregulated_4hr	204	13111	150	21	8	8	0	4.36544e-11	2.55378e-08
WBPaper00027722:Microbacterium_nematophilum_upregulated	71	13111	65	21	6	6	0	6.00227e-10	1.75566e-07
WBPaper00028789:PA14_vs_OP50_upregulated_4hr	321	13111	246	21	7	7	0	6.98554e-08	1.11697e-05
WBPaper00035873:osm-11_regulated	450	13111	386	21	8	7	1	7.63741e-08	1.11697e-05
WBPaper00029437:dcr-1_upregulated	1085	13111	896	21	10	10	0	3.72731e-07	4.36095e-05
WBPaper00028789:PA14_vs_OP50_upregulated_8hr	281	13111	201	21	6	6	0	5.39711e-07	5.26219e-05
WBPaper00028789:PA14_vs_gacA_upregulated_8hr	172	13111	117	21	5	5	0	9.42782e-07	7.87896e-05
WBPaper00028789:PA14_vs_OP50_downregulated_4hr	128	13111	103	21	4	1	3	1.93999e-05	0.00141862
WBPaper00036464:affected_by_RN6390	387	13111	293	21	5	3	2	8.16908e-05	0.0053099
WBPaper00034757:up_by_oxidative_stress	948	13111	763	21	7	7	0	0.000124505	0.00728355
[cgc5976]:class_1	262	10677	167	20	4	4	0	0.000230017	0.0122327
WBPaper00035873:osm-7_regulated	286	13111	251	21	4	4	0	0.000607241	0.029603
WBPaper00031532:Larva_Pan_Neuronal_Depleted	1325	13111	1038	21	7	6	1	0.00082615	0.0371768
WBPaper00029437:rde-4_upregulated	384	13111	335	21	4	4	0	0.00177583	0.0742043
WBPaper00038172: tax-6null_up_regulated	1140	13111	910	21	6	6	0	0.00241543	0.0942019
WBPaper00033101:spr-5_regulated	706	10677	542	20	5	5	0	0.0027161	0.0961375
WBPaper00035227:heat_shock_regulated	806	13111	635	21	5	5	0	0.00279374	0.0961375
[cgc5976]:class_2	250	10677	161	20	3	3	0	0.00317726	0.101961
WBPaper00031703:heme_responsive_7	71	13111	55	21	2	2	0	0.00344765	0.101961
WBPaper00028789:PA14_vs_OP50_downregulated_8hr	248	13111	194	21	3	0	3	0.00348583	0.101961
WBPaper00027111:rrf-1(pk1417)_upregulated	225	13111	78	21	2	2	0	0.00681924	0.189964
WBPaper00024671:AFD_AWB_vs_unsorted_downregulated	609	13111	505	21	4	4	0	0.00772399	0.197198
cgc4386_cluster_3_1	86	10677	72	20	2	2	0	0.00787732	0.197198
WBPaper00006465:IV_ethanol_late_repression	97	10677	73	20	2	1	1	0.00809016	0.197198
WBPaper00032948:FedUp	1841	13111	1563	21	7	6	1	0.0086385	0.202141
WBPaper00038172: aak-2overexpression_down_regulated	350	13111	274	21	3	3	0	0.00908699	0.204457
WBPaper00035873:osmotically_regulated	337	13111	289	21	3	3	0	0.0105056	0.227621
cgc4386_cluster_1_1	144	10677	125	20	2	1	1	0.022512	0.47034
cgc4386_cluster_1_3	172	10677	131	20	2	1	1	0.0245693	0.495623
WBPaper00032165:differentially_expressed_with_age_medoid_4	165	10677	135	20	2	2	0	0.0259826	0.50666
WBPaper00035873:dpy-9_regulated	3264	13111	2910	21	9	9	0	0.0276645	0.522055
[cgc6390]:Cluster_C	909	10677	657	20	4	4	0	0.0312724	0.559719
WBPaper00025032:cluster_80	20	13111	20	21	1	0	1	0.0315739	0.559719
WBPaper00028482:PA14_upregulated	202	10677	156	20	2	2	0	0.0339276	0.583754
WBPaper00035429:UVC_upregulated	29	13111	24	21	1	1	0	0.0377737	0.631361
cgc4489_group_16	325	10677	175	20	2	2	0	0.0418329	0.668002
cgc4489_male_enriched_neuronal_genes	41	10677	23	20	1	1	0	0.0422497	0.668002
WBPaper00037704:ABZ_up_regulated	45	13111	31	21	1	1	0	0.0485325	0.747145
WBPaper00027111:rrf-3(pk1426)_upregulated	132	13111	36	21	1	1	0	0.0561471	0.834018
cgc4489_group_24	291	10677	208	20	2	2	0	0.0570268	0.834018
WBPaper00024393:strongly_regulated_dauer_genes	1275	10677	832	20	4	4	0	0.0651259	0.929236
WBPaper00029437:rde-1_upregulated	58	13111	48	21	1	1	0	0.0741861	1
WBPaper00034739:N2lessDR1350	1338	13111	1038	21	4	4	0	0.0793269	1
WBPaper00032062:age_regulated_genes	1253	10677	900	20	4	2	2	0.0821311	1
cgc4489_group_12	563	10677	278	20	2	2	0	0.0944117	1
cgc4386_cluster_2_1	145	10677	53	20	1	1	0	0.0948141	1
[cgc6390]:herm_soma-enriched	420	10677	291	20	2	0	2	0.101997	1
WBPaper00031703:heme_responsive_2	73	13111	67	21	1	1	0	0.102078	1
WBPaper00028789:pmk-1_upregulated	97	13111	67	21	1	1	0	0.102078	1
WBPaper00028789:PA14_vs_gacA_downregulated_4hr	83	13111	71	21	1	0	1	0.107847	1
WBPaper00031003:hlh_1_enriched	2370	13111	1642	21	5	4	1	0.113001	1
cgc4386_cluster_6_6	119	10677	68	20	1	1	0	0.120057	1
cgc4489_group_3	790	10677	655	20	3	2	1	0.120651	1
WBPaper00038172: tax-6null_down_regulated	1051	13111	793	21	3	3	0	0.130592	1
cgc4489_group_4	445	10677	340	20	2	0	2	0.132023	1
cgc4386_cluster_5_6	96	10677	76	20	1	1	0	0.133245	1
WBPaper00027111:rde-3(ne298)_upregulated	268	13111	93	21	1	1	0	0.138951	1
cgc4386_cluster_2_3	96	10677	81	20	1	1	0	0.141392	1
WBPaper00006465:II_ethanol_late_induction	121	10677	89	20	1	1	0	0.154276	1
cgc4386_cluster_4_4	112	10677	91	20	1	0	1	0.157468	1
WBPaper00031850:mdt-15_RNAi_Up	115	10677	93	20	1	1	0	0.160649	1
cgc4386_cluster_1_2	104	10677	93	20	1	1	0	0.160649	1
WBPaper00035873:dpy-10_regulated	3872	13111	3449	21	8	8	0	0.16269	1
WBPaper00027111:rde-3(r459)_upregulated	290	13111	111	21	1	1	0	0.163629	1
WBPaper00030839:Larval_Pan_Neuronal	1562	13111	899	21	3	3	0	0.170998	1
WBPaper00032948:StarveUp2	594	13111	472	21	2	2	0	0.173752	1
WBPaper00030985:Photorhabdus_luminescens_upregulated	643	10677	411	20	2	2	0	0.178646	1
WBPaper00038172: crh-1null_up_regulated	637	13111	482	21	2	2	0	0.17952	1
cgc4386_cluster_5_5	165	10677	109	20	1	1	0	0.185687	1
WBPaper00028789:PA14_vs_gacA_downregulated_8hr	182	13111	136	21	1	0	1	0.196789	1
WBPaper00027111:eri-1(mg366)_upregulated	287	13111	137	21	1	1	0	0.198089	1
WBPaper00030839:Embryo_Pan_Neuronal	1637	13111	1054	21	3	2	1	0.235881	1
cgc4489_group_15	456	10677	145	20	1	1	0	0.239454	1
WBPaper00035588:alg-1(-)_upregulated	1461	13111	1064	21	3	3	0	0.240244	1
WBPaper00025099:MA_specific	699	10677	527	20	2	2	0	0.259298	1
[cgc6390]:Cluster_B	794	10677	561	20	2	2	0	0.283368	1
cgc4489_group_17	441	10677	177	20	1	1	0	0.284399	1
WBPaper00031003:24hr_muscle_enriched	937	13111	681	21	2	2	0	0.298418	1
WBPaper00032165:A_to_C_transit_decreased	240	10677	219	20	1	1	0	0.339571	1
cgc4489_group_18	652	10677	225	20	1	1	0	0.347115	1
WBPaper00030985:Erwinia_carotovora_downregulated	448	10677	237	20	1	1	0	0.361958	1
WBPaper00034661:AgNPs_upregulated	415	13111	299	21	1	1	0	0.384198	1
[cgc6390]:mixed_spermatogenesis-somatic	490	10677	261	20	1	1	0	0.390687	1
WBPaper00031832:slr-2_regulated	1736	13111	1402	21	3	3	0	0.393072	1
[cgc5428]:clustered_muscle_genes	421	10677	317	20	1	1	0	0.453017	1
[cgc5376]:let-60(G12V)-regulated_genes	745	10677	323	20	1	0	1	0.459324	1
WBPaper00029437:dcr-1_downregulated	488	13111	379	21	1	0	1	0.460154	1
WBPaper00031003:total_muscle_enriched	1312	13111	958	21	2	2	0	0.460455	1
WBPaper00030985:Enterococcus_faecalis_downregulated	599	10677	339	20	1	1	0	0.475806	1
WBPaper00030985:Photorhabdus_luminescens_downregulated	587	10677	343	20	1	1	0	0.479851	1
WBPaper00031532:Larva_Pan_Neuronal_Enriched	1625	13111	1064	21	2	1	1	0.51747	1
WBPaper00035873:osm-8_regulated	1204	13111	1064	21	2	2	0	0.51747	1
WBPaper00032165:differentially_expressed_with_age_medoid_5	461	10677	392	20	1	1	0	0.52706	1
WBPaper00038172: crh-1null_down_regulated	618	13111	497	21	1	1	0	0.556102	1
WBPaper00030985:Enterococcus_faecalis_upregulated	631	10677	429	20	1	1	0	0.559979	1
WBPaper00026980:intestine_enriched	1989	10677	1556	20	3	2	1	0.574274	1
[cgc5767]:expression_class_SM	3620	10677	2680	20	5	3	2	0.58937	1
[cgc5428]:L1_muscle_enriched	1454	10677	1065	20	2	1	1	0.607049	1
WBPaper00031003:0hr_muscle_enriched	770	13111	601	21	1	1	0	0.626993	1
cgc4489_group_9	1340	10677	624	20	1	1	0	0.700464	1
WBPaper00032165:differentially_expressed_with_age_medoid_2	1006	10677	645	20	1	1	0	0.712745	1
WBPaper00034661:AgNPs_downregulated	1209	13111	831	21	1	1	0	0.747453	1
WBPaper00034739:N2moreDR1350	1582	13111	1242	21	1	1	0	0.876515	1
WBPaper00031003:24hr_muscle_depleted	1630	13111	1284	21	1	1	0	0.885381	1
WBPaper00025040:N2_Expressed_Genes	9103	13111	7279	21	9	7	2	0.917076	1
WBPaper00025040:unc-4::GFP_Expressed_Genes	6217	13111	5082	21	5	3	2	0.953082	1
WBPaper00031003:total_muscle_depleted	2542	13111	1975	21	1	1	0	0.967661	1
[cgc5767]:expression_class_M	6391	10677	5020	20	5	3	2	0.988	1
WBPaper00035905:FBF-1_Associated	4722	13111	4204	21	1	1	0	0.999704	1
[cgc5767]:cluster_3	262	10677	242	20	0	0	0	1	1
cgc4489_group_14	538	10677	243	20	0	0	0	1	1
[cgc5767]:expression_class_E_pi(186_min)	314	10677	249	20	0	0	0	1	1
cgc4386_cluster_5_1	192	10677	155	20	0	0	0	1	1
[cgc5767]:cluster_4	222	10677	160	20	0	0	0	1	1
cgc4386_cluster_6_5	309	10677	160	20	0	0	0	1	1
[cgc6390]:intrinsic	1247	10677	947	20	0	0	0	1	1
cgc4386_cluster_6_4	241	10677	187	20	0	0	0	1	1
cgc4386_cluster_5_4	196	10677	153	20	0	0	0	1	1
cgc4489_group_25	269	10677	195	20	0	0	0	1	1
cgc4489_group_10	385	10677	180	20	0	0	0	1	1
[cgc5767]:expression_class_SE_pi(53_min)	379	10677	188	20	0	0	0	1	1
cgc4386_cluster_6_2	210	10677	177	20	0	0	0	1	1
[cgc5767]:expression_class_ET_max(53_min)	286	10677	204	20	0	0	0	1	1
WBPaper00030985:Erwinia_carotovora_upregulated	554	10677	329	20	0	0	0	1	1
[cgc5767]:expression_class_E_pi(143_min)	247	10677	198	20	0	0	0	1	1
[cgc5767]:expression_class_MD_pd(66_min)	163	10677	152	20	0	0	0	1	1
cgc4489_group_1	423	10677	328	20	0	0	0	1	1
cgc4489_group_2	1553	10677	1122	20	0	0	0	1	1
WBPaper00027758:Group_IV	88	10677	48	20	0	0	0	1	1
[cgc5767]:expression_class_ET_max(41_min)	65	10677	48	20	0	0	0	1	1
cgc4386_cluster_1_6	115	10677	89	20	0	0	0	1	1
cgc4386_cluster_4_5	98	10677	89	20	0	0	0	1	1
cgc4386_cluster_5_2	95	10677	89	20	0	0	0	1	1
[cgc5767]:expression_class_ET_max(83_min)	291	10677	201	20	0	0	0	1	1
[cgc6390]:herm_sex-enriched	264	10677	230	20	0	0	0	1	1
[cgc5767]:expression_class_MET	989	10677	801	20	0	0	0	1	1
cgc4489_group_6	307	10677	176	20	0	0	0	1	1
[cgc5767]:cluster_11	75	10677	43	20	0	0	0	1	1
[cgc5767]:cluster_10	82	10677	43	20	0	0	0	1	1
[cgc5767]:expression_class_MDET	48	10677	43	20	0	0	0	1	1
cgc4489_group_13	439	10677	172	20	0	0	0	1	1
[cgc5767]:expression_class_MD_pd(PC32)	168	10677	151	20	0	0	0	1	1
cgc4386_cluster_6_3	175	10677	151	20	0	0	0	1	1
[cgc5767]:expression_class_E_pi(122_min)	409	10677	335	20	0	0	0	1	1
[cgc5767]:expression_class_SE_pi(143_min)	71	10677	47	20	0	0	0	1	1
[cgc5767]:expression_class_ME	2891	10677	2448	20	0	0	0	1	1
[cgc5767]:expression_class_ET_max(101_min)	238	10677	149	20	0	0	0	1	1
[cgc5767]:cluster_14	42	10677	38	20	0	0	0	1	1
WBPaper00032165:differentially_expressed_with_age_medoid_3	180	10677	167	20	0	0	0	1	1
[cgc5767]:expression_class_E_pi(66_min)	316	10677	253	20	0	0	0	1	1
[cgc6390]:male_sex-enriched	389	10677	168	20	0	0	0	1	1
[cgc5767]:expression_class_MD_pd(53_min)	790	10677	716	20	0	0	0	1	1
[cgc6390]:spermatogenesis-enriched	903	10677	571	20	0	0	0	1	1
WBPaper00032165:differentially_expressed_with_age_medoid_6	287	10677	223	20	0	0	0	1	1
[cgc5767]:expression_class_E_pi(23_min)	996	10677	804	20	0	0	0	1	1
cgc4489_group_19	360	10677	170	20	0	0	0	1	1
[cgc6390]:oogenesis-enriched	1048	10677	914	20	0	0	0	1	1
WBPaper00032165:differentially_expressed_with_age_medoid_7	342	10677	293	20	0	0	0	1	1
[cgc5767]:expression_class_MDE	701	10677	620	20	0	0	0	1	1
[cgc5767]:expression_class_SMD	1006	10677	923	20	0	0	0	1	1
[cgc5767]:expression_class_E_pi(101_min)	375	10677	297	20	0	0	0	1	1
WBPaper00025032:cluster_10	105	13111	91	21	0	0	0	1	1
WBPaper00025032:cluster_11	99	13111	91	21	0	0	0	1	1
[cgc5767]:expression_class_ET_max(122_min)	124	10677	86	20	0	0	0	1	1
WBPaper00032165:differentially_expressed_with_age_medoid_1	366	10677	280	20	0	0	0	1	1
[cgc5767]:cluster_85	2	10677	1	20	0	0	0	1	1
[cgc5767]:cluster_99	1	10677	1	20	0	0	0	1	1
[cgc5767]:cluster_88	2	10677	1	20	0	0	0	1	1
cgc4489_group_21	374	10677	148	20	0	0	0	1	1
[cgc5767]:cluster_1	597	10677	561	20	0	0	0	1	1
cgc4489_group_20	446	10677	278	20	0	0	0	1	1
WBPaper00025032:cluster_95	16	13111	11	21	0	0	0	1	1
WBPaper00025032:cluster_136	12	13111	11	21	0	0	0	1	1
WBPaper00025032:cluster_148	11	13111	11	21	0	0	0	1	1
WBPaper00025032:cluster_69	21	13111	11	21	0	0	0	1	1
WBPaper00025032:cluster_120	13	13111	11	21	0	0	0	1	1
WBPaper00025032:cluster_115	14	13111	11	21	0	0	0	1	1
WBPaper00025032:cluster_122	13	13111	11	21	0	0	0	1	1
WBPaper00025032:cluster_116	14	13111	11	21	0	0	0	1	1
WBPaper00025032:cluster_158	11	13111	11	21	0	0	0	1	1
WBPaper00025032:cluster_147	11	13111	11	21	0	0	0	1	1
WBPaper00025032:cluster_141	14	13111	11	21	0	0	0	1	1
WBPaper00025032:cluster_162	11	13111	11	21	0	0	0	1	1
WBPaper00025032:cluster_144	11	13111	11	21	0	0	0	1	1
WBPaper00025032:cluster_156	11	13111	11	21	0	0	0	1	1
[cgc5767]:expression_class_MD_pd(41_min)	387	10677	356	20	0	0	0	1	1
[cgc5767]:expression_class_E_pi(83_min)	487	10677	352	20	0	0	0	1	1
cgc4489_group_5	558	10677	263	20	0	0	0	1	1
WBPaper00025032:cluster_149	11	13111	1	21	0	0	0	1	1
[cgc5767]:cluster_49	6	10677	6	20	0	0	0	1	1
[cgc5767]:cluster_36	11	10677	6	20	0	0	0	1	1
[cgc5767]:cluster_53	6	10677	6	20	0	0	0	1	1
[cgc5767]:cluster_54	6	10677	6	20	0	0	0	1	1
[cgc5767]:cluster_63	6	10677	6	20	0	0	0	1	1
WBPaper00006465:III_ethanol_transient_induction	12	10677	6	20	0	0	0	1	1
[cgc5767]:cluster_55	8	10677	6	20	0	0	0	1	1
[cgc5767]:cluster_56	6	10677	6	20	0	0	0	1	1
[cgc5767]:cluster_82	3	10677	2	20	0	0	0	1	1
[cgc5767]:cluster_93	2	10677	2	20	0	0	0	1	1
[cgc5767]:cluster_104	3	10677	2	20	0	0	0	1	1
[cgc5767]:cluster_83	4	10677	2	20	0	0	0	1	1
cgc4489_hermaphrodite_enriched_neuronal_genes	2	10677	2	20	0	0	0	1	1
[cgc5767]:cluster_105	2	10677	2	20	0	0	0	1	1
[cgc5767]:cluster_100	2	10677	2	20	0	0	0	1	1
[cgc5767]:cluster_94	2	10677	2	20	0	0	0	1	1
[cgc5767]:cluster_102	2	10677	2	20	0	0	0	1	1
[cgc5767]:cluster_87	2	10677	2	20	0	0	0	1	1
[cgc5767]:cluster_73	3	10677	2	20	0	0	0	1	1
[cgc5767]:cluster_90	2	10677	2	20	0	0	0	1	1
[cgc5767]:cluster_81	2	10677	2	20	0	0	0	1	1
[cgc5767]:cluster_98	2	10677	2	20	0	0	0	1	1
[cgc5767]:cluster_91	2	10677	2	20	0	0	0	1	1
[cgc5767]:cluster_75	2	10677	2	20	0	0	0	1	1
[cgc5767]:cluster_97	2	10677	2	20	0	0	0	1	1
[cgc5767]:cluster_69	4	10677	2	20	0	0	0	1	1
[cgc5767]:cluster_92	2	10677	2	20	0	0	0	1	1
[cgc5767]:cluster_96	2	10677	2	20	0	0	0	1	1
[cgc5767]:cluster_89	2	10677	2	20	0	0	0	1	1
cgc4386_cluster_3_5	109	10677	85	20	0	0	0	1	1
[cgc6390]:Cluster_D	742	10677	517	20	0	0	0	1	1
[cgc5767]:cluster_9	97	10677	84	20	0	0	0	1	1
WBPaper00031477:Down_deps-1_vs_WT	10	10677	7	20	0	0	0	1	1
[cgc5767]:cluster_48	10	10677	7	20	0	0	0	1	1
WBPaper00031477:Up_deps-1_vs_WT	24	10677	7	20	0	0	0	1	1
[cgc5767]:cluster_40	10	10677	7	20	0	0	0	1	1
[cgc5767]:cluster_46	8	10677	7	20	0	0	0	1	1
WBPaper00031662:spaceflight_downregulated	9	10677	7	20	0	0	0	1	1
[cgc5767]:cluster_45	8	10677	7	20	0	0	0	1	1
[cgc5767]:cluster_43	8	10677	7	20	0	0	0	1	1
[cgc5767]:expression_class_SE	1089	10677	592	20	0	0	0	1	1
WBPaper00032165:A_to_C_transit_increased	109	10677	93	20	0	0	0	1	1
[cgc5767]:expression_class_SE_pi(23_min)	166	10677	93	20	0	0	0	1	1
[cgc5767]:expression_class_SET	511	10677	219	20	0	0	0	1	1
WBPaper00037611:GLD-2-associated	620	13111	550	21	0	0	0	1	1
WBPaper00006465:I_ethanol_rapid_induction	12	10677	5	20	0	0	0	1	1
[cgc5767]:cluster_61	5	10677	5	20	0	0	0	1	1
[cgc5767]:cluster_58	6	10677	5	20	0	0	0	1	1
[cgc5767]:cluster_50	6	10677	5	20	0	0	0	1	1
[cgc5767]:cluster_62	5	10677	5	20	0	0	0	1	1
[cgc5767]:cluster_57	5	10677	5	20	0	0	0	1	1
[cgc6390]:Cluster_E	1181	10677	1030	20	0	0	0	1	1
[cgc5767]:expression_class_SE_pi(83_min)	159	10677	83	20	0	0	0	1	1
WBPaper00025099:NI_specific	123	10677	82	20	0	0	0	1	1
WBPaper00028483:Up_mes-4_vs_WT	69	10677	56	20	0	0	0	1	1
WBPaper00038172: aak-2overexpression_up_regulated	1258	13111	967	21	0	0	0	1	1
WBPaper00025032:cluster_154	11	13111	10	21	0	0	0	1	1
WBPaper00025032:cluster_167	10	13111	10	21	0	0	0	1	1
WBPaper00025032:cluster_176	10	13111	10	21	0	0	0	1	1
WBPaper00025032:cluster_104	15	13111	10	21	0	0	0	1	1
WBPaper00025032:cluster_169	10	13111	10	21	0	0	0	1	1
WBPaper00025032:cluster_170	10	13111	10	21	0	0	0	1	1
WBPaper00025032:cluster_111	14	13111	10	21	0	0	0	1	1
WBPaper00031703:heme_responsive_3	11	13111	10	21	0	0	0	1	1
WBPaper00025032:cluster_143	11	13111	10	21	0	0	0	1	1
WBPaper00025032:cluster_142	11	13111	10	21	0	0	0	1	1
WBPaper00025032:cluster_118	14	13111	10	21	0	0	0	1	1
WBPaper00025032:cluster_151	11	13111	10	21	0	0	0	1	1
WBPaper00025032:cluster_175	10	13111	10	21	0	0	0	1	1
WBPaper00025032:cluster_152	11	13111	10	21	0	0	0	1	1
WBPaper00025032:cluster_157	11	13111	10	21	0	0	0	1	1
WBPaper00025032:cluster_59	25	13111	10	21	0	0	0	1	1
WBPaper00025032:cluster_177	10	13111	10	21	0	0	0	1	1
WBPaper00025032:cluster_172	10	13111	10	21	0	0	0	1	1
WBPaper00030985:Serratia_marcescens_downregulated	615	10677	355	20	0	0	0	1	1
[cgc6390]:Cluster_F	704	10677	591	20	0	0	0	1	1
cgc4489_group_8	585	10677	439	20	0	0	0	1	1
WBPaper00025032:cluster_3	219	13111	207	21	0	0	0	1	1
[cgc5767]:cluster_13	47	10677	34	20	0	0	0	1	1
WBPaper00032948:MoltOssilate	204	13111	153	21	0	0	0	1	1
[cgc5767]:cluster_64	4	10677	4	20	0	0	0	1	1
[cgc5767]:cluster_65	4	10677	4	20	0	0	0	1	1
[cgc5767]:cluster_41	9	10677	4	20	0	0	0	1	1
[cgc5767]:cluster_101	4	10677	4	20	0	0	0	1	1
[cgc5767]:cluster_68	4	10677	4	20	0	0	0	1	1
[cgc5767]:cluster_66	4	10677	4	20	0	0	0	1	1
[cgc5767]:cluster_51	6	10677	4	20	0	0	0	1	1
[cgc5767]:cluster_67	4	10677	4	20	0	0	0	1	1
WBPaper00027758:Group_II	43	10677	36	20	0	0	0	1	1
[cgc5767]:cluster_12	49	10677	36	20	0	0	0	1	1
[cgc5767]:expression_class_SE_pi(186_min)	64	10677	36	20	0	0	0	1	1
[cgc5767]:expression_class_SE_pi(66_min)	67	10677	36	20	0	0	0	1	1
[cgc5767]:cluster_84	3	10677	3	20	0	0	0	1	1
[cgc5767]:cluster_77	4	10677	3	20	0	0	0	1	1
[cgc5767]:expression_class_SE_pi(PC32)	8	10677	3	20	0	0	0	1	1
[cgc5767]:cluster_76	3	10677	3	20	0	0	0	1	1
[cgc5767]:cluster_52	6	10677	3	20	0	0	0	1	1
[cgc5767]:cluster_86	3	10677	3	20	0	0	0	1	1
[cgc5767]:cluster_60	6	10677	3	20	0	0	0	1	1
[cgc5767]:cluster_78	3	10677	3	20	0	0	0	1	1
[cgc5767]:cluster_79	3	10677	3	20	0	0	0	1	1
[cgc5767]:cluster_59	6	10677	3	20	0	0	0	1	1
[cgc5767]:cluster_70	4	10677	3	20	0	0	0	1	1
[cgc5767]:cluster_80	3	10677	3	20	0	0	0	1	1
[cgc5767]:cluster_72	3	10677	3	20	0	0	0	1	1
[cgc5767]:cluster_71	3	10677	3	20	0	0	0	1	1
WBPaper00028483:Down_mes-4_vs_WT	4	10677	3	20	0	0	0	1	1
[cgc5767]:cluster_74	3	10677	3	20	0	0	0	1	1
WBPaper00035892:KIM5_vs_OP50_Up	114	13111	93	21	0	0	0	1	1
WBPaper00030985:Serratia_marcescens_upregulated	602	10677	317	20	0	0	0	1	1
WBPaper00025032:cluster_117	14	13111	9	21	0	0	0	1	1
WBPaper00025032:cluster_171	10	13111	9	21	0	0	0	1	1
WBPaper00025032:cluster_84	19	13111	9	21	0	0	0	1	1
WBPaper00025032:cluster_164	10	13111	9	21	0	0	0	1	1
WBPaper00025032:cluster_146	11	13111	9	21	0	0	0	1	1
WBPaper00025032:cluster_173	10	13111	9	21	0	0	0	1	1
WBPaper00025032:cluster_138	12	13111	9	21	0	0	0	1	1
WBPaper00025032:cluster_188	9	13111	9	21	0	0	0	1	1
WBPaper00025032:cluster_153	11	13111	9	21	0	0	0	1	1
WBPaper00025032:cluster_165	10	13111	9	21	0	0	0	1	1
WBPaper00025032:cluster_190	9	13111	9	21	0	0	0	1	1
WBPaper00025032:cluster_180	10	13111	9	21	0	0	0	1	1
WBPaper00025032:cluster_168	10	13111	9	21	0	0	0	1	1
WBPaper00025032:cluster_83	17	13111	9	21	0	0	0	1	1
WBPaper00025032:cluster_123	13	13111	2	21	0	0	0	1	1
WBPaper00025032:cluster_181	9	13111	2	21	0	0	0	1	1
WBPaper00025032:cluster_159	11	13111	2	21	0	0	0	1	1
[cgc5767]:cluster_95	2	10677	0	20	0	0	0	1	1
WBPaper00025032:cluster_178	9	13111	0	21	0	0	0	1	1
[cgc5767]:cluster_103	2	10677	0	20	0	0	0	1	1
[cgc5767]:cluster_106	1	10677	0	20	0	0	0	1	1
WBPaper00025032:cluster_135	12	13111	12	21	0	0	0	1	1
WBPaper00025032:cluster_67	22	13111	12	21	0	0	0	1	1
WBPaper00025032:cluster_129	13	13111	12	21	0	0	0	1	1
WBPaper00025032:cluster_121	13	13111	12	21	0	0	0	1	1
WBPaper00025032:cluster_107	14	13111	12	21	0	0	0	1	1
WBPaper00025032:cluster_125	13	13111	12	21	0	0	0	1	1
WBPaper00025032:cluster_70	21	13111	12	21	0	0	0	1	1
WBPaper00025032:cluster_105	15	13111	12	21	0	0	0	1	1
WBPaper00029437:rde-1_downregulated	19	13111	12	21	0	0	0	1	1
WBPaper00025032:cluster_131	12	13111	12	21	0	0	0	1	1
WBPaper00025032:cluster_93	17	13111	12	21	0	0	0	1	1
WBPaper00025032:cluster_124	13	13111	12	21	0	0	0	1	1
WBPaper00025032:cluster_132	12	13111	12	21	0	0	0	1	1
WBPaper00025032:cluster_130	12	13111	12	21	0	0	0	1	1
[cgc6390]:Cluster_A	641	10677	471	20	0	0	0	1	1
[cgc5767]:expression_class_E_pi(41_min)	407	10677	304	20	0	0	0	1	1
WBPaper00036375:depleted_in_PVD_OLL	1053	13111	568	21	0	0	0	1	1
WBPaper00025032:cluster_163	10	13111	4	21	0	0	0	1	1
WBPaper00025032:cluster_133	12	13111	4	21	0	0	0	1	1
WBPaper00025032:cluster_134	12	13111	4	21	0	0	0	1	1
WBPaper00025032:cluster_194	9	13111	4	21	0	0	0	1	1
[cgc5767]:cluster_7	115	10677	80	20	0	0	0	1	1
WBPaper00025032:cluster_127	13	13111	13	21	0	0	0	1	1
WBPaper00035227:bio-electrospray_regulated	16	13111	13	21	0	0	0	1	1
WBPaper00025032:cluster_79	20	13111	13	21	0	0	0	1	1
WBPaper00025032:cluster_114	14	13111	13	21	0	0	0	1	1
WBPaper00025032:cluster_102	15	13111	13	21	0	0	0	1	1
WBPaper00025032:cluster_113	14	13111	13	21	0	0	0	1	1
WBPaper00025032:cluster_110	14	13111	13	21	0	0	0	1	1
WBPaper00025032:cluster_182	9	13111	5	21	0	0	0	1	1
WBPaper00025032:cluster_155	11	13111	5	21	0	0	0	1	1
WBPaper00025032:cluster_183	9	13111	5	21	0	0	0	1	1
WBPaper00035429:UVC_downregulated	6	13111	5	21	0	0	0	1	1
WBPaper00025032:cluster_196	9	13111	5	21	0	0	0	1	1
WBPaper00025032:cluster_108	14	13111	5	21	0	0	0	1	1
WBPaper00025032:cluster_128	13	13111	5	21	0	0	0	1	1
WBPaper00025032:cluster_186	9	13111	3	21	0	0	0	1	1
WBPaper00025032:cluster_199	9	13111	3	21	0	0	0	1	1
WBPaper00037704:ABZ_down_regulated	8	13111	3	21	0	0	0	1	1
cgc4386_cluster_3_4	90	10677	81	20	0	0	0	1	1
cgc4386_cluster_2_6	109	10677	81	20	0	0	0	1	1
[cgc5767]:expression_class_E	3953	10677	3018	20	0	0	0	1	1
[cgc5767]:cluster_44	8	10677	8	20	0	0	0	1	1
[cgc5767]:cluster_42	9	10677	8	20	0	0	0	1	1
[cgc6390]:mixed_oogenesis-somatic	635	10677	495	20	0	0	0	1	1
WBPaper00025032:PAL-1_target_genes	162	13111	137	21	0	0	0	1	1
cgc4489_group_11	596	10677	411	20	0	0	0	1	1
WBPaper00032948:StarveUp1	230	13111	166	21	0	0	0	1	1
[cgc5767]:expression_class_ET_max(66_min)	214	10677	134	20	0	0	0	1	1
[cgc5767]:cluster_2	461	10677	382	20	0	0	0	1	1
WBPaper00025032:cluster_4	164	13111	157	21	0	0	0	1	1
[cgc5767]:expression_class_MD	1872	10677	1682	20	0	0	0	1	1
WBPaper00025040:unc-4::GFP_Enriched_Genes	1012	13111	688	21	0	0	0	1	1
cgc4386_cluster_1_4	116	10677	95	20	0	0	0	1	1
cgc4386_cluster_1_5	201	10677	125	20	0	0	0	1	1
WBPaper00034757:down_by_oxidative_stress	392	13111	363	21	0	0	0	1	1
[cgc5767]:expression_class_ET	1494	10677	1016	20	0	0	0	1	1
WBPaper00025032:cluster_174	10	13111	6	21	0	0	0	1	1
WBPaper00025032:cluster_192	9	13111	6	21	0	0	0	1	1
WBPaper00025032:cluster_145	11	13111	6	21	0	0	0	1	1
WBPaper00025032:cluster_140	12	13111	6	21	0	0	0	1	1
WBPaper00025032:cluster_61	23	13111	6	21	0	0	0	1	1
[cgc5767]:cluster_15	60	10677	33	20	0	0	0	1	1
WBPaper00025032:cluster_179	9	13111	7	21	0	0	0	1	1
WBPaper00025032:cluster_97	16	13111	7	21	0	0	0	1	1
WBPaper00025032:cluster_126	13	13111	7	21	0	0	0	1	1
WBPaper00025032:cluster_137	12	13111	7	21	0	0	0	1	1
WBPaper00025032:cluster_197	9	13111	7	21	0	0	0	1	1
WBPaper00025032:cluster_189	9	13111	7	21	0	0	0	1	1
WBPaper00025032:cluster_139	12	13111	7	21	0	0	0	1	1
WBPaper00025032:cluster_1	404	13111	392	21	0	0	0	1	1
WBPaper00025032:cluster_35	39	13111	36	21	0	0	0	1	1
WBPaper00025032:cluster_36	39	13111	36	21	0	0	0	1	1
WBPaper00027111:rrf-3(pk1426)_downregulated	125	13111	36	21	0	0	0	1	1
WBPaper00025032:cluster_32	42	13111	36	21	0	0	0	1	1
WBPaper00025032:cluster_184	9	13111	8	21	0	0	0	1	1
WBPaper00025032:cluster_166	10	13111	8	21	0	0	0	1	1
WBPaper00025032:cluster_160	10	13111	8	21	0	0	0	1	1
WBPaper00025032:cluster_191	9	13111	8	21	0	0	0	1	1
WBPaper00025032:cluster_198	9	13111	8	21	0	0	0	1	1
WBPaper00025032:cluster_193	9	13111	8	21	0	0	0	1	1
WBPaper00025032:cluster_200	9	13111	8	21	0	0	0	1	1
WBPaper00025032:cluster_187	9	13111	8	21	0	0	0	1	1
WBPaper00025032:cluster_150	11	13111	8	21	0	0	0	1	1
WBPaper00025032:cluster_195	9	13111	8	21	0	0	0	1	1
WBPaper00025032:cluster_161	11	13111	8	21	0	0	0	1	1
WBPaper00025032:cluster_185	9	13111	8	21	0	0	0	1	1
WBPaper00034739:RIL17lessRIL14	136	13111	96	21	0	0	0	1	1
WBPaper00025032:cluster_34	40	13111	37	21	0	0	0	1	1
WBPaper00025032:cluster_31	44	13111	37	21	0	0	0	1	1
WBPaper00025032:cluster_14	78	13111	37	21	0	0	0	1	1
WBPaper00025032:cluster_29	48	13111	45	21	0	0	0	1	1
[cgc5767]:cluster_28	17	10677	9	20	0	0	0	1	1
[cgc5767]:cluster_47	10	10677	9	20	0	0	0	1	1
cgc4489_male_enriched_transcription_factors	13	10677	9	20	0	0	0	1	1
[cgc5767]:cluster_39	10	10677	9	20	0	0	0	1	1
cgc4489_group_22	275	10677	119	20	0	0	0	1	1
cgc4386_cluster_6_1	162	10677	124	20	0	0	0	1	1
cgc4386_cluster_4_2	87	10677	79	20	0	0	0	1	1
[cgc5767]:cluster_6	158	10677	136	20	0	0	0	1	1
[cgc6390]:male_soma-enriched	355	10677	136	20	0	0	0	1	1
WBPaper00025032:cluster_92	17	13111	14	21	0	0	0	1	1
WBPaper00025032:cluster_100	17	13111	14	21	0	0	0	1	1
WBPaper00027111:rde-3(ne298)_downregulated	93	13111	14	21	0	0	0	1	1
WBPaper00025032:cluster_98	16	13111	14	21	0	0	0	1	1
WBPaper00025032:cluster_106	15	13111	14	21	0	0	0	1	1
WBPaper00025032:cluster_75	20	13111	14	21	0	0	0	1	1
WBPaper00025032:cluster_109	14	13111	14	21	0	0	0	1	1
WBPaper00025032:cluster_119	14	13111	14	21	0	0	0	1	1
WBPaper00025032:cluster_112	14	13111	14	21	0	0	0	1	1
WBPaper00031703:heme_responsive_1	16	13111	14	21	0	0	0	1	1
WBPaper00025032:cluster_88	18	13111	14	21	0	0	0	1	1
[cgc5767]:cluster_5	165	10677	129	20	0	0	0	1	1
[cgc5767]:expression_class_ET_max(143_min)	161	10677	101	20	0	0	0	1	1
[cgc5767]:expression_class_E_pi(53_min)	946	10677	661	20	0	0	0	1	1
[cgc5767]:expression_class_MD_pd(23_min)	594	10677	525	20	0	0	0	1	1
WBPaper00025032:cluster_30	46	13111	42	21	0	0	0	1	1
[cgc5767]:expression_class_ET_max(23_min)	78	10677	58	20	0	0	0	1	1
cgc4489_group_7	413	10677	313	20	0	0	0	1	1
WBPaper00025032:cluster_87	18	13111	17	21	0	0	0	1	1
WBPaper00025032:cluster_89	18	13111	17	21	0	0	0	1	1
WBPaper00025032:cluster_91	18	13111	17	21	0	0	0	1	1
WBPaper00025032:cluster_50	28	13111	17	21	0	0	0	1	1
WBPaper00025032:cluster_72	21	13111	17	21	0	0	0	1	1
WBPaper00025032:cluster_12	94	13111	79	21	0	0	0	1	1
WBPaper00025032:cluster_57	25	13111	21	21	0	0	0	1	1
WBPaper00025032:cluster_48	29	13111	21	21	0	0	0	1	1
WBPaper00025032:cluster_66	22	13111	21	21	0	0	0	1	1
WBPaper00024671:AFD_AWB_vs_unsorted_upregulated	904	13111	607	21	0	0	0	1	1
WBPaper00032948:StarveUp3	321	13111	283	21	0	0	0	1	1
WBPaper00030839:Larval_A_Class	412	13111	286	21	0	0	0	1	1
cgc4386_cluster_4_6	99	10677	78	20	0	0	0	1	1
WBPaper00025032:cluster_25	55	13111	49	21	0	0	0	1	1
WBPaper00025032:cluster_24	55	13111	44	21	0	0	0	1	1
cgc4386_cluster_5_3	131	10677	121	20	0	0	0	1	1
cgc4386_cluster_4_3	143	10677	117	20	0	0	0	1	1
WBPaper00025032:cluster_58	25	13111	23	21	0	0	0	1	1
WBPaper00025032:cluster_54	27	13111	23	21	0	0	0	1	1
[cgc5767]:cluster_33	13	10677	12	20	0	0	0	1	1
[cgc5767]:cluster_30	18	10677	12	20	0	0	0	1	1
WBPaper00025032:cluster_68	21	13111	18	21	0	0	0	1	1
WBPaper00028789:pmk-1_downregulated	47	13111	18	21	0	0	0	1	1
WBPaper00025032:cluster_90	18	13111	18	21	0	0	0	1	1
WBPaper00025032:cluster_33	41	13111	18	21	0	0	0	1	1
WBPaper00025032:cluster_74	21	13111	18	21	0	0	0	1	1
WBPaper00025032:cluster_71	21	13111	18	21	0	0	0	1	1
WBPaper00025032:cluster_62	23	13111	18	21	0	0	0	1	1
WBPaper00031703:heme_responsive_5	28	13111	18	21	0	0	0	1	1
WBPaper00025032:cluster_85	19	13111	18	21	0	0	0	1	1
WBPaper00025032:cluster_28	50	13111	43	21	0	0	0	1	1
WBPaper00025032:cluster_18	51	13111	30	21	0	0	0	1	1
WBPaper00025032:cluster_41	32	13111	30	21	0	0	0	1	1
WBPaper00031003:0hr_muscle_depleted	1735	13111	1346	21	0	0	0	1	1
[cgc5767]:cluster_34	15	10677	10	20	0	0	0	1	1
[cgc5767]:cluster_38	10	10677	10	20	0	0	0	1	1
[cgc5767]:cluster_35	10	10677	10	20	0	0	0	1	1
[cgc5767]:cluster_8	124	10677	103	20	0	0	0	1	1
WBPaper00031703:heme_responsive_8	45	13111	38	21	0	0	0	1	1
WBPaper00035892:KIM5_vs_OP50_Down	26	13111	20	21	0	0	0	1	1
WBPaper00025032:cluster_77	20	13111	20	21	0	0	0	1	1
WBPaper00025032:cluster_65	22	13111	20	21	0	0	0	1	1
WBPaper00031703:heme_responsive_6	28	13111	20	21	0	0	0	1	1
WBPaper00025032:cluster_63	23	13111	20	21	0	0	0	1	1
WBPaper00025032:cluster_64	23	13111	20	21	0	0	0	1	1
WBPaper00025032:cluster_76	20	13111	20	21	0	0	0	1	1
WBPaper00027111:rrf-2(ok210)_downregulated	87	13111	16	21	0	0	0	1	1
WBPaper00025032:cluster_94	17	13111	16	21	0	0	0	1	1
WBPaper00025032:cluster_49	24	13111	16	21	0	0	0	1	1
WBPaper00025032:cluster_86	19	13111	16	21	0	0	0	1	1
WBPaper00025032:cluster_96	16	13111	16	21	0	0	0	1	1
[cgc5767]:cluster_37	11	10677	11	20	0	0	0	1	1
WBPaper00031662:spaceflight_upregulated	17	10677	11	20	0	0	0	1	1
cgc4386_cluster_3_2	116	10677	61	20	0	0	0	1	1
WBPaper00025032:cluster_56	25	13111	24	21	0	0	0	1	1
WBPaper00025032:cluster_44	30	13111	24	21	0	0	0	1	1
[cgc5767]:cluster_16	30	10677	29	20	0	0	0	1	1
WBPaper00025032:cluster_99	16	13111	15	21	0	0	0	1	1
WBPaper00025032:cluster_73	21	13111	15	21	0	0	0	1	1
WBPaper00025032:cluster_101	16	13111	15	21	0	0	0	1	1
WBPaper00025032:cluster_103	15	13111	15	21	0	0	0	1	1
WBPaper00032948:StarveUp4	165	13111	129	21	0	0	0	1	1
WBPaper00025032:cluster_42	32	13111	29	21	0	0	0	1	1
WBPaper00025032:cluster_38	35	13111	29	21	0	0	0	1	1
WBPaper00031703:heme_responsive_4	33	13111	29	21	0	0	0	1	1
cgc4489_group_23	263	10677	140	20	0	0	0	1	1
Aging-regulated	165	10677	104	20	0	0	0	1	1
WBPaper00027758:Group_I	75	10677	63	20	0	0	0	1	1
WBPaper00025032:cluster_23	55	13111	31	21	0	0	0	1	1
WBPaper00025032:cluster_8	113	13111	104	21	0	0	0	1	1
WBPaper00025032:cluster_53	27	13111	25	21	0	0	0	1	1
WBPaper00025032:cluster_55	26	13111	25	21	0	0	0	1	1
WBPaper00024671:AFD_vs_AWB_downregulated	58	13111	27	21	0	0	0	1	1
WBPaper00025032:cluster_43	31	13111	27	21	0	0	0	1	1
WBPaper00025032:cluster_45	29	13111	27	21	0	0	0	1	1
WBPaper00025032:cluster_37	38	13111	27	21	0	0	0	1	1
WBPaper00025032:cluster_39	35	13111	27	21	0	0	0	1	1
WBPaper00027722:Microbacterium_nematophilum_downregulated	22	13111	19	21	0	0	0	1	1
WBPaper00025032:cluster_82	19	13111	19	21	0	0	0	1	1
WBPaper00025032:cluster_78	20	13111	19	21	0	0	0	1	1
WBPaper00025032:cluster_60	23	13111	19	21	0	0	0	1	1
WBPaper00025032:cluster_81	20	13111	19	21	0	0	0	1	1
WBPaper00025032:cluster_52	28	13111	19	21	0	0	0	1	1
WBPaper00035892:KIM5_regulated	277	13111	228	21	0	0	0	1	1
WBPaper00025032:cluster_27	52	13111	50	21	0	0	0	1	1
WBPaper00025032:cluster_13	86	13111	77	21	0	0	0	1	1
cgc4386_cluster_2_4	154	10677	107	20	0	0	0	1	1
WBPaper00030839:Embryo_A_Class	995	13111	676	21	0	0	0	1	1
[cgc5767]:cluster_21	33	10677	14	20	0	0	0	1	1
[cgc5767]:cluster_27	19	10677	14	20	0	0	0	1	1
WBPaper00031850:mdt-15_RNAi_Down	188	10677	138	20	0	0	0	1	1
WBPaper00025032:cluster_22	56	13111	52	21	0	0	0	1	1
WBPaper00025032:cluster_21	56	13111	52	21	0	0	0	1	1
WBPaper00025032:cluster_2	260	13111	227	21	0	0	0	1	1
WBPaper00027111:rrf-1(pk1417)_downregulated	100	13111	32	21	0	0	0	1	1
WBPaper00025032:cluster_40	34	13111	32	21	0	0	0	1	1
[cgc5767]:cluster_32	14	10677	13	20	0	0	0	1	1
WBPaper00025032:cluster_26	55	13111	51	21	0	0	0	1	1
WBPaper00027111:rrf-2(ok210)_upregulated	296	13111	110	21	0	0	0	1	1
WBPaper00025032:cluster_46	29	13111	28	21	0	0	0	1	1
WBPaper00025032:cluster_47	29	13111	28	21	0	0	0	1	1
WBPaper00025032:cluster_51	28	13111	28	21	0	0	0	1	1
[cgc5767]:cluster_26	20	10677	15	20	0	0	0	1	1
[cgc5767]:cluster_25	19	10677	15	20	0	0	0	1	1
[cgc6390]:male_germline-enriched	34	10677	15	20	0	0	0	1	1
[cgc5767]:cluster_31	17	10677	16	20	0	0	0	1	1
[cgc5767]:cluster_29	16	10677	16	20	0	0	0	1	1
WBPaper00025032:cluster_5	144	13111	112	21	0	0	0	1	1
WBPaper00025032:cluster_7	124	13111	112	21	0	0	0	1	1
cgc4386_cluster_4_1	74	10677	66	20	0	0	0	1	1
WBPaper00029437:rde-4_downregulated	78	13111	55	21	0	0	0	1	1
WBPaper00025032:cluster_16	71	13111	55	21	0	0	0	1	1
cgc4386_cluster_3_3	93	10677	74	20	0	0	0	1	1
cgc4386_cluster_3_6	104	10677	74	20	0	0	0	1	1
[cgc5767]:cluster_20	28	10677	27	20	0	0	0	1	1
[cgc5767]:expression_class_SE_pi(122_min)	107	10677	70	20	0	0	0	1	1
cgc4386_cluster_2_5	85	10677	70	20	0	0	0	1	1
WBPaper00024671:AFD_vs_AWB_upregulated	109	13111	56	21	0	0	0	1	1
WBPaper00025032:cluster_17	70	13111	56	21	0	0	0	1	1
WBPaper00037611:RNP-8-associated	1022	13111	935	21	0	0	0	1	1
WBPaper00025032:cluster_6	131	13111	121	21	0	0	0	1	1
WBPaper00028482:PA14_downregulated	34	10677	26	20	0	0	0	1	1
[cgc5767]:cluster_23	27	10677	26	20	0	0	0	1	1
[cgc5767]:cluster_18	28	10677	26	20	0	0	0	1	1
WBPaper00027758:Group_III	43	10677	20	20	0	0	0	1	1
WBPaper00028564:CeMM_vs_NGM_upregulated	25	10677	20	20	0	0	0	1	1
cgc4489_hermaphrodite_enriched_transcription_factors	23	10677	21	20	0	0	0	1	1
[cgc5767]:cluster_17	32	10677	21	20	0	0	0	1	1
[cgc5767]:cluster_24	25	10677	19	20	0	0	0	1	1
[cgc5767]:expression_class_E_pi(PC32)	31	10677	19	20	0	0	0	1	1
WBPaper00028564:CeMM_vs_NGM_downregulated	27	10677	25	20	0	0	0	1	1
[cgc5767]:expression_class_SE_pi(41_min)	68	10677	25	20	0	0	0	1	1
[cgc5767]:cluster_22	25	10677	25	20	0	0	0	1	1
WBPaper00025032:cluster_20	57	13111	57	21	0	0	0	1	1
WBPaper00025032:cluster_19	65	13111	60	21	0	0	0	1	1
WBPaper00027111:rde-3(r459)_downregulated	147	13111	62	21	0	0	0	1	1
[cgc5767]:expression_class_SE_pi(101_min)	112	10677	69	20	0	0	0	1	1
WBPaper00027758:Regulated_genes_not_in_group	24	10677	22	20	0	0	0	1	1
[cgc5767]:cluster_19	28	10677	23	20	0	0	0	1	1
cgc4386_cluster_2_2	87	10677	68	20	0	0	0	1	1
WBPaper00027111:eri-1(mg366)_downregulated	179	13111	71	21	0	0	0	1	1
WBPaper00025032:cluster_9	111	13111	71	21	0	0	0	1	1
WBPaper00033099:organophosphorus_pesticide_regulated	88	13111	71	21	0	0	0	1	1
WBPaper00034739:TreatmentAffectedGenes	89	13111	63	21	0	0	0	1	1
WBPaper00025032:cluster_15	74	13111	70	21	0	0	0	1	1
WBPaper00034739:RIL17moreRIL14	85	13111	69	21	0	0	0	1	1

## Sheet: EarlyResponse_230_enrich
Expression Cluster	Count	Bkg	Bkg Hits	DE List	DE Hits	Up	Down	p-value	FDR
WBPaper00034757:up_by_oxidative_stress	948	13111	763	230	80	76	4	1.69449e-41	9.91278e-39
WBPaper00029437:dcr-1_upregulated	1085	13111	896	230	84	83	1	5.38881e-40	1.57623e-37
WBPaper00032062:age_regulated_genes	1253	10677	900	214	74	48	26	1.1856e-27	2.31192e-25
WBPaper00028789:PA14_vs_gacA_upregulated_4hr	204	13111	150	230	33	33	0	3.11407e-27	4.55433e-25
WBPaper00035873:osm-11_regulated	450	13111	386	230	47	40	7	1.39593e-26	1.63324e-24
WBPaper00027722:Microbacterium_nematophilum_upregulated	71	13111	65	230	23	23	0	1.60582e-24	1.56567e-22
WBPaper00028789:PA14_vs_OP50_upregulated_4hr	321	13111	246	230	36	36	0	3.55036e-23	2.96709e-21
WBPaper00035227:heat_shock_regulated	806	13111	635	230	52	51	1	2.79667e-21	2.04506e-19
WBPaper00028789:PA14_vs_OP50_upregulated_8hr	281	13111	201	230	31	31	0	9.6639e-21	6.28154e-19
WBPaper00038172: tax-6null_up_regulated	1140	13111	910	230	60	59	1	7.53215e-20	4.40631e-18
WBPaper00024671:AFD_AWB_vs_unsorted_downregulated	609	13111	505	230	44	34	10	4.92286e-19	2.61807e-17
WBPaper00036464:affected_by_RN6390	387	13111	293	230	34	25	9	1.19681e-18	5.83445e-17
WBPaper00028789:PA14_vs_gacA_upregulated_8hr	172	13111	117	230	23	22	1	4.50268e-18	2.02621e-16
WBPaper00035873:osm-7_regulated	286	13111	251	230	30	24	6	6.62094e-17	2.76661e-15
WBPaper00031532:Larva_Pan_Neuronal_Depleted	1325	13111	1038	230	53	38	15	7.27602e-13	2.83765e-11
WBPaper00032165:differentially_expressed_with_age_medoid_2	1006	10677	645	214	43	39	4	1.63795e-12	5.98877e-11
WBPaper00028482:PA14_upregulated	202	10677	156	214	20	16	4	3.442e-11	1.15673e-09
WBPaper00029437:rde-4_upregulated	384	13111	335	230	27	25	2	3.55918e-11	1.15673e-09
[cgc6390]:Cluster_C	909	10677	657	214	40	19	21	1.83378e-10	5.64611e-09
WBPaper00031003:hlh_1_enriched	2370	13111	1642	230	64	50	14	2.79048e-10	8.16215e-09
WBPaper00031003:24hr_muscle_enriched	937	13111	681	230	37	24	13	7.01286e-10	1.95358e-08
[cgc5976]:class_1	262	10677	167	214	19	18	1	8.7255e-10	2.32019e-08
WBPaper00028789:PA14_vs_OP50_downregulated_8hr	248	13111	194	230	19	6	13	1.32837e-09	3.37867e-08
WBPaper00026980:intestine_enriched	1989	10677	1556	214	65	45	20	1.96455e-09	4.7886e-08
WBPaper00031003:total_muscle_enriched	1312	13111	958	230	44	28	16	2.7653e-09	6.4708e-08
WBPaper00028789:PA14_vs_OP50_downregulated_4hr	128	13111	103	230	14	2	12	3.04189e-09	6.84425e-08
WBPaper00031003:0hr_muscle_enriched	770	13111	601	230	33	22	11	5.07316e-09	1.09919e-07
WBPaper00035873:osm-8_regulated	1204	13111	1064	230	46	30	16	7.58169e-09	1.58403e-07
cgc4489_group_12	563	10677	278	214	22	22	0	3.70689e-08	7.47768e-07
WBPaper00035873:osmotically_regulated	337	13111	289	230	20	15	5	1.78641e-07	3.4835e-06
WBPaper00006465:IV_ethanol_late_repression	97	10677	73	214	11	7	4	1.94252e-07	3.66572e-06
WBPaper00033099:organophosphorus_pesticide_regulated	88	13111	71	230	10	9	1	4.11062e-07	7.51473e-06
WBPaper00027111:eri-1(mg366)_upregulated	287	13111	137	230	13	12	1	8.31063e-07	1.47325e-05
WBPaper00031850:mdt-15_RNAi_Up	115	10677	93	214	11	10	1	2.34339e-06	4.03202e-05
WBPaper00035429:UVC_upregulated	29	13111	24	230	6	6	0	2.82096e-06	4.71503e-05
Aging-regulated	165	10677	104	214	11	11	0	7.07107e-06	0.000114905
WBPaper00028482:PA14_downregulated	34	10677	26	214	6	5	1	9.95178e-06	0.000157346
WBPaper00033101:spr-5_regulated	706	10677	542	214	27	24	3	1.08772e-05	0.000167452
[cgc6390]:male_soma-enriched	355	10677	136	214	12	10	2	1.76598e-05	0.000260824
WBPaper00031703:heme_responsive_3	11	13111	10	230	4	4	0	1.78341e-05	0.000260824
WBPaper00024393:strongly_regulated_dauer_genes	1275	10677	832	214	35	25	10	2.0317e-05	0.000285078
WBPaper00031850:mdt-15_RNAi_Down	188	10677	138	214	12	5	7	2.04671e-05	0.000285078
WBPaper00035873:dpy-10_regulated	3872	13111	3449	230	89	64	25	2.2891e-05	0.000311425
WBPaper00035873:dpy-9_regulated	3264	13111	2910	230	78	55	23	2.64391e-05	0.00035152
WBPaper00028789:PA14_vs_gacA_downregulated_8hr	182	13111	136	230	11	3	8	2.71053e-05	0.000352369
[cgc6390]:male_sex-enriched	389	10677	168	214	13	8	5	3.22163e-05	0.000399031
WBPaper00028789:PA14_vs_gacA_downregulated_4hr	83	13111	71	230	8	0	8	3.26333e-05	0.000399031
WBPaper00032948:FedUp	1841	13111	1563	230	49	34	15	3.2741e-05	0.000399031
WBPaper00038172: crh-1null_up_regulated	637	13111	482	230	22	21	1	4.04014e-05	0.000482343
WBPaper00035892:KIM5_regulated	277	13111	228	230	14	9	5	4.9955e-05	0.000584473
cgc4489_group_17	441	10677	177	214	13	13	0	5.5557e-05	0.000637271
WBPaper00035227:bio-electrospray_regulated	16	13111	13	230	4	4	0	5.82517e-05	0.000655331
cgc4489_group_24	291	10677	208	214	14	11	3	7.47279e-05	0.000824827
WBPaper00032948:StarveUp2	594	13111	472	230	21	16	5	8.75142e-05	0.000948071
[cgc5428]:L1_muscle_enriched	1454	10677	1065	214	39	26	13	0.000141366	0.00150362
WBPaper00025032:cluster_5	144	13111	112	230	9	5	4	0.000154311	0.001612
cgc4386_cluster_3_2	116	10677	61	214	7	5	2	0.000205124	0.00210522
WBPaper00035892:KIM5_vs_OP50_Up	114	13111	93	230	8	5	3	0.000224508	0.00226443
WBPaper00027722:Microbacterium_nematophilum_downregulated	22	13111	19	230	4	0	4	0.000290679	0.00288216
WBPaper00031832:slr-2_regulated	1736	13111	1402	230	42	36	6	0.000359745	0.00350752
[cgc5976]:class_2	250	10677	161	214	11	10	1	0.000389833	0.00373857
WBPaper00035588:alg-1(-)_upregulated	1461	13111	1064	230	34	26	8	0.000454446	0.00428792
WBPaper00027111:rde-3(r459)_upregulated	290	13111	111	230	8	8	0	0.000743548	0.00690438
cgc4489_group_16	325	10677	175	214	11	10	1	0.000786587	0.0071899
WBPaper00037704:ABZ_down_regulated	8	13111	3	230	2	2	0	0.000908617	0.00817755
WBPaper00038172: aak-2overexpression_down_regulated	350	13111	274	230	13	13	0	0.00111013	0.00983977
WBPaper00027111:rde-3(ne298)_upregulated	268	13111	93	230	7	7	0	0.00123062	0.010745
WBPaper00025099:NI_specific	123	10677	82	214	7	6	1	0.00125413	0.0107892
cgc4386_cluster_2_4	154	10677	107	214	8	4	4	0.00136147	0.0115429
WBPaper00032165:differentially_expressed_with_age_medoid_4	165	10677	135	214	9	9	0	0.00155743	0.0130157
WBPaper00037704:ABZ_up_regulated	45	13111	31	230	4	4	0	0.00200112	0.0164881
WBPaper00025099:MA_specific	699	10677	527	214	21	15	6	0.00205257	0.0166772
cgc4386_cluster_2_2	87	10677	68	214	6	5	1	0.00235188	0.0188473
WBPaper00034661:AgNPs_upregulated	415	13111	299	230	13	11	2	0.00241234	0.0190705
cgc4386_cluster_1_5	201	10677	125	214	8	4	4	0.00361892	0.0282276
WBPaper00032948:StarveUp3	321	13111	283	230	12	11	1	0.00428414	0.0329766
cgc4386_cluster_1_3	172	10677	131	214	8	5	3	0.00480819	0.0365297
cgc4386_cluster_2_6	109	10677	81	214	6	2	4	0.00562862	0.041754
cgc4489_group_18	652	10677	225	214	11	10	1	0.00563857	0.041754
WBPaper00034739:N2moreDR1350	1582	13111	1242	230	34	26	8	0.00593769	0.0434194
[cgc6390]:mixed_spermatogenesis-somatic	490	10677	261	214	12	9	3	0.00632922	0.0456228
WBPaper00038172: tax-6null_down_regulated	1051	13111	793	230	24	13	11	0.00639499	0.0456228
WBPaper00025032:cluster_2	260	13111	227	230	10	7	3	0.00681102	0.0480054
WBPaper00027758:Group_III	43	10677	20	214	3	3	0	0.00703675	0.0490059
WBPaper00034739:RIL17moreRIL14	85	13111	69	230	5	4	1	0.00719088	0.0494902
WBPaper00006465:II_ethanol_late_induction	121	10677	89	214	6	5	1	0.00883808	0.0594285
cgc4386_cluster_1_6	115	10677	89	214	6	2	4	0.00883808	0.0594285
[cgc5767]:cluster_44	8	10677	8	214	2	0	2	0.0103396	0.068735
cgc4386_cluster_1_2	104	10677	93	214	6	5	1	0.010858	0.0713699
WBPaper00027111:rrf-1(pk1417)_upregulated	225	13111	78	230	5	5	0	0.0119067	0.0773936
WBPaper00030985:Enterococcus_faecalis_upregulated	631	10677	429	214	16	13	3	0.0125163	0.0804619
cgc4386_cluster_1_1	144	10677	125	214	7	6	1	0.0128163	0.0814948
WBPaper00031703:heme_responsive_4	33	13111	29	230	3	1	2	0.0139122	0.0875125
WBPaper00032165:differentially_expressed_with_age_medoid_6	287	10677	223	214	10	3	7	0.0143728	0.0894478
cgc4386_cluster_3_1	86	10677	72	214	5	4	1	0.0145806	0.089786
WBPaper00031703:heme_responsive_7	71	13111	55	230	4	4	0	0.0156539	0.0953907
cgc4386_cluster_5_6	96	10677	76	214	5	4	1	0.0180638	0.108942
WBPaper00031662:spaceflight_upregulated	17	10677	11	214	2	2	0	0.0195228	0.116539
cgc4386_cluster_2_1	145	10677	53	214	4	4	0	0.0213783	0.126326
cgc4489_group_13	439	10677	172	214	8	7	1	0.0224516	0.131342
cgc4386_cluster_2_3	96	10677	81	214	5	4	1	0.0231376	0.134015
WBPaper00034739:TreatmentAffectedGenes	89	13111	63	230	4	4	0	0.0245503	0.140803
WBPaper00027111:rrf-3(pk1426)_upregulated	132	13111	36	230	3	3	0	0.0248643	0.14122
cgc4489_group_9	1340	10677	624	214	20	18	2	0.0254258	0.14302
WBPaper00028789:pmk-1_upregulated	97	13111	67	230	4	4	0	0.0299417	0.166818
[cgc6390]:herm_soma-enriched	420	10677	291	214	11	4	7	0.0324967	0.179345
WBPaper00025032:cluster_123	13	13111	2	230	1	1	0	0.0347786	0.190145
WBPaper00030985:Photorhabdus_luminescens_upregulated	643	10677	411	214	14	14	0	0.0370344	0.200603
cgc4489_group_3	790	10677	655	214	20	7	13	0.0394197	0.211564
cgc4489_group_25	269	10677	195	214	8	7	1	0.0425888	0.226495
[cgc5767]:cluster_2	461	10677	382	214	13	8	5	0.0438215	0.230951
WBPaper00035892:KIM5_vs_OP50_Down	26	13111	20	230	2	0	2	0.0473174	0.247149
WBPaper00029437:rde-1_upregulated	58	13111	48	230	3	3	0	0.0517592	0.267957
WBPaper00028483:Down_mes-4_vs_WT	4	10677	3	214	1	0	1	0.0589375	0.302443
WBPaper00025032:cluster_194	9	13111	4	230	1	1	0	0.0683528	0.347708
cgc4489_male_enriched_neuronal_genes	41	10677	23	214	2	1	1	0.0768256	0.387439
WBPaper00025032:cluster_196	9	13111	5	230	1	0	1	0.0847012	0.421774
[cgc5767]:expression_class_SE_pi(83_min)	159	10677	83	214	4	3	1	0.0850758	0.421774
[cgc6390]:Cluster_A	641	10677	471	214	14	12	2	0.0912109	0.44839
[cgc5767]:cluster_57	5	10677	5	214	1	1	0	0.0962952	0.469439
WBPaper00038172: crh-1null_down_regulated	618	13111	497	230	13	8	5	0.0986296	0.476846
WBPaper00034757:down_by_oxidative_stress	392	13111	363	230	10	2	8	0.106652	0.511407
WBPaper00030839:Larval_Pan_Neuronal	1562	13111	899	230	21	21	0	0.109477	0.520682
cgc4489_group_14	538	10677	243	214	8	6	2	0.115611	0.545423
WBPaper00025032:cluster_97	16	13111	7	230	1	1	0	0.116546	0.545436
WBPaper00025032:cluster_36	39	13111	36	230	2	1	1	0.131097	0.608273
WBPaper00025032:cluster_160	10	13111	8	230	1	1	0	0.132052	0.608273
WBPaper00031703:heme_responsive_8	45	13111	38	230	2	2	0	0.143084	0.651793
WBPaper00030985:Enterococcus_faecalis_downregulated	599	10677	339	214	10	8	2	0.143729	0.651793
WBPaper00030985:Photorhabdus_luminescens_downregulated	587	10677	343	214	10	9	1	0.151481	0.681663
WBPaper00027758:Group_II	43	10677	36	214	2	1	1	0.162141	0.697942
[cgc5767]:cluster_12	49	10677	36	214	2	2	0	0.162141	0.697942
[cgc5767]:expression_class_SE_pi(66_min)	67	10677	36	214	2	1	1	0.162141	0.697942
WBPaper00025032:cluster_118	14	13111	10	230	1	1	0	0.162257	0.697942
WBPaper00025032:cluster_176	10	13111	10	230	1	0	1	0.162257	0.697942
WBPaper00025032:cluster_104	15	13111	10	230	1	0	1	0.162257	0.697942
WBPaper00025032:cluster_95	16	13111	11	230	1	1	0	0.176964	0.755649
[cgc5767]:cluster_34	15	10677	10	214	1	1	0	0.183357	0.777273
WBPaper00032948:StarveUp4	165	13111	129	230	4	4	0	0.191092	0.77762
WBPaper00025032:cluster_67	22	13111	12	230	1	0	1	0.191414	0.77762
WBPaper00025032:cluster_93	17	13111	12	230	1	1	0	0.191414	0.77762
WBPaper00025032:cluster_131	12	13111	12	230	1	1	0	0.191414	0.77762
WBPaper00029437:rde-1_downregulated	19	13111	12	230	1	1	0	0.191414	0.77762
WBPaper00025032:cluster_124	13	13111	12	230	1	1	0	0.191414	0.77762
cgc4489_group_20	446	10677	278	214	8	8	0	0.195223	0.787624
[cgc5376]:let-60(G12V)-regulated_genes	745	10677	323	214	9	5	4	0.200659	0.804011
WBPaper00030985:Erwinia_carotovora_upregulated	554	10677	329	214	9	9	0	0.215249	0.852979
[cgc5767]:cluster_33	13	10677	12	214	1	0	1	0.215796	0.852979
WBPaper00025032:cluster_75	20	13111	14	230	1	1	0	0.219561	0.862036
cgc4386_cluster_3_4	90	10677	81	214	3	2	1	0.221325	0.863169
WBPaper00025032:cluster_26	55	13111	51	230	2	2	0	0.225125	0.872175
WBPaper00025032:cluster_101	16	13111	15	230	1	1	0	0.233267	0.89777
cgc4489_group_19	360	10677	170	214	5	5	0	0.255121	0.975464
WBPaper00025032:cluster_50	28	13111	17	230	1	1	0	0.259963	0.987522
[cgc5767]:expression_class_E_pi(83_min)	487	10677	352	214	9	5	4	0.274691	1
cgc4386_cluster_4_4	112	10677	91	214	3	2	1	0.275072	1
[cgc5767]:cluster_31	17	10677	16	214	1	1	0	0.276878	1
WBPaper00025032:cluster_60	23	13111	19	230	1	0	1	0.285734	1
WBPaper00034661:AgNPs_downregulated	1209	13111	831	230	17	10	7	0.290308	1
WBPaper00027111:rde-3(r459)_downregulated	147	13111	62	230	2	2	0	0.296779	1
WBPaper00025032:cluster_63	23	13111	20	230	1	0	1	0.298282	1
WBPaper00025032:cluster_80	20	13111	20	230	1	0	1	0.298282	1
WBPaper00031703:heme_responsive_6	28	13111	20	230	1	1	0	0.298282	1
cgc4489_group_15	456	10677	145	214	4	4	0	0.331373	1
WBPaper00032948:StarveUp1	230	13111	166	230	4	3	1	0.332738	1
WBPaper00028564:CeMM_vs_NGM_upregulated	25	10677	20	214	1	1	0	0.333222	1
WBPaper00025032:cluster_54	27	13111	23	230	1	1	0	0.334625	1
WBPaper00025032:cluster_44	30	13111	24	230	1	1	0	0.346317	1
WBPaper00025032:cluster_55	26	13111	25	230	1	1	0	0.357806	1
cgc4489_group_4	445	10677	340	214	8	2	6	0.37289	1
cgc4386_cluster_5_5	165	10677	109	214	3	3	0	0.373904	1
WBPaper00025032:cluster_45	29	13111	27	230	1	1	0	0.380183	1
WBPaper00025032:cluster_39	35	13111	27	230	1	1	0	0.380183	1
WBPaper00025032:cluster_37	38	13111	27	230	1	1	0	0.380183	1
WBPaper00024671:AFD_vs_AWB_downregulated	58	13111	27	230	1	1	0	0.380183	1
WBPaper00025032:cluster_13	86	13111	77	230	2	2	0	0.392486	1
[cgc5767]:expression_class_E_pi(66_min)	316	10677	253	214	6	4	2	0.396699	1
WBPaper00028564:CeMM_vs_NGM_downregulated	27	10677	25	214	1	0	1	0.397545	1
cgc4386_cluster_2_5	85	10677	70	214	2	0	2	0.411052	1
cgc4489_group_22	275	10677	119	214	3	3	0	0.42796	1
cgc4386_cluster_3_3	93	10677	74	214	2	2	0	0.438725	1
cgc4386_cluster_3_6	104	10677	74	214	2	2	0	0.438725	1
cgc4386_cluster_4_2	87	10677	79	214	2	2	0	0.472298	1
WBPaper00025032:cluster_34	40	13111	37	230	1	0	1	0.480944	1
WBPaper00030839:Embryo_Pan_Neuronal	1637	13111	1054	230	19	16	3	0.485747	1
cgc4489_group_10	385	10677	180	214	4	4	0	0.488807	1
[cgc5767]:cluster_13	47	10677	34	214	1	0	1	0.498155	1
cgc4386_cluster_3_5	109	10677	85	214	2	1	1	0.510957	1
[cgc5767]:expression_class_SE_pi(186_min)	64	10677	36	214	1	1	0	0.518134	1
WBPaper00032165:A_to_C_transit_increased	109	10677	93	214	2	0	2	0.559542	1
WBPaper00030839:Larval_A_Class	412	13111	286	230	5	5	0	0.566035	1
cgc4386_cluster_1_4	116	10677	95	214	2	0	2	0.571142	1
WBPaper00030985:Serratia_marcescens_downregulated	615	10677	355	214	7	6	1	0.571724	1
WBPaper00031003:total_muscle_depleted	2542	13111	1975	230	34	29	5	0.576531	1
WBPaper00031003:24hr_muscle_depleted	1630	13111	1284	230	22	21	1	0.579833	1
WBPaper00025032:cluster_22	56	13111	52	230	1	1	0	0.602324	1
[cgc5767]:expression_class_SE_pi(143_min)	71	10677	47	214	1	1	0	0.614676	1
WBPaper00025032:cluster_16	71	13111	55	230	1	1	0	0.62297	1
WBPaper00029437:rde-4_downregulated	78	13111	55	230	1	1	0	0.62297	1
[cgc5767]:cluster_4	222	10677	160	214	3	2	1	0.625961	1
WBPaper00025032:cluster_17	70	13111	56	230	1	1	0	0.629612	1
WBPaper00024671:AFD_vs_AWB_upregulated	109	13111	56	230	1	1	0	0.629612	1
[cgc5767]:expression_class_SE	1089	10677	592	214	11	7	4	0.64626	1
WBPaper00031003:0hr_muscle_depleted	1735	13111	1346	230	22	17	5	0.670195	1
cgc4386_cluster_4_3	143	10677	117	214	2	2	0	0.684111	1
[cgc5767]:expression_class_ET_max(23_min)	78	10677	58	214	1	1	0	0.691947	1
WBPaper00031703:heme_responsive_2	73	13111	67	230	1	1	0	0.695414	1
WBPaper00025032:PAL-1_target_genes	162	13111	137	230	2	1	1	0.69657	1
WBPaper00030985:Erwinia_carotovora_downregulated	448	10677	237	214	4	4	0	0.703907	1
cgc4386_cluster_6_1	162	10677	124	214	2	2	0	0.714573	1
[cgc5767]:expression_class_SE_pi(53_min)	379	10677	188	214	3	1	2	0.731404	1
[cgc5767]:cluster_5	165	10677	129	214	2	0	2	0.734799	1
[cgc5767]:expression_class_E_pi(186_min)	314	10677	249	214	4	4	0	0.739801	1
cgc4386_cluster_6_6	119	10677	68	214	1	1	0	0.748712	1
[cgc5767]:expression_class_SE_pi(101_min)	112	10677	69	214	1	0	1	0.753781	1
WBPaper00025032:cluster_12	94	13111	79	230	1	1	0	0.753987	1
[cgc5428]:clustered_muscle_genes	421	10677	317	214	5	4	1	0.766485	1
cgc4489_group_23	263	10677	140	214	2	1	1	0.775045	1
WBPaper00031532:Larva_Pan_Neuronal_Enriched	1625	13111	1064	230	16	14	2	0.775729	1
cgc4489_group_5	558	10677	263	214	4	3	1	0.777427	1
[cgc5767]:expression_class_E_pi(53_min)	946	10677	661	214	11	6	5	0.780085	1
cgc4489_group_8	585	10677	439	214	7	3	4	0.782725	1
cgc4489_group_21	374	10677	148	214	2	2	0	0.800881	1
WBPaper00025032:cluster_11	99	13111	91	230	1	0	1	0.801336	1
cgc4386_cluster_6_3	175	10677	151	214	2	2	0	0.809874	1
[cgc5767]:expression_class_MD_pd(66_min)	163	10677	152	214	2	1	1	0.81279	1
cgc4386_cluster_5_4	196	10677	153	214	2	2	0	0.815667	1
WBPaper00034739:N2lessDR1350	1338	13111	1038	230	15	13	2	0.818398	1
WBPaper00032165:A_to_C_transit_decreased	240	10677	219	214	3	2	1	0.819413	1
[cgc5767]:expression_class_ET_max(122_min)	124	10677	86	214	1	1	0	0.825922	1
cgc4386_cluster_4_5	98	10677	89	214	1	1	0	0.836264	1
cgc4386_cluster_5_2	95	10677	89	214	1	1	0	0.836264	1
WBPaper00025032:cluster_8	113	13111	104	230	1	1	0	0.84244	1
[cgc5767]:expression_class_SE_pi(23_min)	166	10677	93	214	1	1	0	0.849107	1
[cgc5767]:expression_class_E_pi(101_min)	375	10677	297	214	4	1	3	0.851014	1
WBPaper00027111:rrf-2(ok210)_upregulated	296	13111	110	230	1	1	0	0.858438	1
[cgc5767]:expression_class_ET_max(143_min)	161	10677	101	214	1	0	1	0.871862	1
cgc4386_cluster_6_2	210	10677	177	214	2	2	0	0.873825	1
WBPaper00030985:Serratia_marcescens_upregulated	602	10677	317	214	4	2	2	0.883886	1
[cgc5767]:expression_class_E_pi(143_min)	247	10677	198	214	2	2	0	0.910371	1
cgc4386_cluster_5_3	131	10677	121	214	1	1	0	0.914894	1
WBPaper00025040:N2_Expressed_Genes	9103	13111	7279	230	117	94	23	0.932666	1
[cgc5767]:expression_class_SET	511	10677	219	214	2	1	1	0.936846	1
[cgc6390]:Cluster_B	794	10677	561	214	7	5	2	0.937819	1
cgc4386_cluster_6_5	309	10677	160	214	1	1	0	0.961768	1
cgc4489_group_1	423	10677	328	214	3	1	2	0.962709	1
WBPaper00029437:dcr-1_downregulated	488	13111	379	230	3	0	3	0.964496	1
WBPaper00032165:differentially_expressed_with_age_medoid_3	180	10677	167	214	1	1	0	0.966894	1
cgc4489_group_6	307	10677	176	214	1	1	0	0.972491	1
[cgc5767]:expression_class_MD_pd(41_min)	387	10677	356	214	3	1	2	0.975964	1
WBPaper00032165:differentially_expressed_with_age_medoid_1	366	10677	280	214	2	2	0	0.977986	1
cgc4386_cluster_6_4	241	10677	187	214	1	1	0	0.978069	1
WBPaper00030839:Embryo_A_Class	995	13111	676	230	6	5	1	0.980959	1
WBPaper00032165:differentially_expressed_with_age_medoid_7	342	10677	293	214	2	2	0	0.982518	1
WBPaper00025040:unc-4::GFP_Enriched_Genes	1012	13111	688	230	6	5	1	0.983448	1
[cgc5767]:expression_class_ET_max(83_min)	291	10677	201	214	1	1	0	0.983569	1
[cgc5767]:expression_class_ET_max(53_min)	286	10677	204	214	1	1	0	0.984555	1
[cgc5767]:expression_class_E_pi(41_min)	407	10677	304	214	2	2	0	0.985636	1
[cgc6390]:herm_sex-enriched	264	10677	230	214	1	1	0	0.990977	1
[cgc5767]:expression_class_E_pi(122_min)	409	10677	335	214	2	1	1	0.991795	1
[cgc5767]:cluster_3	262	10677	242	214	1	0	1	0.992962	1
WBPaper00024671:AFD_AWB_vs_unsorted_upregulated	904	13111	607	230	4	4	0	0.994706	1
[cgc5767]:expression_class_MDE	701	10677	620	214	5	2	3	0.995593	1
WBPaper00032165:differentially_expressed_with_age_medoid_5	461	10677	392	214	2	1	1	0.997132	1
[cgc6390]:mixed_oogenesis-somatic	635	10677	495	214	3	1	2	0.997639	1
cgc4489_group_11	596	10677	411	214	2	2	0	0.997991	1
cgc4489_group_7	413	10677	313	214	1	0	1	0.998392	1
[cgc5767]:expression_class_MD_pd(23_min)	594	10677	525	214	3	2	1	0.998604	1
WBPaper00036375:depleted_in_PVD_OLL	1053	13111	568	230	2	0	2	0.999601	1
[cgc5767]:expression_class_SM	3620	10677	2680	214	34	26	8	0.999623	1
[cgc5767]:expression_class_MD_pd(53_min)	790	10677	716	214	4	3	1	0.999765	1
[cgc5767]:cluster_1	597	10677	561	214	2	2	0	0.999888	1
[cgc5767]:expression_class_E	3953	10677	3018	214	37	25	12	0.999942	1
WBPaper00025040:unc-4::GFP_Expressed_Genes	6217	13111	5082	230	62	45	17	0.999944	1
[cgc5767]:expression_class_E_pi(23_min)	996	10677	804	214	4	4	0	0.999951	1
[cgc5767]:expression_class_SMD	1006	10677	923	214	5	3	2	0.999971	1
WBPaper00038172: aak-2overexpression_up_regulated	1258	13111	967	230	4	3	1	0.999976	1
[cgc5767]:expression_class_ME	2891	10677	2448	214	26	18	8	0.999983	1
[cgc5767]:expression_class_MET	989	10677	801	214	3	3	0	0.999992	1
[cgc6390]:spermatogenesis-enriched	903	10677	571	214	1	1	0	0.999993	1
[cgc5767]:expression_class_ET	1494	10677	1016	214	5	4	1	0.999995	1
[cgc5767]:expression_class_MD	1872	10677	1682	214	11	6	5	1	1
[cgc6390]:intrinsic	1247	10677	947	214	2	2	0	1	1
WBPaper00037611:RNP-8-associated	1022	13111	935	230	1	0	1	1	1
[cgc5767]:expression_class_M	6391	10677	5020	214	59	43	16	1	1
[cgc6390]:Cluster_E	1181	10677	1030	214	1	1	0	1	1
cgc4386_cluster_5_1	192	10677	155	214	0	0	0	1	1
cgc4489_group_2	1553	10677	1122	214	1	0	1	1	1
[cgc5767]:expression_class_ET_max(101_min)	238	10677	149	214	0	0	0	1	1
[cgc5767]:expression_class_MD_pd(PC32)	168	10677	151	214	0	0	0	1	1
[cgc5767]:expression_class_ET_max(66_min)	214	10677	134	214	0	0	0	1	1
[cgc5767]:cluster_6	158	10677	136	214	0	0	0	1	1
[cgc5767]:cluster_8	124	10677	103	214	0	0	0	1	1
[cgc5767]:cluster_9	97	10677	84	214	0	0	0	1	1
[cgc5767]:cluster_7	115	10677	80	214	0	0	0	1	1
cgc4386_cluster_4_6	99	10677	78	214	0	0	0	1	1
[cgc5767]:expression_class_SE_pi(122_min)	107	10677	70	214	0	0	0	1	1
WBPaper00027758:Group_IV	88	10677	48	214	0	0	0	1	1
[cgc5767]:expression_class_ET_max(41_min)	65	10677	48	214	0	0	0	1	1
WBPaper00027758:Group_I	75	10677	63	214	0	0	0	1	1
cgc4386_cluster_4_1	74	10677	66	214	0	0	0	1	1
WBPaper00028483:Up_mes-4_vs_WT	69	10677	56	214	0	0	0	1	1
[cgc5767]:cluster_11	75	10677	43	214	0	0	0	1	1
[cgc5767]:cluster_10	82	10677	43	214	0	0	0	1	1
[cgc5767]:expression_class_MDET	48	10677	43	214	0	0	0	1	1
[cgc6390]:oogenesis-enriched	1048	10677	914	214	0	0	0	1	1
WBPaper00032948:MoltOssilate	204	13111	153	230	0	0	0	1	1
[cgc5767]:cluster_14	42	10677	38	214	0	0	0	1	1
[cgc6390]:Cluster_D	742	10677	517	214	0	0	0	1	1
WBPaper00025032:cluster_4	164	13111	157	230	0	0	0	1	1
[cgc6390]:Cluster_F	704	10677	591	214	0	0	0	1	1
[cgc5767]:cluster_15	60	10677	33	214	0	0	0	1	1
[cgc5767]:cluster_16	30	10677	29	214	0	0	0	1	1
WBPaper00025032:cluster_3	219	13111	207	230	0	0	0	1	1
WBPaper00035905:FBF-1_Associated	4722	13111	4204	230	11	10	1	1	1
WBPaper00025032:cluster_10	105	13111	91	230	0	0	0	1	1
WBPaper00025032:cluster_6	131	13111	121	230	0	0	0	1	1
[cgc5767]:cluster_20	28	10677	27	214	0	0	0	1	1
[cgc5767]:cluster_48	10	10677	7	214	0	0	0	1	1
WBPaper00031477:Up_deps-1_vs_WT	24	10677	7	214	0	0	0	1	1
WBPaper00031477:Down_deps-1_vs_WT	10	10677	7	214	0	0	0	1	1
[cgc5767]:cluster_40	10	10677	7	214	0	0	0	1	1
[cgc5767]:cluster_46	8	10677	7	214	0	0	0	1	1
WBPaper00031662:spaceflight_downregulated	9	10677	7	214	0	0	0	1	1
[cgc5767]:cluster_45	8	10677	7	214	0	0	0	1	1
[cgc5767]:cluster_43	8	10677	7	214	0	0	0	1	1
[cgc5767]:cluster_49	6	10677	6	214	0	0	0	1	1
[cgc5767]:cluster_36	11	10677	6	214	0	0	0	1	1
[cgc5767]:cluster_53	6	10677	6	214	0	0	0	1	1
[cgc5767]:cluster_54	6	10677	6	214	0	0	0	1	1
[cgc5767]:cluster_63	6	10677	6	214	0	0	0	1	1
WBPaper00006465:III_ethanol_transient_induction	12	10677	6	214	0	0	0	1	1
[cgc5767]:cluster_55	8	10677	6	214	0	0	0	1	1
[cgc5767]:cluster_56	6	10677	6	214	0	0	0	1	1
[cgc5767]:cluster_42	9	10677	8	214	0	0	0	1	1
[cgc5767]:cluster_85	2	10677	1	214	0	0	0	1	1
[cgc5767]:cluster_99	1	10677	1	214	0	0	0	1	1
[cgc5767]:cluster_88	2	10677	1	214	0	0	0	1	1
WBPaper00006465:I_ethanol_rapid_induction	12	10677	5	214	0	0	0	1	1
[cgc5767]:cluster_61	5	10677	5	214	0	0	0	1	1
[cgc5767]:cluster_58	6	10677	5	214	0	0	0	1	1
[cgc5767]:cluster_50	6	10677	5	214	0	0	0	1	1
[cgc5767]:cluster_62	5	10677	5	214	0	0	0	1	1
[cgc5767]:cluster_37	11	10677	11	214	0	0	0	1	1
WBPaper00037611:GLD-2-associated	620	13111	550	230	0	0	0	1	1
[cgc5767]:cluster_18	28	10677	26	214	0	0	0	1	1
[cgc5767]:cluster_23	27	10677	26	214	0	0	0	1	1
[cgc5767]:expression_class_SE_pi(41_min)	68	10677	25	214	0	0	0	1	1
[cgc5767]:cluster_22	25	10677	25	214	0	0	0	1	1
[cgc5767]:cluster_103	2	10677	0	214	0	0	0	1	1
[cgc5767]:cluster_95	2	10677	0	214	0	0	0	1	1
WBPaper00025032:cluster_178	9	13111	0	230	0	0	0	1	1
[cgc5767]:cluster_106	1	10677	0	214	0	0	0	1	1
[cgc5767]:cluster_47	10	10677	9	214	0	0	0	1	1
cgc4489_male_enriched_transcription_factors	13	10677	9	214	0	0	0	1	1
[cgc5767]:cluster_28	17	10677	9	214	0	0	0	1	1
[cgc5767]:cluster_39	10	10677	9	214	0	0	0	1	1
WBPaper00025032:cluster_149	11	13111	1	230	0	0	0	1	1
[cgc5767]:expression_class_SE_pi(PC32)	8	10677	3	214	0	0	0	1	1
[cgc5767]:cluster_76	3	10677	3	214	0	0	0	1	1
[cgc5767]:cluster_52	6	10677	3	214	0	0	0	1	1
[cgc5767]:cluster_86	3	10677	3	214	0	0	0	1	1
[cgc5767]:cluster_60	6	10677	3	214	0	0	0	1	1
[cgc5767]:cluster_78	3	10677	3	214	0	0	0	1	1
[cgc5767]:cluster_79	3	10677	3	214	0	0	0	1	1
[cgc5767]:cluster_59	6	10677	3	214	0	0	0	1	1
[cgc5767]:cluster_70	4	10677	3	214	0	0	0	1	1
[cgc5767]:cluster_80	3	10677	3	214	0	0	0	1	1
[cgc5767]:cluster_72	3	10677	3	214	0	0	0	1	1
[cgc5767]:cluster_84	3	10677	3	214	0	0	0	1	1
[cgc5767]:cluster_71	3	10677	3	214	0	0	0	1	1
[cgc5767]:cluster_74	3	10677	3	214	0	0	0	1	1
[cgc5767]:cluster_77	4	10677	3	214	0	0	0	1	1
[cgc5767]:cluster_30	18	10677	12	214	0	0	0	1	1
[cgc5767]:cluster_27	19	10677	14	214	0	0	0	1	1
[cgc5767]:cluster_21	33	10677	14	214	0	0	0	1	1
WBPaper00025032:cluster_7	124	13111	112	230	0	0	0	1	1
[cgc5767]:cluster_100	2	10677	2	214	0	0	0	1	1
[cgc5767]:cluster_94	2	10677	2	214	0	0	0	1	1
[cgc5767]:cluster_102	2	10677	2	214	0	0	0	1	1
[cgc5767]:cluster_87	2	10677	2	214	0	0	0	1	1
[cgc5767]:cluster_105	2	10677	2	214	0	0	0	1	1
[cgc5767]:cluster_73	3	10677	2	214	0	0	0	1	1
[cgc5767]:cluster_104	3	10677	2	214	0	0	0	1	1
[cgc5767]:cluster_90	2	10677	2	214	0	0	0	1	1
[cgc5767]:cluster_82	3	10677	2	214	0	0	0	1	1
[cgc5767]:cluster_81	2	10677	2	214	0	0	0	1	1
[cgc5767]:cluster_98	2	10677	2	214	0	0	0	1	1
[cgc5767]:cluster_91	2	10677	2	214	0	0	0	1	1
[cgc5767]:cluster_75	2	10677	2	214	0	0	0	1	1
cgc4489_hermaphrodite_enriched_neuronal_genes	2	10677	2	214	0	0	0	1	1
[cgc5767]:cluster_97	2	10677	2	214	0	0	0	1	1
[cgc5767]:cluster_93	2	10677	2	214	0	0	0	1	1
[cgc5767]:cluster_69	4	10677	2	214	0	0	0	1	1
[cgc5767]:cluster_83	4	10677	2	214	0	0	0	1	1
[cgc5767]:cluster_92	2	10677	2	214	0	0	0	1	1
[cgc5767]:cluster_96	2	10677	2	214	0	0	0	1	1
[cgc5767]:cluster_89	2	10677	2	214	0	0	0	1	1
[cgc5767]:cluster_41	9	10677	4	214	0	0	0	1	1
[cgc5767]:cluster_101	4	10677	4	214	0	0	0	1	1
[cgc5767]:cluster_68	4	10677	4	214	0	0	0	1	1
[cgc5767]:cluster_65	4	10677	4	214	0	0	0	1	1
[cgc5767]:cluster_66	4	10677	4	214	0	0	0	1	1
[cgc5767]:cluster_64	4	10677	4	214	0	0	0	1	1
[cgc5767]:cluster_51	6	10677	4	214	0	0	0	1	1
[cgc5767]:cluster_67	4	10677	4	214	0	0	0	1	1
[cgc5767]:cluster_24	25	10677	19	214	0	0	0	1	1
[cgc5767]:expression_class_E_pi(PC32)	31	10677	19	214	0	0	0	1	1
[cgc5767]:cluster_29	16	10677	16	214	0	0	0	1	1
[cgc5767]:cluster_19	28	10677	23	214	0	0	0	1	1
[cgc5767]:cluster_35	10	10677	10	214	0	0	0	1	1
[cgc5767]:cluster_38	10	10677	10	214	0	0	0	1	1
[cgc5767]:cluster_17	32	10677	21	214	0	0	0	1	1
cgc4489_hermaphrodite_enriched_transcription_factors	23	10677	21	214	0	0	0	1	1
WBPaper00034739:RIL17lessRIL14	136	13111	96	230	0	0	0	1	1
WBPaper00027758:Regulated_genes_not_in_group	24	10677	22	214	0	0	0	1	1
[cgc5767]:cluster_32	14	10677	13	214	0	0	0	1	1
[cgc5767]:cluster_26	20	10677	15	214	0	0	0	1	1
[cgc5767]:cluster_25	19	10677	15	214	0	0	0	1	1
[cgc6390]:male_germline-enriched	34	10677	15	214	0	0	0	1	1
WBPaper00025032:cluster_181	9	13111	2	230	0	0	0	1	1
WBPaper00025032:cluster_159	11	13111	2	230	0	0	0	1	1
WBPaper00025032:cluster_199	9	13111	3	230	0	0	0	1	1
WBPaper00025032:cluster_186	9	13111	3	230	0	0	0	1	1
WBPaper00025032:cluster_76	20	13111	20	230	0	0	0	1	1
WBPaper00025032:cluster_64	23	13111	20	230	0	0	0	1	1
WBPaper00025032:cluster_77	20	13111	20	230	0	0	0	1	1
WBPaper00025032:cluster_65	22	13111	20	230	0	0	0	1	1
WBPaper00025032:cluster_48	29	13111	21	230	0	0	0	1	1
WBPaper00025032:cluster_66	22	13111	21	230	0	0	0	1	1
WBPaper00025032:cluster_57	25	13111	21	230	0	0	0	1	1
WBPaper00025032:cluster_134	12	13111	4	230	0	0	0	1	1
WBPaper00025032:cluster_133	12	13111	4	230	0	0	0	1	1
WBPaper00025032:cluster_163	10	13111	4	230	0	0	0	1	1
WBPaper00025032:cluster_102	15	13111	13	230	0	0	0	1	1
WBPaper00025032:cluster_114	14	13111	13	230	0	0	0	1	1
WBPaper00025032:cluster_79	20	13111	13	230	0	0	0	1	1
WBPaper00025032:cluster_110	14	13111	13	230	0	0	0	1	1
WBPaper00025032:cluster_113	14	13111	13	230	0	0	0	1	1
WBPaper00025032:cluster_127	13	13111	13	230	0	0	0	1	1
WBPaper00025032:cluster_182	9	13111	5	230	0	0	0	1	1
WBPaper00025032:cluster_183	9	13111	5	230	0	0	0	1	1
WBPaper00025032:cluster_128	13	13111	5	230	0	0	0	1	1
WBPaper00025032:cluster_108	14	13111	5	230	0	0	0	1	1
WBPaper00025032:cluster_155	11	13111	5	230	0	0	0	1	1
WBPaper00035429:UVC_downregulated	6	13111	5	230	0	0	0	1	1
WBPaper00025032:cluster_78	20	13111	19	230	0	0	0	1	1
WBPaper00025032:cluster_52	28	13111	19	230	0	0	0	1	1
WBPaper00025032:cluster_82	19	13111	19	230	0	0	0	1	1
WBPaper00025032:cluster_81	20	13111	19	230	0	0	0	1	1
WBPaper00028789:pmk-1_downregulated	47	13111	18	230	0	0	0	1	1
WBPaper00031703:heme_responsive_5	28	13111	18	230	0	0	0	1	1
WBPaper00025032:cluster_74	21	13111	18	230	0	0	0	1	1
WBPaper00025032:cluster_62	23	13111	18	230	0	0	0	1	1
WBPaper00025032:cluster_90	18	13111	18	230	0	0	0	1	1
WBPaper00025032:cluster_68	21	13111	18	230	0	0	0	1	1
WBPaper00025032:cluster_33	41	13111	18	230	0	0	0	1	1
WBPaper00025032:cluster_85	19	13111	18	230	0	0	0	1	1
WBPaper00025032:cluster_71	21	13111	18	230	0	0	0	1	1
WBPaper00025032:cluster_69	21	13111	11	230	0	0	0	1	1
WBPaper00025032:cluster_122	13	13111	11	230	0	0	0	1	1
WBPaper00025032:cluster_147	11	13111	11	230	0	0	0	1	1
WBPaper00025032:cluster_156	11	13111	11	230	0	0	0	1	1
WBPaper00025032:cluster_162	11	13111	11	230	0	0	0	1	1
WBPaper00025032:cluster_136	12	13111	11	230	0	0	0	1	1
WBPaper00025032:cluster_141	14	13111	11	230	0	0	0	1	1
WBPaper00025032:cluster_144	11	13111	11	230	0	0	0	1	1
WBPaper00025032:cluster_116	14	13111	11	230	0	0	0	1	1
WBPaper00025032:cluster_148	11	13111	11	230	0	0	0	1	1
WBPaper00025032:cluster_120	13	13111	11	230	0	0	0	1	1
WBPaper00025032:cluster_115	14	13111	11	230	0	0	0	1	1
WBPaper00025032:cluster_158	11	13111	11	230	0	0	0	1	1
WBPaper00025032:cluster_112	14	13111	14	230	0	0	0	1	1
WBPaper00025032:cluster_106	15	13111	14	230	0	0	0	1	1
WBPaper00025032:cluster_92	17	13111	14	230	0	0	0	1	1
WBPaper00025032:cluster_100	17	13111	14	230	0	0	0	1	1
WBPaper00025032:cluster_88	18	13111	14	230	0	0	0	1	1
WBPaper00027111:rde-3(ne298)_downregulated	93	13111	14	230	0	0	0	1	1
WBPaper00031703:heme_responsive_1	16	13111	14	230	0	0	0	1	1
WBPaper00025032:cluster_98	16	13111	14	230	0	0	0	1	1
WBPaper00025032:cluster_109	14	13111	14	230	0	0	0	1	1
WBPaper00025032:cluster_119	14	13111	14	230	0	0	0	1	1
WBPaper00025032:cluster_192	9	13111	6	230	0	0	0	1	1
WBPaper00025032:cluster_174	10	13111	6	230	0	0	0	1	1
WBPaper00025032:cluster_61	23	13111	6	230	0	0	0	1	1
WBPaper00025032:cluster_140	12	13111	6	230	0	0	0	1	1
WBPaper00025032:cluster_145	11	13111	6	230	0	0	0	1	1
WBPaper00025032:cluster_87	18	13111	17	230	0	0	0	1	1
WBPaper00025032:cluster_91	18	13111	17	230	0	0	0	1	1
WBPaper00025032:cluster_72	21	13111	17	230	0	0	0	1	1
WBPaper00025032:cluster_89	18	13111	17	230	0	0	0	1	1
WBPaper00025032:cluster_105	15	13111	12	230	0	0	0	1	1
WBPaper00025032:cluster_121	13	13111	12	230	0	0	0	1	1
WBPaper00025032:cluster_135	12	13111	12	230	0	0	0	1	1
WBPaper00025032:cluster_70	21	13111	12	230	0	0	0	1	1
WBPaper00025032:cluster_125	13	13111	12	230	0	0	0	1	1
WBPaper00025032:cluster_132	12	13111	12	230	0	0	0	1	1
WBPaper00025032:cluster_107	14	13111	12	230	0	0	0	1	1
WBPaper00025032:cluster_129	13	13111	12	230	0	0	0	1	1
WBPaper00025032:cluster_130	12	13111	12	230	0	0	0	1	1
WBPaper00025032:cluster_58	25	13111	23	230	0	0	0	1	1
WBPaper00025032:cluster_1	404	13111	392	230	0	0	0	1	1
WBPaper00025032:cluster_56	25	13111	24	230	0	0	0	1	1
WBPaper00025032:cluster_179	9	13111	7	230	0	0	0	1	1
WBPaper00025032:cluster_126	13	13111	7	230	0	0	0	1	1
WBPaper00025032:cluster_189	9	13111	7	230	0	0	0	1	1
WBPaper00025032:cluster_137	12	13111	7	230	0	0	0	1	1
WBPaper00025032:cluster_197	9	13111	7	230	0	0	0	1	1
WBPaper00025032:cluster_139	12	13111	7	230	0	0	0	1	1
WBPaper00025032:cluster_53	27	13111	25	230	0	0	0	1	1
WBPaper00025032:cluster_151	11	13111	10	230	0	0	0	1	1
WBPaper00025032:cluster_167	10	13111	10	230	0	0	0	1	1
WBPaper00025032:cluster_154	11	13111	10	230	0	0	0	1	1
WBPaper00025032:cluster_143	11	13111	10	230	0	0	0	1	1
WBPaper00025032:cluster_152	11	13111	10	230	0	0	0	1	1
WBPaper00025032:cluster_177	10	13111	10	230	0	0	0	1	1
WBPaper00025032:cluster_111	14	13111	10	230	0	0	0	1	1
WBPaper00025032:cluster_169	10	13111	10	230	0	0	0	1	1
WBPaper00025032:cluster_157	11	13111	10	230	0	0	0	1	1
WBPaper00025032:cluster_142	11	13111	10	230	0	0	0	1	1
WBPaper00025032:cluster_59	25	13111	10	230	0	0	0	1	1
WBPaper00025032:cluster_172	10	13111	10	230	0	0	0	1	1
WBPaper00025032:cluster_175	10	13111	10	230	0	0	0	1	1
WBPaper00025032:cluster_170	10	13111	10	230	0	0	0	1	1
WBPaper00025032:cluster_99	16	13111	15	230	0	0	0	1	1
WBPaper00025032:cluster_73	21	13111	15	230	0	0	0	1	1
WBPaper00025032:cluster_103	15	13111	15	230	0	0	0	1	1
WBPaper00025032:cluster_165	10	13111	9	230	0	0	0	1	1
WBPaper00025032:cluster_117	14	13111	9	230	0	0	0	1	1
WBPaper00025032:cluster_164	10	13111	9	230	0	0	0	1	1
WBPaper00025032:cluster_83	17	13111	9	230	0	0	0	1	1
WBPaper00025032:cluster_190	9	13111	9	230	0	0	0	1	1
WBPaper00025032:cluster_171	10	13111	9	230	0	0	0	1	1
WBPaper00025032:cluster_146	11	13111	9	230	0	0	0	1	1
WBPaper00025032:cluster_180	10	13111	9	230	0	0	0	1	1
WBPaper00025032:cluster_84	19	13111	9	230	0	0	0	1	1
WBPaper00025032:cluster_168	10	13111	9	230	0	0	0	1	1
WBPaper00025032:cluster_138	12	13111	9	230	0	0	0	1	1
WBPaper00025032:cluster_173	10	13111	9	230	0	0	0	1	1
WBPaper00025032:cluster_188	9	13111	9	230	0	0	0	1	1
WBPaper00025032:cluster_153	11	13111	9	230	0	0	0	1	1
WBPaper00025032:cluster_43	31	13111	27	230	0	0	0	1	1
WBPaper00025032:cluster_150	11	13111	8	230	0	0	0	1	1
WBPaper00025032:cluster_191	9	13111	8	230	0	0	0	1	1
WBPaper00025032:cluster_166	10	13111	8	230	0	0	0	1	1
WBPaper00025032:cluster_187	9	13111	8	230	0	0	0	1	1
WBPaper00025032:cluster_184	9	13111	8	230	0	0	0	1	1
WBPaper00025032:cluster_195	9	13111	8	230	0	0	0	1	1
WBPaper00025032:cluster_198	9	13111	8	230	0	0	0	1	1
WBPaper00025032:cluster_193	9	13111	8	230	0	0	0	1	1
WBPaper00025032:cluster_200	9	13111	8	230	0	0	0	1	1
WBPaper00025032:cluster_161	11	13111	8	230	0	0	0	1	1
WBPaper00025032:cluster_185	9	13111	8	230	0	0	0	1	1
WBPaper00025032:cluster_94	17	13111	16	230	0	0	0	1	1
WBPaper00025032:cluster_49	24	13111	16	230	0	0	0	1	1
WBPaper00025032:cluster_86	19	13111	16	230	0	0	0	1	1
WBPaper00025032:cluster_96	16	13111	16	230	0	0	0	1	1
WBPaper00027111:rrf-2(ok210)_downregulated	87	13111	16	230	0	0	0	1	1
WBPaper00025032:cluster_47	29	13111	28	230	0	0	0	1	1
WBPaper00025032:cluster_51	28	13111	28	230	0	0	0	1	1
WBPaper00025032:cluster_46	29	13111	28	230	0	0	0	1	1
WBPaper00025032:cluster_42	32	13111	29	230	0	0	0	1	1
WBPaper00025032:cluster_38	35	13111	29	230	0	0	0	1	1
WBPaper00025032:cluster_35	39	13111	36	230	0	0	0	1	1
WBPaper00027111:rrf-3(pk1426)_downregulated	125	13111	36	230	0	0	0	1	1
WBPaper00025032:cluster_32	42	13111	36	230	0	0	0	1	1
WBPaper00025032:cluster_28	50	13111	43	230	0	0	0	1	1
WBPaper00025032:cluster_24	55	13111	44	230	0	0	0	1	1
WBPaper00025032:cluster_14	78	13111	37	230	0	0	0	1	1
WBPaper00025032:cluster_31	44	13111	37	230	0	0	0	1	1
WBPaper00027111:eri-1(mg366)_downregulated	179	13111	71	230	0	0	0	1	1
WBPaper00025032:cluster_9	111	13111	71	230	0	0	0	1	1
WBPaper00025032:cluster_19	65	13111	60	230	0	0	0	1	1
WBPaper00025032:cluster_29	48	13111	45	230	0	0	0	1	1
WBPaper00025032:cluster_18	51	13111	30	230	0	0	0	1	1
WBPaper00025032:cluster_41	32	13111	30	230	0	0	0	1	1
WBPaper00025032:cluster_30	46	13111	42	230	0	0	0	1	1
WBPaper00025032:cluster_15	74	13111	70	230	0	0	0	1	1
WBPaper00025032:cluster_20	57	13111	57	230	0	0	0	1	1
WBPaper00025032:cluster_25	55	13111	49	230	0	0	0	1	1
WBPaper00025032:cluster_23	55	13111	31	230	0	0	0	1	1
WBPaper00025032:cluster_40	34	13111	32	230	0	0	0	1	1
WBPaper00027111:rrf-1(pk1417)_downregulated	100	13111	32	230	0	0	0	1	1
WBPaper00025032:cluster_21	56	13111	52	230	0	0	0	1	1
WBPaper00025032:cluster_27	52	13111	50	230	0	0	0	1	1

## Sheet: DoseOnly_2063_enrich
Expression Cluster	Count	Bkg	Bkg Hits	DE List	DE Hits	Up	Down	p-value	FDR
WBPaper00038172: tax-6null_up_regulated	1140	13111	910	2063	422	327	91	2.30699e-115	1.34959e-112
WBPaper00029437:dcr-1_upregulated	1085	13111	896	2063	413	370	43	1.41845e-111	4.14897e-109
WBPaper00034757:up_by_oxidative_stress	948	13111	763	2063	365	309	56	9.34985e-104	1.82322e-101
WBPaper00035873:osm-11_regulated	450	13111	386	2063	229	155	73	4.29524e-88	6.28179e-86
WBPaper00031532:Larva_Pan_Neuronal_Depleted	1325	13111	1038	2063	399	215	182	1.30872e-77	1.5312e-75
WBPaper00032062:age_regulated_genes	1253	10677	900	1802	376	177	197	2.24164e-77	2.1856e-75
WBPaper00035873:osm-8_regulated	1204	13111	1064	2063	398	257	139	2.56117e-73	2.1404e-71
WBPaper00035873:dpy-10_regulated	3872	13111	3449	2063	887	530	355	1.18301e-72	8.65073e-71
WBPaper00036464:affected_by_RN6390	387	13111	293	2063	179	94	80	1.79738e-71	1.1683e-69
WBPaper00035873:osm-7_regulated	286	13111	251	2063	158	97	59	1.02663e-65	6.00577e-64
WBPaper00035227:heat_shock_regulated	806	13111	635	2063	272	228	41	3.3626e-63	1.78829e-61
WBPaper00035892:KIM5_regulated	277	13111	228	2063	146	48	96	3.62654e-62	1.76794e-60
WBPaper00035873:dpy-9_regulated	3264	13111	2910	2063	759	486	271	9.44634e-62	4.25085e-60
WBPaper00028789:PA14_vs_OP50_upregulated_4hr	321	13111	246	2063	146	91	54	5.98049e-56	2.49899e-54
WBPaper00038172: crh-1null_up_regulated	637	13111	482	2063	216	170	43	6.31995e-54	2.46478e-52
[cgc6390]:Cluster_C	909	10677	657	1802	269	116	151	5.82175e-52	2.12858e-50
WBPaper00024671:AFD_AWB_vs_unsorted_downregulated	609	13111	505	2063	218	107	110	4.86384e-51	1.67373e-49
WBPaper00028789:PA14_vs_gacA_upregulated_4hr	204	13111	150	2063	105	77	28	1.46963e-50	4.77628e-49
WBPaper00028789:PA14_vs_OP50_upregulated_8hr	281	13111	201	2063	123	72	49	2.92819e-49	9.01573e-48
WBPaper00028789:PA14_vs_OP50_downregulated_8hr	248	13111	194	2063	113	35	77	2.70278e-42	7.90562e-41
WBPaper00029437:rde-4_upregulated	384	13111	335	2063	154	89	65	4.49066e-40	1.25097e-38
WBPaper00035892:KIM5_vs_OP50_Up	114	13111	93	2063	69	22	46	3.13192e-36	8.32805e-35
WBPaper00028482:PA14_upregulated	202	10677	156	1802	95	32	61	1.64615e-35	4.18694e-34
WBPaper00031003:hlh_1_enriched	2370	13111	1642	2063	434	334	100	3.90462e-33	9.5175e-32
WBPaper00028789:PA14_vs_gacA_upregulated_8hr	172	13111	117	2063	75	50	24	2.20877e-32	5.16851e-31
cgc4386_cluster_1_3	172	10677	131	1802	82	21	59	5.03909e-32	1.13379e-30
[cgc6390]:Cluster_A	641	10677	471	1802	182	152	30	5.74464e-31	1.24467e-29
WBPaper00027722:Microbacterium_nematophilum_upregulated	71	13111	65	2063	52	38	13	1.94957e-30	4.07321e-29
WBPaper00035873:osmotically_regulated	337	13111	289	2063	124	58	62	7.59349e-29	1.53179e-27
WBPaper00028789:PA14_vs_OP50_downregulated_4hr	128	13111	103	2063	66	15	51	1.26052e-28	2.45801e-27
WBPaper00032948:StarveUp2	594	13111	472	2063	168	110	56	3.44091e-27	6.49333e-26
[cgc5976]:class_1	262	10677	167	1802	86	63	23	4.72368e-25	8.63547e-24
cgc4489_group_12	563	10677	278	1802	119	110	9	5.74899e-25	1.01914e-23
WBPaper00031003:0hr_muscle_enriched	770	13111	601	2063	192	154	38	2.54568e-24	4.38006e-23
WBPaper00032165:differentially_expressed_with_age_medoid_2	1006	10677	645	1802	210	195	15	5.33168e-24	8.91153e-23
WBPaper00032165:differentially_expressed_with_age_medoid_4	165	10677	135	1802	74	29	45	6.65176e-24	1.08091e-22
WBPaper00028789:PA14_vs_gacA_downregulated_8hr	182	13111	136	2063	70	14	54	2.56123e-22	4.04951e-21
WBPaper00028789:pmk-1_upregulated	97	13111	67	2063	46	17	29	3.08852e-22	4.7547e-21
WBPaper00032948:StarveUp3	321	13111	283	2063	110	94	16	1.58193e-21	2.37289e-20
WBPaper00031003:total_muscle_enriched	1312	13111	958	2063	253	186	67	8.35323e-19	1.22166e-17
WBPaper00031850:mdt-15_RNAi_Up	115	10677	93	1802	52	25	26	1.10622e-17	1.57839e-16
[cgc6390]:herm_soma-enriched	420	10677	291	1802	109	15	94	1.17308e-17	1.63393e-16
WBPaper00026980:intestine_enriched	1989	10677	1556	1802	383	218	164	1.84603e-17	2.51146e-16
WBPaper00031003:24hr_muscle_enriched	937	13111	681	2063	191	137	54	3.47678e-17	4.62254e-16
WBPaper00028789:PA14_vs_gacA_downregulated_4hr	83	13111	71	2063	42	6	35	7.73325e-17	9.83468e-16
WBPaper00033099:organophosphorus_pesticide_regulated	88	13111	71	2063	42	38	4	7.73325e-17	9.83468e-16
[cgc6390]:male_soma-enriched	355	10677	136	1802	64	59	4	2.01547e-16	2.50861e-15
cgc4386_cluster_1_2	104	10677	93	1802	49	18	31	2.42588e-15	2.95654e-14
WBPaper00030985:Photorhabdus_luminescens_upregulated	643	10677	411	1802	132	73	59	8.36928e-15	9.9919e-14
WBPaper00031703:heme_responsive_7	71	13111	55	2063	34	9	23	1.07079e-14	1.25282e-13
WBPaper00024393:strongly_regulated_dauer_genes	1275	10677	832	1802	224	118	104	1.9861e-14	2.27817e-13
cgc4386_cluster_2_2	87	10677	68	1802	39	21	18	4.3178e-14	4.85752e-13
cgc4386_cluster_1_6	115	10677	89	1802	46	34	11	4.46806e-14	4.93172e-13
WBPaper00031850:mdt-15_RNAi_Down	188	10677	138	1802	60	26	33	1.49626e-13	1.62095e-12
WBPaper00031003:0hr_muscle_depleted	1735	13111	1346	2063	308	256	52	2.42824e-13	2.58276e-12
WBPaper00033101:spr-5_regulated	706	10677	542	1802	156	115	41	9.55158e-13	9.9245e-12
WBPaper00006465:IV_ethanol_late_repression	97	10677	73	1802	39	22	17	9.67002e-13	9.9245e-12
WBPaper00032165:differentially_expressed_with_age_medoid_6	287	10677	223	1802	81	24	57	1.32883e-12	1.34028e-11
WBPaper00030985:Enterococcus_faecalis_upregulated	631	10677	429	1802	129	69	60	3.68139e-12	3.65019e-11
WBPaper00035429:UVC_upregulated	29	13111	24	2063	19	16	3	9.7737e-12	9.52936e-11
WBPaper00032948:FedUp	1841	13111	1563	2063	339	208	129	2.05929e-11	1.97489e-10
cgc4489_group_24	291	10677	208	1802	74	50	23	3.94347e-11	3.72086e-10
WBPaper00031003:total_muscle_depleted	2542	13111	1975	2063	409	333	75	1.01834e-10	9.45598e-10
cgc4386_cluster_2_4	154	10677	107	1802	46	34	12	1.65831e-10	1.5158e-09
WBPaper00037704:ABZ_up_regulated	45	13111	31	2063	20	7	13	1.15854e-09	1.04269e-08
WBPaper00035588:alg-1(-)_upregulated	1461	13111	1064	2063	236	163	71	4.92271e-09	4.36331e-08
WBPaper00035892:KIM5_vs_OP50_Down	26	13111	20	2063	15	5	10	6.03831e-09	5.27226e-08
WBPaper00025099:MA_specific	699	10677	527	1802	139	84	52	1.13687e-08	9.78044e-08
[cgc5976]:class_2	250	10677	161	1802	56	16	39	2.35513e-08	1.99674e-07
WBPaper00025099:NI_specific	123	10677	82	1802	35	17	18	3.16074e-08	2.64148e-07
WBPaper00025032:cluster_5	144	13111	112	2063	41	26	15	5.33929e-08	4.39928e-07
WBPaper00034739:N2moreDR1350	1582	13111	1242	2063	261	188	72	1.30526e-07	1.06052e-06
cgc4489_group_17	441	10677	177	1802	58	51	6	1.46236e-07	1.17189e-06
cgc4386_cluster_2_3	96	10677	81	1802	33	12	19	2.93988e-07	2.32409e-06
cgc4489_group_13	439	10677	172	1802	56	53	3	3.04054e-07	2.37162e-06
cgc4489_group_20	446	10677	278	1802	79	70	9	8.1202e-07	6.25042e-06
[cgc6390]:Cluster_B	794	10677	561	1802	138	105	31	1.09463e-06	8.31634e-06
WBPaper00034757:down_by_oxidative_stress	392	13111	363	2063	92	8	83	1.15363e-06	8.65222e-06
WBPaper00027111:eri-1(mg366)_upregulated	287	13111	137	2063	44	36	8	1.26824e-06	9.39141e-06
cgc4386_cluster_1_1	144	10677	125	1802	43	17	26	1.37875e-06	1.00821e-05
WBPaper00035227:bio-electrospray_regulated	16	13111	13	2063	10	7	3	1.64837e-06	1.19049e-05
[cgc6390]:male_sex-enriched	389	10677	168	1802	53	34	18	1.86577e-06	1.33107e-05
cgc4489_group_14	538	10677	243	1802	70	62	8	2.00241e-06	1.41134e-05
cgc4489_group_3	790	10677	655	1802	155	33	121	2.75709e-06	1.92012e-05
WBPaper00028482:PA14_downregulated	34	10677	26	1802	15	12	3	2.90324e-06	1.99811e-05
WBPaper00027722:Microbacterium_nematophilum_downregulated	22	13111	19	2063	12	1	11	3.80081e-06	2.58543e-05
WBPaper00030839:Larval_A_Class	412	13111	286	2063	74	70	4	5.74398e-06	3.86233e-05
WBPaper00034661:AgNPs_downregulated	1209	13111	831	2063	176	80	94	1.07669e-05	7.15753e-05
WBPaper00031703:heme_responsive_3	11	13111	10	2063	8	4	3	1.23845e-05	8.14036e-05
WBPaper00031003:24hr_muscle_depleted	1630	13111	1284	2063	256	208	47	1.34548e-05	8.74564e-05
WBPaper00034739:TreatmentAffectedGenes	89	13111	63	2063	24	15	9	1.38408e-05	8.89768e-05
WBPaper00029437:rde-1_upregulated	58	13111	48	2063	20	10	10	1.51823e-05	9.61149e-05
[cgc6390]:mixed_spermatogenesis-somatic	490	10677	261	1802	71	49	22	1.52798e-05	9.61149e-05
WBPaper00034661:AgNPs_upregulated	415	13111	299	2063	75	65	9	1.6292e-05	0.000101392
WBPaper00030985:Photorhabdus_luminescens_downregulated	587	10677	343	1802	88	49	38	1.89144e-05	0.000116473
WBPaper00027111:rde-3(r459)_upregulated	290	13111	111	2063	35	29	6	2.3385e-05	0.000142502
WBPaper00031703:heme_responsive_4	33	13111	29	2063	14	3	11	4.04747e-05	0.0002441
WBPaper00031832:slr-2_regulated	1736	13111	1402	2063	273	190	81	4.20508e-05	0.000251017
cgc4386_cluster_1_5	201	10677	125	1802	39	17	22	5.44292e-05	0.000321627
WBPaper00032948:StarveUp4	165	13111	129	2063	38	38	0	5.79562e-05	0.000339044
cgc4489_group_9	1340	10677	624	1802	142	108	33	5.95503e-05	0.00034492
cgc4489_group_19	360	10677	170	1802	49	46	3	6.53522e-05	0.000374814
cgc4386_cluster_2_1	145	10677	53	1802	21	12	9	6.81491e-05	0.00038706
WBPaper00038172: aak-2overexpression_down_regulated	350	13111	274	2063	67	60	7	0.00010384	0.000584099
Aging-regulated	165	10677	104	1802	33	26	7	0.000138647	0.000772461
WBPaper00032948:StarveUp1	230	13111	166	2063	44	34	10	0.000240157	0.0013254
WBPaper00030839:Larval_Pan_Neuronal	1562	13111	899	2063	178	169	8	0.000432138	0.00236262
WBPaper00025032:cluster_16	71	13111	55	2063	19	15	4	0.000467319	0.00253131
WBPaper00032165:A_to_C_transit_increased	109	10677	93	1802	29	18	11	0.00047627	0.00255613
WBPaper00006465:II_ethanol_late_induction	121	10677	89	1802	28	24	4	0.000504583	0.00268347
WBPaper00031662:spaceflight_upregulated	17	10677	11	1802	7	6	1	0.000676157	0.00356353
WBPaper00025032:cluster_129	13	13111	12	2063	7	6	1	0.000899744	0.00469956
WBPaper00025032:cluster_60	23	13111	19	2063	9	5	4	0.00119088	0.00616518
WBPaper00031703:heme_responsive_8	45	13111	38	2063	14	6	8	0.00124943	0.00641156
WBPaper00031703:heme_responsive_6	28	13111	20	2063	9	5	4	0.00186519	0.00948815
cgc4489_male_enriched_neuronal_genes	41	10677	23	1802	10	9	1	0.00249088	0.0125618
WBPaper00025032:cluster_75	20	13111	14	2063	7	3	4	0.00291516	0.0145758
WBPaper00030985:Erwinia_carotovora_upregulated	554	10677	329	1802	75	43	32	0.00304354	0.0150887
cgc4386_cluster_1_4	116	10677	95	1802	27	4	23	0.00332763	0.0163585
WBPaper00031703:heme_responsive_5	28	13111	18	2063	8	1	7	0.00367798	0.0179302
[cgc5767]:cluster_12	49	10677	36	1802	13	12	1	0.00428825	0.0207324
cgc4386_cluster_3_2	116	10677	61	1802	19	13	6	0.00433155	0.0207701
cgc4386_cluster_2_5	85	10677	70	1802	21	12	9	0.00456932	0.0217321
cgc4386_cluster_3_4	90	10677	81	1802	23	16	7	0.00651065	0.0304699
cgc4386_cluster_2_6	109	10677	81	1802	23	14	9	0.00651065	0.0304699
[cgc5767]:cluster_5	165	10677	129	1802	33	25	8	0.00764403	0.0354901
WBPaper00027111:rde-3(ne298)_upregulated	268	13111	93	2063	24	19	5	0.0082249	0.0378863
WBPaper00034739:RIL17moreRIL14	85	13111	69	2063	19	11	6	0.00861833	0.0393884
[cgc5767]:expression_class_SE_pi(83_min)	159	10677	83	1802	23	14	9	0.00892061	0.0404539
WBPaper00025032:cluster_118	14	13111	10	2063	5	4	1	0.0120851	0.0543832
cgc4386_cluster_5_6	96	10677	76	1802	21	17	4	0.0125266	0.0559393
WBPaper00030985:Serratia_marcescens_downregulated	615	10677	355	1802	75	50	25	0.0198492	0.0879681
[cgc5428]:L1_muscle_enriched	1454	10677	1065	1802	204	133	70	0.021405	0.0941498
WBPaper00027111:eri-1(mg366)_downregulated	179	13111	71	2063	18	7	11	0.0241759	0.105544
WBPaper00025032:cluster_181	9	13111	2	2063	2	1	1	0.0247485	0.107244
WBPaper00035429:UVC_downregulated	6	13111	5	2063	3	2	1	0.0303137	0.129442
WBPaper00025032:cluster_182	9	13111	5	2063	3	3	0	0.0303137	0.129442
cgc4489_group_8	585	10677	439	1802	89	59	30	0.032526	0.137882
cgc4386_cluster_3_3	93	10677	74	1802	19	13	6	0.0355665	0.149687
WBPaper00025032:cluster_18	51	13111	30	2063	9	3	6	0.0364649	0.152371
cgc4386_cluster_5_5	165	10677	109	1802	26	21	5	0.0381673	0.158354
WBPaper00028564:CeMM_vs_NGM_upregulated	25	10677	20	1802	7	5	2	0.0393272	0.161584
[cgc5767]:expression_class_SE_pi(122_min)	107	10677	70	1802	18	16	2	0.0394984	0.161584
cgc4489_male_enriched_transcription_factors	13	10677	9	1802	4	4	0	0.0499483	0.202915
WBPaper00025032:cluster_74	21	13111	18	2063	6	6	0	0.0512497	0.206766
WBPaper00025032:cluster_174	10	13111	6	2063	3	2	1	0.0536097	0.214806
cgc4386_cluster_6_6	119	10677	68	1802	17	15	2	0.056494	0.224823
cgc4386_cluster_4_6	99	10677	78	1802	19	15	4	0.0575344	0.227416
WBPaper00025032:cluster_12	94	13111	79	2063	18	15	3	0.0630096	0.247387
cgc4489_group_18	652	10677	225	1802	47	41	6	0.0653721	0.254951
WBPaper00037704:ABZ_down_regulated	8	13111	3	2063	2	2	0	0.0664636	0.257492
WBPaper00027758:Group_II	43	10677	36	1802	10	3	7	0.0696283	0.267977
WBPaper00025032:cluster_44	30	13111	24	2063	7	7	0	0.070761	0.270557
cgc4386_cluster_3_5	109	10677	85	1802	20	10	10	0.0712401	0.27062
WBPaper00025032:cluster_24	55	13111	44	2063	11	9	2	0.0747599	0.282158
[cgc5767]:cluster_71	3	10677	3	1802	2	1	1	0.0758129	0.284298
cgc4489_group_21	374	10677	148	1802	32	28	4	0.0778808	0.290193
WBPaper00025032:cluster_139	12	13111	7	2063	3	3	0	0.0830608	0.306669
[cgc5767]:cluster_2	461	10677	382	1802	75	52	23	0.0833512	0.306669
WBPaper00038172: tax-6null_down_regulated	1051	13111	793	2063	139	68	71	0.0850091	0.310815
WBPaper00027111:rrf-1(pk1417)_upregulated	225	13111	78	2063	17	15	2	0.0971574	0.353025
WBPaper00025032:cluster_124	13	13111	12	2063	4	1	3	0.106009	0.380308
WBPaper00029437:rde-1_downregulated	19	13111	12	2063	4	1	3	0.106009	0.380308
WBPaper00027758:Group_III	43	10677	20	1802	6	5	1	0.106616	0.380308
WBPaper00031532:Larva_Pan_Neuronal_Enriched	1625	13111	1064	2063	182	169	13	0.108863	0.38597
cgc4489_group_16	325	10677	175	1802	36	29	5	0.11407	0.401992
WBPaper00025032:cluster_50	28	13111	17	2063	5	2	3	0.115694	0.405276
WBPaper00024671:AFD_vs_AWB_downregulated	58	13111	27	2063	7	5	2	0.119732	0.416923
[cgc5767]:cluster_64	4	10677	4	1802	2	2	0	0.13485	0.466788
WBPaper00028789:pmk-1_downregulated	47	13111	18	2063	5	3	2	0.140481	0.47856
WBPaper00025032:cluster_71	21	13111	18	2063	5	3	2	0.140481	0.47856
[cgc5767]:expression_class_SE_pi(66_min)	67	10677	36	1802	9	7	2	0.140705	0.47856
WBPaper00031703:heme_responsive_2	73	13111	67	2063	14	7	7	0.159303	0.537868
WBPaper00025032:cluster_17	70	13111	56	2063	12	11	1	0.160578	0.537868
cgc4386_cluster_4_5	98	10677	89	1802	19	12	7	0.160901	0.537868
WBPaper00025032:cluster_196	9	13111	5	2063	2	1	1	0.178454	0.589806
WBPaper00025032:cluster_108	14	13111	5	2063	2	0	2	0.178454	0.589806
WBPaper00027111:rrf-3(pk1426)_downregulated	125	13111	36	2063	8	6	2	0.195412	0.642226
WBPaper00006465:I_ethanol_rapid_induction	12	10677	5	1802	2	2	0	0.200291	0.650944
[cgc5767]:cluster_57	5	10677	5	1802	2	1	1	0.200291	0.650944
WBPaper00038172: crh-1null_down_regulated	618	13111	497	2063	85	63	22	0.213035	0.68854
WBPaper00030985:Enterococcus_faecalis_downregulated	599	10677	339	1802	63	36	26	0.216242	0.695062
cgc4386_cluster_3_1	86	10677	72	1802	15	11	4	0.224507	0.717686
[cgc5767]:expression_class_SE_pi(53_min)	379	10677	188	1802	36	24	12	0.226561	0.71804
[cgc5767]:expression_class_SE	1089	10677	592	1802	107	77	30	0.227072	0.71804
WBPaper00025032:cluster_140	12	13111	6	2063	2	1	1	0.240876	0.749804
WBPaper00025032:cluster_61	23	13111	6	2063	2	1	1	0.240876	0.749804
cgc4489_group_25	269	10677	195	1802	37	18	19	0.240963	0.749804
WBPaper00025032:cluster_95	16	13111	11	2063	3	3	0	0.243744	0.754447
[cgc5767]:expression_class_SE_pi(186_min)	64	10677	36	1802	8	7	1	0.253381	0.780148
[cgc5767]:expression_class_SE_pi(101_min)	112	10677	69	1802	14	9	5	0.267498	0.813224
[cgc5767]:cluster_36	11	10677	6	1802	2	1	1	0.268294	0.813224
WBPaper00006465:III_ethanol_transient_induction	12	10677	6	1802	2	1	1	0.268294	0.813224
WBPaper00025032:cluster_67	22	13111	12	2063	3	0	3	0.289656	0.869847
WBPaper00025032:cluster_123	13	13111	2	2063	1	0	0	0.289949	0.869847
WBPaper00025032:cluster_97	16	13111	7	2063	2	2	0	0.304002	0.904049
[cgc5767]:cluster_82	3	10677	2	1802	1	0	1	0.309076	0.904049
[cgc5767]:cluster_73	3	10677	2	1802	1	0	1	0.309076	0.904049
[cgc5767]:cluster_90	2	10677	2	1802	1	1	0	0.309076	0.904049
[cgc5767]:cluster_96	2	10677	2	1802	1	0	1	0.309076	0.904049
WBPaper00025032:cluster_62	23	13111	18	2063	4	2	2	0.311275	0.905948
cgc4489_group_23	263	10677	140	1802	26	24	2	0.328191	0.950453
WBPaper00027111:rrf-3(pk1426)_upregulated	132	13111	36	2063	7	6	1	0.334691	0.963913
WBPaper00031662:spaceflight_downregulated	9	10677	7	1802	2	1	1	0.336134	0.963913
WBPaper00025032:cluster_2	260	13111	227	2063	38	28	10	0.364822	1
cgc4386_cluster_3_6	104	10677	74	1802	14	8	6	0.365014	1
WBPaper00025032:cluster_198	9	13111	8	2063	2	2	0	0.366066	1
WBPaper00027758:Group_I	75	10677	63	1802	12	0	12	0.372209	1
WBPaper00024671:AFD_vs_AWB_upregulated	109	13111	56	2063	10	9	1	0.385127	1
WBPaper00030985:Erwinia_carotovora_downregulated	448	10677	237	1802	42	29	13	0.389625	1
WBPaper00025032:cluster_186	9	13111	3	2063	1	1	0	0.401692	1
[cgc5767]:cluster_44	8	10677	8	1802	2	0	2	0.401928	1
WBPaper00025032:cluster_37	38	13111	27	2063	5	2	3	0.42345	1
WBPaper00025032:cluster_45	29	13111	27	2063	5	5	0	0.42345	1
[cgc5767]:cluster_60	6	10677	3	1802	1	1	0	0.425708	1
[cgc5767]:cluster_59	6	10677	3	1802	1	0	1	0.425708	1
[cgc5767]:cluster_70	4	10677	3	1802	1	0	1	0.425708	1
WBPaper00028483:Down_mes-4_vs_WT	4	10677	3	1802	1	0	1	0.425708	1
WBPaper00025032:cluster_164	10	13111	9	2063	2	2	0	0.42584	1
WBPaper00025032:cluster_117	14	13111	9	2063	2	2	0	0.42584	1
WBPaper00025032:cluster_66	22	13111	21	2063	4	1	3	0.42615	1
WBPaper00025032:cluster_101	16	13111	15	2063	3	1	2	0.42779	1
cgc4386_cluster_6_5	309	10677	160	1802	28	27	1	0.449055	1
cgc4386_cluster_4_4	112	10677	91	1802	16	12	4	0.47192	1
WBPaper00025032:cluster_176	10	13111	10	2063	2	0	2	0.482507	1
WBPaper00025032:cluster_142	11	13111	10	2063	2	2	0	0.482507	1
WBPaper00025032:cluster_111	14	13111	10	2063	2	1	1	0.482507	1
WBPaper00036375:depleted_in_PVD_OLL	1053	13111	568	2063	90	49	40	0.489177	1
[cgc5376]:let-60(G12V)-regulated_genes	745	10677	323	1802	55	41	14	0.494584	1
WBPaper00025032:cluster_133	12	13111	4	2063	1	1	0	0.495856	1
WBPaper00025032:cluster_194	9	13111	4	2063	1	1	0	0.495856	1
WBPaper00025032:cluster_89	18	13111	17	2063	3	2	1	0.514569	1
[cgc5767]:cluster_67	4	10677	4	1802	1	0	1	0.522661	1
[cgc5767]:cluster_34	15	10677	10	1802	2	2	0	0.522891	1
WBPaper00025032:cluster_115	14	13111	11	2063	2	2	0	0.535565	1
[cgc5767]:expression_class_SE_pi(143_min)	71	10677	47	1802	8	4	4	0.550087	1
[cgc5767]:cluster_16	30	10677	29	1802	5	5	0	0.555919	1
WBPaper00025040:unc-4::GFP_Enriched_Genes	1012	13111	688	2063	107	74	33	0.570721	1
cgc4489_group_7	413	10677	313	1802	52	16	35	0.574459	1
WBPaper00025032:cluster_128	13	13111	5	2063	1	0	1	0.575207	1
WBPaper00025032:cluster_155	11	13111	5	2063	1	1	0	0.575207	1
WBPaper00030839:Embryo_A_Class	995	13111	676	2063	105	72	33	0.576074	1
cgc4489_group_15	456	10677	145	1802	24	23	1	0.576839	1
WBPaper00025032:cluster_125	13	13111	12	2063	2	0	2	0.584747	1
WBPaper00025032:cluster_93	17	13111	12	2063	2	2	0	0.584747	1
WBPaper00025032:PAL-1_target_genes	162	13111	137	2063	21	10	11	0.588639	1
WBPaper00025032:cluster_52	28	13111	19	2063	3	3	0	0.593773	1
[cgc5767]:cluster_61	5	10677	5	1802	1	1	0	0.603254	1
[cgc5767]:cluster_30	18	10677	12	1802	2	2	0	0.626248	1
WBPaper00025032:cluster_102	15	13111	13	2063	2	1	0	0.629958	1
WBPaper00025032:cluster_39	35	13111	27	2063	4	4	0	0.633368	1
WBPaper00025032:cluster_43	31	13111	27	2063	4	1	3	0.633368	1
WBPaper00025032:cluster_192	9	13111	6	2063	1	1	0	0.642073	1
[cgc5767]:cluster_24	25	10677	19	1802	3	0	3	0.645001	1
WBPaper00029437:rde-4_downregulated	78	13111	55	2063	8	4	4	0.652546	1
WBPaper00034739:RIL17lessRIL14	136	13111	96	2063	14	13	1	0.664789	1
[cgc5767]:cluster_49	6	10677	6	1802	1	1	0	0.670245	1
[cgc5767]:cluster_53	6	10677	6	1802	1	1	0	0.670245	1
[cgc5767]:cluster_56	6	10677	6	1802	1	0	1	0.670245	1
WBPaper00027111:rde-3(ne298)_downregulated	93	13111	14	2063	2	1	1	0.67123	1
WBPaper00025032:cluster_36	39	13111	36	2063	5	3	2	0.689172	1
WBPaper00034739:N2lessDR1350	1338	13111	1038	2063	158	122	34	0.695463	1
WBPaper00025032:cluster_179	9	13111	7	2063	1	0	1	0.698418	1
WBPaper00025032:cluster_137	12	13111	7	2063	1	0	1	0.698418	1
WBPaper00025032:cluster_73	21	13111	15	2063	2	1	1	0.708682	1
WBPaper00025032:cluster_41	32	13111	30	2063	4	0	4	0.716818	1
[cgc5767]:cluster_40	10	10677	7	1802	1	1	0	0.725931	1
[cgc5767]:cluster_45	8	10677	7	1802	1	1	0	0.725931	1
WBPaper00025032:cluster_23	55	13111	31	2063	4	2	2	0.741299	1
WBPaper00025032:cluster_161	11	13111	8	2063	1	1	0	0.745897	1
WBPaper00025032:cluster_187	9	13111	8	2063	1	1	0	0.745897	1
WBPaper00025032:cluster_160	10	13111	8	2063	1	1	0	0.745897	1
WBPaper00025032:cluster_185	9	13111	8	2063	1	1	0	0.745897	1
[cgc5767]:cluster_26	20	10677	15	1802	2	1	1	0.747407	1
[cgc5767]:cluster_42	9	10677	8	1802	1	1	0	0.772217	1
WBPaper00025032:cluster_55	26	13111	25	2063	3	1	2	0.777015	1
[cgc5767]:cluster_31	17	10677	16	1802	2	1	1	0.77954	1
WBPaper00027111:rde-3(r459)_downregulated	147	13111	62	2063	8	5	3	0.780317	1
WBPaper00025032:cluster_190	9	13111	9	2063	1	0	1	0.785904	1
WBPaper00025032:cluster_146	11	13111	9	2063	1	0	1	0.785904	1
WBPaper00025032:cluster_168	10	13111	9	2063	1	1	0	0.785904	1
WBPaper00025032:cluster_138	12	13111	9	2063	1	1	0	0.785904	1
WBPaper00025032:cluster_84	19	13111	9	2063	1	1	0	0.785904	1
WBPaper00025032:cluster_173	10	13111	9	2063	1	1	0	0.785904	1
WBPaper00025032:cluster_83	17	13111	9	2063	1	1	0	0.785904	1
[cgc5767]:expression_class_E_pi(83_min)	487	10677	352	1802	54	35	19	0.802633	1
WBPaper00029437:dcr-1_downregulated	488	13111	379	2063	54	8	46	0.809174	1
[cgc5767]:cluster_47	10	10677	9	1802	1	1	0	0.81069	1
[cgc5767]:cluster_39	10	10677	9	1802	1	0	1	0.81069	1
WBPaper00030839:Embryo_Pan_Neuronal	1637	13111	1054	2063	156	120	36	0.818914	1
WBPaper00025032:cluster_157	11	13111	10	2063	1	1	0	0.819615	1
WBPaper00025032:cluster_59	25	13111	10	2063	1	1	0	0.819615	1
WBPaper00025032:cluster_154	11	13111	10	2063	1	1	0	0.819615	1
WBPaper00025032:cluster_152	11	13111	10	2063	1	1	0	0.819615	1
WBPaper00025032:cluster_104	15	13111	10	2063	1	0	1	0.819615	1
WBPaper00025032:cluster_169	10	13111	10	2063	1	0	1	0.819615	1
WBPaper00025032:cluster_78	20	13111	19	2063	2	2	0	0.824365	1
[cgc5767]:cluster_35	10	10677	10	1802	1	1	0	0.842667	1
[cgc5767]:cluster_38	10	10677	10	1802	1	0	1	0.842667	1
WBPaper00025032:cluster_162	11	13111	11	2063	1	1	0	0.84802	1
[cgc5428]:clustered_muscle_genes	421	10677	317	1802	47	34	13	0.857354	1
[cgc5767]:cluster_20	28	10677	27	1802	3	1	2	0.857884	1
WBPaper00025032:cluster_48	29	13111	21	2063	2	1	1	0.865099	1
WBPaper00025032:cluster_131	12	13111	12	2063	1	1	0	0.871954	1
WBPaper00025032:cluster_107	14	13111	12	2063	1	1	0	0.871954	1
WBPaper00025032:cluster_105	15	13111	12	2063	1	0	1	0.871954	1
WBPaper00025032:cluster_121	13	13111	12	2063	1	0	1	0.871954	1
[cgc5767]:expression_class_E_pi(66_min)	316	10677	253	1802	36	27	9	0.891268	1
[cgc5767]:cluster_33	13	10677	12	1802	1	0	1	0.891336	1
[cgc5767]:cluster_17	32	10677	21	1802	2	2	0	0.891741	1
WBPaper00025032:cluster_110	14	13111	13	2063	1	0	1	0.89212	1
WBPaper00025032:cluster_127	13	13111	13	2063	1	0	1	0.89212	1
WBPaper00025032:cluster_54	27	13111	23	2063	2	2	0	0.896988	1
cgc4386_cluster_6_2	210	10677	177	1802	24	24	0	0.904312	1
cgc4386_cluster_4_3	143	10677	117	1802	15	12	3	0.907404	1
WBPaper00025032:cluster_109	14	13111	14	2063	1	0	1	0.909112	1
WBPaper00031703:heme_responsive_1	16	13111	14	2063	1	0	1	0.909112	1
WBPaper00025032:cluster_98	16	13111	14	2063	1	0	1	0.909112	1
WBPaper00025032:cluster_100	17	13111	14	2063	1	1	0	0.909112	1
[cgc5767]:cluster_32	14	10677	13	1802	1	1	0	0.909697	1
[cgc5767]:expression_class_E_pi(143_min)	247	10677	198	1802	27	17	10	0.910316	1
cgc4489_group_10	385	10677	180	1802	24	19	5	0.91975	1
WBPaper00027758:Group_IV	88	10677	48	1802	5	1	4	0.925802	1
[cgc5767]:expression_class_ET_max(101_min)	238	10677	149	1802	19	12	7	0.932727	1
WBPaper00025032:cluster_49	24	13111	16	2063	1	1	0	0.935491	1
WBPaper00027111:rrf-2(ok210)_downregulated	87	13111	16	2063	1	1	0	0.935491	1
WBPaper00025032:cluster_86	19	13111	16	2063	1	1	0	0.935491	1
[cgc5767]:expression_class_ET_max(143_min)	161	10677	101	1802	12	10	2	0.936152	1
WBPaper00028564:CeMM_vs_NGM_downregulated	27	10677	25	1802	2	0	2	0.94042	1
[cgc5767]:cluster_22	25	10677	25	1802	2	0	2	0.94042	1
WBPaper00025032:cluster_34	40	13111	37	2063	3	1	2	0.94501	1
WBPaper00032165:differentially_expressed_with_age_medoid_1	366	10677	280	1802	38	35	3	0.945883	1
[cgc5767]:cluster_10	82	10677	43	1802	4	1	3	0.947276	1
[cgc5767]:expression_class_MDET	48	10677	43	1802	4	3	1	0.947276	1
[cgc5767]:cluster_29	16	10677	16	1802	1	1	0	0.948178	1
cgc4489_group_22	275	10677	119	1802	14	10	4	0.9529	1
WBPaper00025032:cluster_68	21	13111	18	2063	1	1	0	0.954216	1
WBPaper00025032:cluster_10	105	13111	91	2063	9	7	2	0.960616	1
WBPaper00025032:cluster_25	55	13111	49	2063	4	4	0	0.961351	1
WBPaper00025032:cluster_81	20	13111	19	2063	1	1	0	0.96143	1
[cgc5767]:cluster_14	42	10677	38	1802	3	0	3	0.966676	1
WBPaper00025032:cluster_80	20	13111	20	2063	1	0	1	0.967508	1
WBPaper00025032:cluster_63	23	13111	20	2063	1	0	1	0.967508	1
[cgc5767]:cluster_4	222	10677	160	1802	19	12	7	0.969328	1
WBPaper00028483:Up_mes-4_vs_WT	69	10677	56	1802	5	3	2	0.97054	1
WBPaper00025032:cluster_30	46	13111	42	2063	3	2	1	0.970889	1
cgc4489_group_4	445	10677	340	1802	45	9	36	0.973853	1
[cgc5767]:expression_class_ET_max(23_min)	78	10677	58	1802	5	4	1	0.976876	1
cgc4386_cluster_6_3	175	10677	151	1802	17	17	0	0.979769	1
WBPaper00025032:cluster_58	25	13111	23	2063	1	1	0	0.980576	1
cgc4386_cluster_5_4	196	10677	153	1802	17	14	3	0.982846	1
[cgc5767]:cluster_15	60	10677	33	1802	2	1	1	0.982851	1
WBPaper00025032:cluster_35	39	13111	36	2063	2	1	1	0.983843	1
cgc4489_group_6	307	10677	176	1802	20	16	4	0.984526	1
[cgc5767]:expression_class_ET_max(122_min)	124	10677	86	1802	8	4	4	0.984594	1
[cgc5767]:cluster_13	47	10677	34	1802	2	1	1	0.985377	1
[cgc5767]:expression_class_E_pi(53_min)	946	10677	661	1802	92	61	31	0.985819	1
WBPaper00025032:cluster_7	124	13111	112	2063	10	8	2	0.987824	1
[cgc5767]:expression_class_MD_pd(PC32)	168	10677	151	1802	16	4	12	0.989174	1
WBPaper00025032:cluster_27	52	13111	50	2063	3	0	3	0.989937	1
[cgc5767]:expression_class_SE_pi(41_min)	68	10677	25	1802	1	1	0	0.990216	1
WBPaper00025032:cluster_46	29	13111	28	2063	1	1	0	0.991762	1
WBPaper00025032:cluster_42	32	13111	29	2063	1	0	1	0.993061	1
WBPaper00032948:MoltOssilate	204	13111	153	2063	14	14	0	0.993947	1
WBPaper00025032:cluster_28	50	13111	43	2063	2	1	1	0.994319	1
cgc4386_cluster_4_2	87	10677	79	1802	6	3	3	0.995055	1
WBPaper00025032:cluster_29	48	13111	45	2063	2	0	2	0.995804	1
WBPaper00027111:rrf-1(pk1417)_downregulated	100	13111	32	2063	1	0	1	0.995854	1
WBPaper00025032:cluster_13	86	13111	77	2063	5	3	2	0.995865	1
WBPaper00030985:Serratia_marcescens_upregulated	602	10677	317	1802	37	24	13	0.996486	1
cgc4386_cluster_6_1	162	10677	124	1802	11	11	0	0.996551	1
[cgc5767]:expression_class_E_pi(101_min)	375	10677	297	1802	34	22	12	0.996805	1
[cgc5767]:expression_class_SET	511	10677	219	1802	23	16	7	0.997279	1
[cgc5767]:expression_class_E_pi(122_min)	409	10677	335	1802	39	29	10	0.997333	1
WBPaper00027111:rrf-2(ok210)_upregulated	296	13111	110	2063	8	7	1	0.997566	1
WBPaper00024671:AFD_AWB_vs_unsorted_upregulated	904	13111	607	2063	72	66	6	0.997663	1
WBPaper00025032:cluster_31	44	13111	37	2063	1	0	1	0.998243	1
WBPaper00025032:cluster_14	78	13111	37	2063	1	1	0	0.998243	1
WBPaper00025032:cluster_26	55	13111	51	2063	2	2	0	0.998325	1
cgc4386_cluster_6_4	241	10677	187	1802	18	18	0	0.998415	1
[cgc5767]:expression_class_ET_max(41_min)	65	10677	48	1802	2	0	2	0.998519	1
WBPaper00025032:cluster_22	56	13111	52	2063	2	2	0	0.998564	1
cgc4489_group_11	596	10677	411	1802	48	39	9	0.998896	1
WBPaper00025032:cluster_20	57	13111	57	2063	2	0	2	0.999339	1
cgc4386_cluster_4_1	74	10677	66	1802	3	1	2	0.999497	1
[cgc5767]:expression_class_ET_max(83_min)	291	10677	201	1802	18	10	8	0.999606	1
[cgc5767]:expression_class_E_pi(186_min)	314	10677	249	1802	24	17	7	0.999639	1
[cgc5767]:cluster_11	75	10677	43	1802	1	0	1	0.999653	1
cgc4386_cluster_5_1	192	10677	155	1802	12	12	0	0.99973	1
cgc4386_cluster_5_3	131	10677	121	1802	8	8	0	0.999772	1
[cgc5767]:cluster_9	97	10677	84	1802	4	2	2	0.999834	1
WBPaper00025032:cluster_21	56	13111	52	2063	1	0	1	0.999867	1
WBPaper00038172: aak-2overexpression_up_regulated	1258	13111	967	2063	113	92	20	0.999917	1
WBPaper00025032:cluster_9	111	13111	71	2063	2	2	0	0.999927	1
[cgc5767]:cluster_7	115	10677	80	1802	3	1	2	0.999947	1
cgc4489_group_5	558	10677	263	1802	23	16	7	0.999958	1
WBPaper00025032:cluster_11	99	13111	91	2063	3	1	2	0.999974	1
WBPaper00025032:cluster_3	219	13111	207	2063	14	2	12	0.999974	1
WBPaper00032165:A_to_C_transit_decreased	240	10677	219	1802	17	7	10	0.999977	1
cgc4489_group_1	423	10677	328	1802	30	10	20	0.999984	1
WBPaper00025032:cluster_8	113	13111	104	2063	3	2	1	0.999996	1
[cgc5767]:expression_class_MD_pd(66_min)	163	10677	152	1802	8	3	5	0.999997	1
WBPaper00025032:cluster_6	131	13111	121	2063	4	2	2	0.999998	1
[cgc5767]:cluster_6	158	10677	136	1802	6	0	6	0.999998	1
WBPaper00032165:differentially_expressed_with_age_medoid_3	180	10677	167	1802	9	2	7	0.999998	1
[cgc5767]:cluster_3	262	10677	242	1802	17	2	15	0.999998	1
cgc4386_cluster_5_2	95	10677	89	1802	2	1	1	0.999999	1
[cgc6390]:Cluster_D	742	10677	517	1802	51	48	3	0.999999	1
[cgc5767]:expression_class_SE_pi(23_min)	166	10677	93	1802	2	2	0	0.999999	1
[cgc5767]:expression_class_ET_max(66_min)	214	10677	134	1802	5	4	1	1	1
[cgc5767]:expression_class_MD_pd(41_min)	387	10677	356	1802	28	11	17	1	1
[cgc5767]:cluster_8	124	10677	103	1802	2	2	0	1	1
WBPaper00025040:N2_Expressed_Genes	9103	13111	7279	2063	1034	746	285	1	1
WBPaper00025032:cluster_4	164	13111	157	2063	4	3	1	1	1
[cgc5767]:expression_class_ET_max(53_min)	286	10677	204	1802	9	6	3	1	1
[cgc6390]:herm_sex-enriched	264	10677	230	1802	11	10	1	1	1
[cgc5767]:expression_class_E_pi(41_min)	407	10677	304	1802	18	13	5	1	1
WBPaper00032165:differentially_expressed_with_age_medoid_7	342	10677	293	1802	16	11	4	1	1
[cgc6390]:spermatogenesis-enriched	903	10677	571	1802	47	47	0	1	1
[cgc5767]:expression_class_MET	989	10677	801	1802	55	32	23	1	1
[cgc5767]:expression_class_E_pi(23_min)	996	10677	804	1802	43	26	17	1	1
[cgc5767]:expression_class_MD_pd(53_min)	790	10677	716	1802	35	14	21	1	1
[cgc5767]:expression_class_MDE	701	10677	620	1802	40	15	25	1	1
[cgc5767]:cluster_1	597	10677	561	1802	29	13	16	1	1
WBPaper00037611:GLD-2-associated	620	13111	550	2063	39	11	28	1	1
[cgc6390]:Cluster_F	704	10677	591	1802	10	5	5	1	1
WBPaper00035905:FBF-1_Associated	4722	13111	4204	2063	240	152	88	1	1
[cgc6390]:intrinsic	1247	10677	947	1802	31	15	16	1	1
[cgc5767]:expression_class_MD_pd(23_min)	594	10677	525	1802	30	14	16	1	1
[cgc6390]:oogenesis-enriched	1048	10677	914	1802	29	4	25	1	1
[cgc5767]:expression_class_SMD	1006	10677	923	1802	60	21	39	1	1
[cgc6390]:mixed_oogenesis-somatic	635	10677	495	1802	31	15	16	1	1
cgc4489_group_2	1553	10677	1122	1802	89	28	61	1	1
[cgc6390]:Cluster_E	1181	10677	1030	1802	41	6	35	1	1
WBPaper00025040:unc-4::GFP_Expressed_Genes	6217	13111	5082	2063	627	448	177	1	1
[cgc5767]:expression_class_MD	1872	10677	1682	1802	106	42	64	1	1
[cgc5767]:expression_class_ET	1494	10677	1016	1802	78	48	30	1	1
WBPaper00032165:differentially_expressed_with_age_medoid_5	461	10677	392	1802	20	7	13	1	1
[cgc5767]:expression_class_ME	2891	10677	2448	1802	218	143	75	1	1
WBPaper00037611:RNP-8-associated	1022	13111	935	2063	54	18	36	1	1
[cgc5767]:expression_class_SM	3620	10677	2680	1802	286	179	107	1	1
WBPaper00025032:cluster_1	404	13111	392	2063	18	4	14	1	1
WBPaper00025032:cluster_15	74	13111	70	2063	0	0	0	1	1
WBPaper00025032:cluster_149	11	13111	1	2063	0	0	0	1	1
WBPaper00031477:Up_deps-1_vs_WT	24	10677	7	1802	0	0	0	1	1
WBPaper00031477:Down_deps-1_vs_WT	10	10677	7	1802	0	0	0	1	1
[cgc5767]:cluster_48	10	10677	7	1802	0	0	0	1	1
[cgc5767]:cluster_43	8	10677	7	1802	0	0	0	1	1
[cgc5767]:cluster_46	8	10677	7	1802	0	0	0	1	1
[cgc5767]:cluster_99	1	10677	1	1802	0	0	0	1	1
[cgc5767]:cluster_88	2	10677	1	1802	0	0	0	1	1
[cgc5767]:cluster_85	2	10677	1	1802	0	0	0	1	1
[cgc5767]:cluster_54	6	10677	6	1802	0	0	0	1	1
[cgc5767]:cluster_63	6	10677	6	1802	0	0	0	1	1
[cgc5767]:cluster_55	8	10677	6	1802	0	0	0	1	1
[cgc5767]:cluster_18	28	10677	26	1802	0	0	0	1	1
[cgc5767]:cluster_23	27	10677	26	1802	0	0	0	1	1
[cgc5767]:cluster_58	6	10677	5	1802	0	0	0	1	1
[cgc5767]:cluster_50	6	10677	5	1802	0	0	0	1	1
[cgc5767]:cluster_62	5	10677	5	1802	0	0	0	1	1
[cgc5767]:cluster_95	2	10677	0	1802	0	0	0	1	1
WBPaper00025032:cluster_178	9	13111	0	2063	0	0	0	1	1
[cgc5767]:cluster_106	1	10677	0	1802	0	0	0	1	1
[cgc5767]:cluster_103	2	10677	0	1802	0	0	0	1	1
[cgc5767]:cluster_81	2	10677	2	1802	0	0	0	1	1
[cgc5767]:cluster_98	2	10677	2	1802	0	0	0	1	1
[cgc5767]:cluster_94	2	10677	2	1802	0	0	0	1	1
[cgc5767]:cluster_104	3	10677	2	1802	0	0	0	1	1
[cgc5767]:cluster_102	2	10677	2	1802	0	0	0	1	1
[cgc5767]:cluster_91	2	10677	2	1802	0	0	0	1	1
[cgc5767]:cluster_75	2	10677	2	1802	0	0	0	1	1
cgc4489_hermaphrodite_enriched_neuronal_genes	2	10677	2	1802	0	0	0	1	1
WBPaper00025032:cluster_19	65	13111	60	2063	0	0	0	1	1
[cgc5767]:cluster_100	2	10677	2	1802	0	0	0	1	1
[cgc5767]:cluster_97	2	10677	2	1802	0	0	0	1	1
[cgc5767]:cluster_105	2	10677	2	1802	0	0	0	1	1
[cgc5767]:cluster_83	4	10677	2	1802	0	0	0	1	1
[cgc5767]:cluster_87	2	10677	2	1802	0	0	0	1	1
[cgc5767]:cluster_69	4	10677	2	1802	0	0	0	1	1
[cgc5767]:cluster_93	2	10677	2	1802	0	0	0	1	1
[cgc5767]:cluster_92	2	10677	2	1802	0	0	0	1	1
[cgc5767]:cluster_89	2	10677	2	1802	0	0	0	1	1
[cgc5767]:cluster_28	17	10677	9	1802	0	0	0	1	1
[cgc5767]:cluster_21	33	10677	14	1802	0	0	0	1	1
[cgc5767]:cluster_27	19	10677	14	1802	0	0	0	1	1
[cgc5767]:cluster_37	11	10677	11	1802	0	0	0	1	1
WBPaper00025032:cluster_159	11	13111	2	2063	0	0	0	1	1
[cgc5767]:cluster_19	28	10677	23	1802	0	0	0	1	1
[cgc5767]:cluster_65	4	10677	4	1802	0	0	0	1	1
[cgc5767]:cluster_68	4	10677	4	1802	0	0	0	1	1
[cgc5767]:cluster_66	4	10677	4	1802	0	0	0	1	1
[cgc5767]:cluster_51	6	10677	4	1802	0	0	0	1	1
[cgc5767]:cluster_41	9	10677	4	1802	0	0	0	1	1
[cgc5767]:cluster_101	4	10677	4	1802	0	0	0	1	1
[cgc5767]:expression_class_SE_pi(PC32)	8	10677	3	1802	0	0	0	1	1
[cgc5767]:cluster_86	3	10677	3	1802	0	0	0	1	1
[cgc5767]:cluster_80	3	10677	3	1802	0	0	0	1	1
[cgc5767]:cluster_72	3	10677	3	1802	0	0	0	1	1
[cgc5767]:cluster_52	6	10677	3	1802	0	0	0	1	1
[cgc5767]:cluster_78	3	10677	3	1802	0	0	0	1	1
[cgc5767]:cluster_76	3	10677	3	1802	0	0	0	1	1
[cgc5767]:cluster_79	3	10677	3	1802	0	0	0	1	1
[cgc5767]:cluster_84	3	10677	3	1802	0	0	0	1	1
[cgc5767]:cluster_77	4	10677	3	1802	0	0	0	1	1
[cgc5767]:cluster_74	3	10677	3	1802	0	0	0	1	1
[cgc5767]:cluster_25	19	10677	15	1802	0	0	0	1	1
[cgc6390]:male_germline-enriched	34	10677	15	1802	0	0	0	1	1
WBPaper00025032:cluster_199	9	13111	3	2063	0	0	0	1	1
cgc4489_hermaphrodite_enriched_transcription_factors	23	10677	21	1802	0	0	0	1	1
WBPaper00027758:Regulated_genes_not_in_group	24	10677	22	1802	0	0	0	1	1
[cgc5767]:expression_class_E_pi(PC32)	31	10677	19	1802	0	0	0	1	1
WBPaper00025032:cluster_163	10	13111	4	2063	0	0	0	1	1
WBPaper00025032:cluster_134	12	13111	4	2063	0	0	0	1	1
WBPaper00025032:cluster_183	9	13111	5	2063	0	0	0	1	1
WBPaper00025032:cluster_77	20	13111	20	2063	0	0	0	1	1
WBPaper00025032:cluster_65	22	13111	20	2063	0	0	0	1	1
WBPaper00025032:cluster_76	20	13111	20	2063	0	0	0	1	1
WBPaper00025032:cluster_64	23	13111	20	2063	0	0	0	1	1
WBPaper00025032:cluster_57	25	13111	21	2063	0	0	0	1	1
[cgc5767]:expression_class_E	3953	10677	3018	1802	321	216	105	1	1
WBPaper00025032:cluster_145	11	13111	6	2063	0	0	0	1	1
WBPaper00025032:cluster_32	42	13111	36	2063	0	0	0	1	1
WBPaper00025032:cluster_122	13	13111	11	2063	0	0	0	1	1
WBPaper00025032:cluster_156	11	13111	11	2063	0	0	0	1	1
WBPaper00025032:cluster_120	13	13111	11	2063	0	0	0	1	1
WBPaper00025032:cluster_144	11	13111	11	2063	0	0	0	1	1
WBPaper00025032:cluster_141	14	13111	11	2063	0	0	0	1	1
WBPaper00025032:cluster_148	11	13111	11	2063	0	0	0	1	1
WBPaper00025032:cluster_116	14	13111	11	2063	0	0	0	1	1
WBPaper00025032:cluster_136	12	13111	11	2063	0	0	0	1	1
WBPaper00025032:cluster_69	21	13111	11	2063	0	0	0	1	1
WBPaper00025032:cluster_158	11	13111	11	2063	0	0	0	1	1
WBPaper00025032:cluster_147	11	13111	11	2063	0	0	0	1	1
WBPaper00025032:cluster_33	41	13111	18	2063	0	0	0	1	1
WBPaper00025032:cluster_85	19	13111	18	2063	0	0	0	1	1
WBPaper00025032:cluster_90	18	13111	18	2063	0	0	0	1	1
WBPaper00025032:cluster_113	14	13111	13	2063	0	0	0	1	1
WBPaper00025032:cluster_79	20	13111	13	2063	0	0	0	1	1
WBPaper00025032:cluster_114	14	13111	13	2063	0	0	0	1	1
WBPaper00025032:cluster_82	19	13111	19	2063	0	0	0	1	1
WBPaper00025032:cluster_153	11	13111	9	2063	0	0	0	1	1
WBPaper00025032:cluster_165	10	13111	9	2063	0	0	0	1	1
WBPaper00025032:cluster_188	9	13111	9	2063	0	0	0	1	1
WBPaper00025032:cluster_171	10	13111	9	2063	0	0	0	1	1
WBPaper00025032:cluster_180	10	13111	9	2063	0	0	0	1	1
WBPaper00025032:cluster_175	10	13111	10	2063	0	0	0	1	1
WBPaper00025032:cluster_143	11	13111	10	2063	0	0	0	1	1
WBPaper00025032:cluster_177	10	13111	10	2063	0	0	0	1	1
WBPaper00025032:cluster_151	11	13111	10	2063	0	0	0	1	1
WBPaper00025032:cluster_172	10	13111	10	2063	0	0	0	1	1
WBPaper00025032:cluster_167	10	13111	10	2063	0	0	0	1	1
WBPaper00025032:cluster_170	10	13111	10	2063	0	0	0	1	1
WBPaper00025032:cluster_126	13	13111	7	2063	0	0	0	1	1
WBPaper00025032:cluster_189	9	13111	7	2063	0	0	0	1	1
WBPaper00025032:cluster_197	9	13111	7	2063	0	0	0	1	1
WBPaper00025032:cluster_72	21	13111	17	2063	0	0	0	1	1
WBPaper00025032:cluster_91	18	13111	17	2063	0	0	0	1	1
WBPaper00025032:cluster_87	18	13111	17	2063	0	0	0	1	1
WBPaper00025032:cluster_193	9	13111	8	2063	0	0	0	1	1
WBPaper00025032:cluster_200	9	13111	8	2063	0	0	0	1	1
WBPaper00025032:cluster_195	9	13111	8	2063	0	0	0	1	1
WBPaper00025032:cluster_184	9	13111	8	2063	0	0	0	1	1
WBPaper00025032:cluster_150	11	13111	8	2063	0	0	0	1	1
WBPaper00025032:cluster_166	10	13111	8	2063	0	0	0	1	1
WBPaper00025032:cluster_191	9	13111	8	2063	0	0	0	1	1
WBPaper00025032:cluster_88	18	13111	14	2063	0	0	0	1	1
WBPaper00025032:cluster_92	17	13111	14	2063	0	0	0	1	1
WBPaper00025032:cluster_106	15	13111	14	2063	0	0	0	1	1
WBPaper00025032:cluster_112	14	13111	14	2063	0	0	0	1	1
WBPaper00025032:cluster_119	14	13111	14	2063	0	0	0	1	1
WBPaper00025032:cluster_132	12	13111	12	2063	0	0	0	1	1
WBPaper00025032:cluster_70	21	13111	12	2063	0	0	0	1	1
WBPaper00025032:cluster_135	12	13111	12	2063	0	0	0	1	1
WBPaper00025032:cluster_130	12	13111	12	2063	0	0	0	1	1
WBPaper00025032:cluster_56	25	13111	24	2063	0	0	0	1	1
WBPaper00025032:cluster_94	17	13111	16	2063	0	0	0	1	1
WBPaper00025032:cluster_96	16	13111	16	2063	0	0	0	1	1
WBPaper00025032:cluster_99	16	13111	15	2063	0	0	0	1	1
WBPaper00025032:cluster_103	15	13111	15	2063	0	0	0	1	1
WBPaper00025032:cluster_38	35	13111	29	2063	0	0	0	1	1
WBPaper00025032:cluster_53	27	13111	25	2063	0	0	0	1	1
WBPaper00025032:cluster_51	28	13111	28	2063	0	0	0	1	1
WBPaper00025032:cluster_47	29	13111	28	2063	0	0	0	1	1
WBPaper00025032:cluster_40	34	13111	32	2063	0	0	0	1	1
[cgc5767]:expression_class_M	6391	10677	5020	1802	495	316	179	1	1

## Sheet: Recovery_73_enrich
Expression Cluster	Count	Bkg	Bkg Hits	DE List	DE Hits	Up	Down	p-value	FDR
WBPaper00036464:affected_by_RN6390	387	13111	293	73	24	20	4	4.16097e-22	2.43417e-19
WBPaper00034757:up_by_oxidative_stress	948	13111	763	73	31	27	4	1.06974e-19	3.12898e-17
WBPaper00035873:osm-7_regulated	286	13111	251	73	21	16	5	1.61834e-19	3.15577e-17
WBPaper00035873:osm-11_regulated	450	13111	386	73	23	20	3	4.71344e-18	6.89341e-16
WBPaper00029437:dcr-1_upregulated	1085	13111	896	73	31	26	5	1.10185e-17	1.28917e-15
WBPaper00038172: tax-6null_up_regulated	1140	13111	910	73	31	28	3	1.71482e-17	1.67195e-15
WBPaper00038172: crh-1null_up_regulated	637	13111	482	73	23	23	0	6.21528e-16	5.1942e-14
WBPaper00027722:Microbacterium_nematophilum_upregulated	71	13111	65	73	12	12	0	1.09943e-15	8.03957e-14
WBPaper00028789:PA14_vs_gacA_upregulated_4hr	204	13111	150	73	15	12	3	3.04655e-15	1.98026e-13
WBPaper00028789:PA14_vs_OP50_upregulated_8hr	281	13111	201	73	16	14	2	1.25054e-14	7.31567e-13
WBPaper00028789:PA14_vs_OP50_upregulated_4hr	321	13111	246	73	17	15	2	1.76624e-14	9.39321e-13
[cgc5976]:class_1	262	10677	167	69	15	11	4	1.18744e-13	5.78876e-12
WBPaper00035227:heat_shock_regulated	806	13111	635	73	21	19	2	1.7838e-11	8.02711e-10
WBPaper00027111:eri-1(mg366)_upregulated	287	13111	137	73	11	9	2	2.21582e-10	9.25894e-09
WBPaper00035873:osm-8_regulated	1204	13111	1064	73	24	20	4	1.27895e-09	4.98792e-08
cgc4489_group_12	563	10677	278	69	14	12	2	2.03545e-09	7.44212e-08
WBPaper00028482:PA14_downregulated	34	10677	26	69	6	5	1	1.21364e-08	4.17636e-07
WBPaper00028789:PA14_vs_gacA_upregulated_8hr	172	13111	117	73	9	8	1	1.58263e-08	5.14353e-07
WBPaper00028789:PA14_vs_OP50_downregulated_8hr	248	13111	194	73	10	4	6	1.10389e-07	3.39882e-06
WBPaper00035873:osmotically_regulated	337	13111	289	73	11	8	3	5.21911e-07	1.52659e-05
WBPaper00031703:heme_responsive_7	71	13111	55	73	6	4	2	5.648e-07	1.55167e-05
WBPaper00031532:Larva_Pan_Neuronal_Depleted	1325	13111	1038	73	20	15	5	5.83536e-07	1.55167e-05
WBPaper00031832:slr-2_regulated	1736	13111	1402	73	23	19	4	1.12645e-06	2.86509e-05
WBPaper00032062:age_regulated_genes	1253	10677	900	69	19	14	5	2.57161e-06	6.2683e-05
WBPaper00026980:intestine_enriched	1989	10677	1556	69	25	18	7	6.39247e-06	0.000149584
WBPaper00028482:PA14_upregulated	202	10677	156	69	8	6	2	6.81848e-06	0.000153416
WBPaper00029437:rde-4_upregulated	384	13111	335	73	10	8	2	1.54378e-05	0.000334485
WBPaper00031703:heme_responsive_3	11	13111	10	73	3	2	1	1.93239e-05	0.000403731
WBPaper00024671:AFD_AWB_vs_unsorted_downregulated	609	13111	505	73	12	8	4	2.0199e-05	0.000407463
WBPaper00032948:FedUp	1841	13111	1563	73	22	17	5	2.51188e-05	0.000489816
WBPaper00006465:IV_ethanol_late_repression	97	10677	73	69	5	3	2	0.000104018	0.00196293
WBPaper00033101:spr-5_regulated	706	10677	542	69	12	10	2	0.000160948	0.00294232
WBPaper00025099:NI_specific	123	10677	82	69	5	4	1	0.000180666	0.00320271
WBPaper00028789:PA14_vs_OP50_downregulated_4hr	128	13111	103	73	5	1	4	0.000266915	0.00459251
WBPaper00030985:Photorhabdus_luminescens_upregulated	643	10677	411	69	10	6	4	0.000284917	0.00476218
WBPaper00035873:dpy-10_regulated	3872	13111	3449	73	33	25	8	0.000370782	0.0060252
WBPaper00031703:heme_responsive_4	33	13111	29	73	3	1	2	0.000545352	0.00862246
WBPaper00037704:ABZ_up_regulated	45	13111	31	73	3	2	1	0.000665537	0.0102458
WBPaper00028789:PA14_vs_gacA_downregulated_8hr	182	13111	136	73	5	2	3	0.000952266	0.0140818
cgc4489_group_17	441	10677	177	69	6	5	1	0.000962855	0.0140818
WBPaper00031703:heme_responsive_8	45	13111	38	73	3	3	0	0.00121467	0.0173313
cgc4386_cluster_5_6	96	10677	76	69	4	3	1	0.00144426	0.0201164
WBPaper00032165:differentially_expressed_with_age_medoid_4	165	10677	135	69	5	3	2	0.00176384	0.0236288
WBPaper00035892:KIM5_vs_OP50_Up	114	13111	93	73	4	3	1	0.00177721	0.0236288
WBPaper00029437:rde-1_downregulated	19	13111	12	73	2	1	1	0.00194661	0.0249659
WBPaper00035588:alg-1(-)_upregulated	1461	13111	1064	73	14	11	3	0.00196313	0.0249659
WBPaper00031850:mdt-15_RNAi_Up	115	10677	93	69	4	4	0	0.00302767	0.0376848
WBPaper00038172: aak-2overexpression_down_regulated	350	13111	274	73	6	6	0	0.00416363	0.0507442
WBPaper00028789:pmk-1_downregulated	47	13111	18	73	2	1	1	0.00441619	0.0527239
WBPaper00032948:StarveUp2	594	13111	472	73	8	5	3	0.00459745	0.0537902
WBPaper00032948:StarveUp3	321	13111	283	73	6	5	1	0.00486938	0.0556909
WBPaper00027111:rde-3(r459)_downregulated	147	13111	62	73	3	3	0	0.0049503	0.0556909
WBPaper00028789:pmk-1_upregulated	97	13111	67	73	3	2	1	0.0061474	0.0678534
WBPaper00034661:AgNPs_upregulated	415	13111	299	73	6	6	0	0.00633673	0.0686479
cgc4386_cluster_3_2	116	10677	61	69	3	3	0	0.0071141	0.0756681
WBPaper00035429:UVC_upregulated	29	13111	24	73	2	2	0	0.00779668	0.0814474
WBPaper00027111:rrf-1(pk1417)_upregulated	225	13111	78	73	3	2	1	0.00934706	0.0959304
cgc4386_cluster_2_2	87	10677	68	69	3	0	3	0.00959397	0.0967668
WBPaper00024671:AFD_vs_AWB_downregulated	58	13111	27	73	2	2	0	0.00980931	0.0972618
cgc4386_cluster_3_1	86	10677	72	69	3	3	0	0.0112104	0.109301
cgc4386_cluster_3_3	93	10677	74	69	3	3	0	0.012074	0.114602
WBPaper00035873:dpy-9_regulated	3264	13111	2910	73	25	18	7	0.0121458	0.114602
WBPaper00024393:strongly_regulated_dauer_genes	1275	10677	832	69	11	8	3	0.0170014	0.155838
WBPaper00027111:rrf-3(pk1426)_upregulated	132	13111	36	73	2	2	0	0.017049	0.155838
cgc4489_group_9	1340	10677	624	69	9	7	2	0.0184518	0.166066
[cgc5767]:cluster_52	6	10677	3	69	1	1	0	0.0192642	0.170751
cgc4386_cluster_1_2	104	10677	93	69	3	2	1	0.0221666	0.190856
WBPaper00032165:differentially_expressed_with_age_medoid_2	1006	10677	645	69	9	8	1	0.0223658	0.190856
[cgc5767]:cluster_12	49	10677	36	69	2	2	0	0.0225112	0.190856
WBPaper00027111:rde-3(r459)_upregulated	290	13111	111	73	3	3	0	0.0239367	0.200042
WBPaper00025032:cluster_24	55	13111	44	73	2	2	0	0.0248812	0.205007
[cgc6390]:mixed_spermatogenesis-somatic	490	10677	261	69	5	4	1	0.0265509	0.215726
Aging-regulated	165	10677	104	69	3	3	0	0.0295932	0.237151
WBPaper00038172: tax-6null_down_regulated	1051	13111	793	73	9	5	4	0.0313203	0.2476
WBPaper00032948:StarveUp4	165	13111	129	73	3	2	1	0.0351543	0.274204
WBPaper00029437:rde-4_downregulated	78	13111	55	73	2	2	0	0.0375627	0.289134
WBPaper00035892:KIM5_regulated	277	13111	228	73	4	3	1	0.0381993	0.290215
cgc4386_cluster_2_1	145	10677	53	69	2	2	0	0.0459156	0.344367
cgc4386_cluster_1_1	144	10677	125	69	3	2	1	0.0469668	0.347792
WBPaper00034739:TreatmentAffectedGenes	89	13111	63	73	2	1	1	0.0480236	0.351173
WBPaper00025099:MA_specific	699	10677	527	69	7	7	0	0.0529739	0.382438
WBPaper00031703:heme_responsive_2	73	13111	67	73	2	1	1	0.0536067	0.382438
[cgc5376]:let-60(G12V)-regulated_genes	745	10677	323	69	5	4	1	0.0573938	0.404522
WBPaper00038172: crh-1null_down_regulated	618	13111	497	73	6	2	4	0.0581024	0.404642
WBPaper00028789:PA14_vs_gacA_downregulated_4hr	83	13111	71	73	2	0	2	0.0594079	0.408866
WBPaper00025032:cluster_129	13	13111	12	73	1	1	0	0.0648319	0.441008
WBPaper00031003:hlh_1_enriched	2370	13111	1642	73	14	12	2	0.0670316	0.45073
WBPaper00035227:bio-electrospray_regulated	16	13111	13	73	1	1	0	0.0700436	0.465631
WBPaper00027111:rde-3(ne298)_downregulated	93	13111	14	73	1	1	0	0.0752266	0.494467
WBPaper00025032:cluster_101	16	13111	15	73	1	1	0	0.0803811	0.522477
WBPaper00034739:N2moreDR1350	1582	13111	1242	73	11	9	2	0.0815308	0.524127
[cgc6390]:Cluster_A	641	10677	471	69	6	6	0	0.0831392	0.528657
cgc4386_cluster_4_6	99	10677	78	69	2	2	0	0.0903863	0.568559
WBPaper00027111:rde-3(ne298)_upregulated	268	13111	93	73	2	2	0	0.0946966	0.589335
cgc4489_group_13	439	10677	172	69	3	3	0	0.0998472	0.60871
WBPaper00034739:RIL17lessRIL14	136	13111	96	73	2	2	0	0.0998909	0.60871
cgc4489_group_20	446	10677	278	69	4	4	0	0.104955	0.632978
cgc4386_cluster_1_6	115	10677	89	69	2	2	0	0.112755	0.673081
WBPaper00028564:CeMM_vs_NGM_upregulated	25	10677	20	69	1	0	1	0.121716	0.71923
WBPaper00025032:cluster_44	30	13111	24	73	1	1	0	0.125515	0.73426
WBPaper00030985:Enterococcus_faecalis_upregulated	631	10677	429	69	5	2	3	0.143491	0.83111
[cgc6390]:Cluster_B	794	10677	561	69	6	6	0	0.153513	0.88044
WBPaper00032165:differentially_expressed_with_age_medoid_6	287	10677	223	69	3	1	2	0.174594	0.987279
WBPaper00030985:Enterococcus_faecalis_downregulated	599	10677	339	69	4	2	2	0.175701	0.987279
WBPaper00025032:PAL-1_target_genes	162	13111	137	73	2	2	0	0.177204	0.987279
cgc4386_cluster_1_5	201	10677	125	69	2	2	0	0.193363	1
cgc4386_cluster_1_3	172	10677	131	69	2	0	2	0.207494	1
WBPaper00034739:N2lessDR1350	1338	13111	1038	73	8	8	0	0.21891	1
[cgc6390]:male_soma-enriched	355	10677	136	69	2	1	1	0.219355	1
WBPaper00031850:mdt-15_RNAi_Down	188	10677	138	69	2	0	2	0.224117	1
cgc4489_group_23	263	10677	140	69	2	1	1	0.228888	1
WBPaper00029437:rde-1_upregulated	58	13111	48	73	1	0	1	0.235464	1
cgc4489_group_15	456	10677	145	69	2	2	0	0.240845	1
cgc4489_group_3	790	10677	655	69	6	3	3	0.247686	1
[cgc5767]:expression_class_SE_pi(143_min)	71	10677	47	69	1	1	0	0.263159	1
WBPaper00025032:cluster_17	70	13111	56	73	1	1	0	0.268991	1
WBPaper00024671:AFD_vs_AWB_upregulated	109	13111	56	73	1	1	0	0.268991	1
[cgc5976]:class_2	250	10677	161	69	2	2	0	0.279258	1
WBPaper00031003:24hr_muscle_depleted	1630	13111	1284	73	9	9	0	0.284075	1
[cgc6390]:herm_soma-enriched	420	10677	291	69	3	1	2	0.290443	1
[cgc6390]:male_sex-enriched	389	10677	168	69	2	2	0	0.296057	1
[cgc5767]:expression_class_ET_max(23_min)	78	10677	58	69	1	1	0	0.314119	1
WBPaper00034661:AgNPs_downregulated	1209	13111	831	73	6	4	2	0.316451	1
WBPaper00034739:RIL17moreRIL14	85	13111	69	73	1	1	0	0.320406	1
WBPaper00033099:organophosphorus_pesticide_regulated	88	13111	71	73	1	1	0	0.327993	1
WBPaper00030985:Photorhabdus_luminescens_downregulated	587	10677	343	69	3	3	0	0.382838	1
cgc4489_group_24	291	10677	208	69	2	2	0	0.390309	1
cgc4386_cluster_4_2	87	10677	79	69	1	0	1	0.401949	1
WBPaper00030985:Serratia_marcescens_downregulated	615	10677	355	69	3	2	1	0.403955	1
[cgc6390]:Cluster_C	909	10677	657	69	5	3	2	0.420674	1
cgc4386_cluster_3_5	109	10677	85	69	1	1	0	0.42494	1
[cgc5767]:expression_class_ET_max(122_min)	124	10677	86	69	1	1	0	0.428686	1
cgc4489_group_18	652	10677	225	69	2	1	1	0.428806	1
cgc4386_cluster_4_5	98	10677	89	69	1	1	0	0.439781	1
WBPaper00027111:rrf-2(ok210)_upregulated	296	13111	110	73	1	0	1	0.460304	1
cgc4386_cluster_2_4	154	10677	107	69	1	0	1	0.502027	1
WBPaper00031003:24hr_muscle_enriched	937	13111	681	73	4	4	0	0.529585	1
cgc4489_group_8	585	10677	439	69	3	3	0	0.544097	1
cgc4386_cluster_6_1	162	10677	124	69	1	1	0	0.554533	1
WBPaper00032948:MoltOssilate	204	13111	153	73	1	1	0	0.576527	1
WBPaper00030985:Serratia_marcescens_upregulated	602	10677	317	69	2	2	0	0.612049	1
cgc4489_group_21	374	10677	148	69	1	1	0	0.619489	1
WBPaper00031003:total_muscle_enriched	1312	13111	958	73	5	5	0	0.624899	1
WBPaper00030985:Erwinia_carotovora_upregulated	554	10677	329	69	2	1	1	0.632448	1
[cgc5767]:cluster_4	222	10677	160	69	1	1	0	0.648372	1
cgc4386_cluster_6_5	309	10677	160	69	1	1	0	0.648372	1
WBPaper00031003:0hr_muscle_enriched	770	13111	601	73	3	3	0	0.656742	1
WBPaper00031003:total_muscle_depleted	2542	13111	1975	73	10	10	0	0.677622	1
cgc4489_group_16	325	10677	175	69	1	1	0	0.681452	1
cgc4489_group_6	307	10677	176	69	1	1	0	0.683545	1
cgc4386_cluster_6_2	210	10677	177	69	1	1	0	0.685625	1
[cgc5767]:expression_class_SE_pi(53_min)	379	10677	188	69	1	1	0	0.707628	1
cgc4489_group_25	269	10677	195	69	1	1	0	0.720832	1
[cgc5767]:expression_class_E_pi(143_min)	247	10677	198	69	1	1	0	0.726309	1
[cgc5767]:expression_class_ET_max(83_min)	291	10677	201	69	1	1	0	0.731681	1
[cgc5767]:expression_class_SET	511	10677	219	69	1	1	0	0.761795	1
WBPaper00032165:A_to_C_transit_decreased	240	10677	219	69	1	1	0	0.761795	1
WBPaper00031003:0hr_muscle_depleted	1735	13111	1346	73	6	6	0	0.773441	1
cgc4489_group_14	538	10677	243	69	1	0	1	0.796822	1
WBPaper00030839:Larval_A_Class	412	13111	286	73	1	1	0	0.801013	1
cgc4489_group_5	558	10677	263	69	1	0	1	0.822092	1
WBPaper00032165:differentially_expressed_with_age_medoid_1	366	10677	280	69	1	1	0	0.841117	1
WBPaper00024671:AFD_AWB_vs_unsorted_upregulated	904	13111	607	73	2	2	0	0.858	1
WBPaper00034757:down_by_oxidative_stress	392	13111	363	73	1	0	1	0.871954	1
WBPaper00030839:Larval_Pan_Neuronal	1562	13111	899	73	3	3	0	0.885276	1
[cgc5767]:expression_class_E_pi(122_min)	409	10677	335	69	1	1	0	0.889945	1
[cgc5767]:expression_class_SE	1089	10677	592	69	2	2	0	0.90212	1
[cgc5428]:L1_muscle_enriched	1454	10677	1065	69	4	4	0	0.92349	1
cgc4489_group_11	596	10677	411	69	1	1	0	0.933953	1
WBPaper00030839:Embryo_Pan_Neuronal	1637	13111	1054	73	3	3	0	0.939984	1
WBPaper00031532:Larva_Pan_Neuronal_Enriched	1625	13111	1064	73	3	2	1	0.942527	1
WBPaper00036375:depleted_in_PVD_OLL	1053	13111	568	73	1	0	1	0.960922	1
[cgc6390]:mixed_oogenesis-somatic	635	10677	495	69	1	0	1	0.962604	1
[cgc5767]:expression_class_ET	1494	10677	1016	69	3	3	0	0.965924	1
[cgc5767]:expression_class_MET	989	10677	801	69	2	2	0	0.969997	1
[cgc5767]:expression_class_E_pi(23_min)	996	10677	804	69	2	2	0	0.97052	1
[cgc6390]:spermatogenesis-enriched	903	10677	571	69	1	1	0	0.977738	1
[cgc5767]:expression_class_E_pi(53_min)	946	10677	661	69	1	1	0	0.988016	1
WBPaper00025040:N2_Expressed_Genes	9103	13111	7279	73	31	28	3	0.990888	1
cgc4489_group_2	1553	10677	1122	69	2	0	2	0.995797	1
WBPaper00038172: aak-2overexpression_up_regulated	1258	13111	967	73	1	1	0	0.996335	1
[cgc5767]:expression_class_SM	3620	10677	2680	69	7	6	1	0.999513	1
[cgc5767]:expression_class_ME	2891	10677	2448	69	3	3	0	0.999997	1
[cgc5767]:expression_class_E	3953	10677	3018	69	5	5	0	0.999997	1
WBPaper00025040:unc-4::GFP_Expressed_Genes	6217	13111	5082	73	9	8	1	1	1
[cgc5767]:expression_class_M	6391	10677	5020	69	10	9	1	1	1
cgc4386_cluster_6_4	241	10677	187	69	0	0	0	1	1
cgc4386_cluster_5_1	192	10677	155	69	0	0	0	1	1
[cgc5767]:expression_class_ET_max(53_min)	286	10677	204	69	0	0	0	1	1
cgc4386_cluster_5_4	196	10677	153	69	0	0	0	1	1
[cgc5767]:cluster_3	262	10677	242	69	0	0	0	1	1
WBPaper00030985:Erwinia_carotovora_downregulated	448	10677	237	69	0	0	0	1	1
[cgc5767]:expression_class_MD_pd(66_min)	163	10677	152	69	0	0	0	1	1
[cgc5767]:expression_class_MD_pd(PC32)	168	10677	151	69	0	0	0	1	1
cgc4386_cluster_6_3	175	10677	151	69	0	0	0	1	1
[cgc6390]:herm_sex-enriched	264	10677	230	69	0	0	0	1	1
[cgc5767]:expression_class_ET_max(101_min)	238	10677	149	69	0	0	0	1	1
[cgc5767]:expression_class_E_pi(186_min)	314	10677	249	69	0	0	0	1	1
cgc4489_group_10	385	10677	180	69	0	0	0	1	1
WBPaper00032165:differentially_expressed_with_age_medoid_3	180	10677	167	69	0	0	0	1	1
[cgc6390]:intrinsic	1247	10677	947	69	0	0	0	1	1
[cgc5767]:expression_class_ET_max(66_min)	214	10677	134	69	0	0	0	1	1
cgc4489_group_19	360	10677	170	69	0	0	0	1	1
[cgc5767]:cluster_6	158	10677	136	69	0	0	0	1	1
[cgc5767]:expression_class_SMD	1006	10677	923	69	0	0	0	1	1
[cgc6390]:Cluster_F	704	10677	591	69	0	0	0	1	1
[cgc5767]:expression_class_E_pi(66_min)	316	10677	253	69	0	0	0	1	1
[cgc6390]:oogenesis-enriched	1048	10677	914	69	0	0	0	1	1
[cgc5767]:cluster_5	165	10677	129	69	0	0	0	1	1
[cgc5767]:expression_class_MDE	701	10677	620	69	0	0	0	1	1
[cgc5767]:expression_class_MD_pd(53_min)	790	10677	716	69	0	0	0	1	1
[cgc6390]:Cluster_D	742	10677	517	69	0	0	0	1	1
[cgc5767]:expression_class_MD	1872	10677	1682	69	0	0	0	1	1
[cgc5767]:expression_class_E_pi(41_min)	407	10677	304	69	0	0	0	1	1
WBPaper00032165:differentially_expressed_with_age_medoid_7	342	10677	293	69	0	0	0	1	1
[cgc5767]:expression_class_MD_pd(23_min)	594	10677	525	69	0	0	0	1	1
[cgc5767]:cluster_1	597	10677	561	69	0	0	0	1	1
[cgc6390]:Cluster_E	1181	10677	1030	69	0	0	0	1	1
[cgc5767]:expression_class_E_pi(101_min)	375	10677	297	69	0	0	0	1	1
WBPaper00025032:cluster_4	164	13111	157	73	0	0	0	1	1
cgc4489_group_1	423	10677	328	69	0	0	0	1	1
cgc4386_cluster_5_3	131	10677	121	69	0	0	0	1	1
cgc4489_group_7	413	10677	313	69	0	0	0	1	1
cgc4489_group_22	275	10677	119	69	0	0	0	1	1
[cgc5428]:clustered_muscle_genes	421	10677	317	69	0	0	0	1	1
WBPaper00032165:differentially_expressed_with_age_medoid_5	461	10677	392	69	0	0	0	1	1
cgc4386_cluster_4_3	143	10677	117	69	0	0	0	1	1
WBPaper00037611:GLD-2-associated	620	13111	550	73	0	0	0	1	1
[cgc5767]:cluster_2	461	10677	382	69	0	0	0	1	1
cgc4489_group_4	445	10677	340	69	0	0	0	1	1
WBPaper00032948:StarveUp1	230	13111	166	73	0	0	0	1	1
[cgc5767]:cluster_14	42	10677	38	69	0	0	0	1	1
WBPaper00037611:RNP-8-associated	1022	13111	935	73	0	0	0	1	1
[cgc5767]:cluster_11	75	10677	43	69	0	0	0	1	1
[cgc5767]:cluster_10	82	10677	43	69	0	0	0	1	1
[cgc5767]:expression_class_MDET	48	10677	43	69	0	0	0	1	1
WBPaper00025040:unc-4::GFP_Enriched_Genes	1012	13111	688	73	0	0	0	1	1
[cgc5767]:expression_class_E_pi(83_min)	487	10677	352	69	0	0	0	1	1
[cgc5767]:expression_class_ET_max(143_min)	161	10677	101	69	0	0	0	1	1
WBPaper00025032:cluster_6	131	13111	121	73	0	0	0	1	1
cgc4386_cluster_5_5	165	10677	109	69	0	0	0	1	1
[cgc5767]:expression_class_MD_pd(41_min)	387	10677	356	69	0	0	0	1	1
WBPaper00025032:cluster_11	99	13111	91	73	0	0	0	1	1
WBPaper00025032:cluster_10	105	13111	91	73	0	0	0	1	1
[cgc5767]:cluster_13	47	10677	34	69	0	0	0	1	1
WBPaper00027758:Group_II	43	10677	36	69	0	0	0	1	1
[cgc5767]:expression_class_SE_pi(186_min)	64	10677	36	69	0	0	0	1	1
[cgc5767]:expression_class_SE_pi(66_min)	67	10677	36	69	0	0	0	1	1
[cgc5767]:cluster_8	124	10677	103	69	0	0	0	1	1
WBPaper00006465:I_ethanol_rapid_induction	12	10677	5	69	0	0	0	1	1
[cgc5767]:cluster_61	5	10677	5	69	0	0	0	1	1
[cgc5767]:cluster_58	6	10677	5	69	0	0	0	1	1
[cgc5767]:cluster_50	6	10677	5	69	0	0	0	1	1
[cgc5767]:cluster_62	5	10677	5	69	0	0	0	1	1
[cgc5767]:cluster_57	5	10677	5	69	0	0	0	1	1
WBPaper00031477:Down_deps-1_vs_WT	10	10677	7	69	0	0	0	1	1
[cgc5767]:cluster_48	10	10677	7	69	0	0	0	1	1
WBPaper00031477:Up_deps-1_vs_WT	24	10677	7	69	0	0	0	1	1
[cgc5767]:cluster_40	10	10677	7	69	0	0	0	1	1
[cgc5767]:cluster_46	8	10677	7	69	0	0	0	1	1
WBPaper00031662:spaceflight_downregulated	9	10677	7	69	0	0	0	1	1
[cgc5767]:cluster_45	8	10677	7	69	0	0	0	1	1
[cgc5767]:cluster_43	8	10677	7	69	0	0	0	1	1
[cgc5767]:cluster_49	6	10677	6	69	0	0	0	1	1
[cgc5767]:cluster_36	11	10677	6	69	0	0	0	1	1
[cgc5767]:cluster_53	6	10677	6	69	0	0	0	1	1
[cgc5767]:cluster_54	6	10677	6	69	0	0	0	1	1
[cgc5767]:cluster_63	6	10677	6	69	0	0	0	1	1
WBPaper00006465:III_ethanol_transient_induction	12	10677	6	69	0	0	0	1	1
[cgc5767]:cluster_55	8	10677	6	69	0	0	0	1	1
[cgc5767]:cluster_56	6	10677	6	69	0	0	0	1	1
WBPaper00025032:cluster_149	11	13111	1	73	0	0	0	1	1
WBPaper00027758:Group_IV	88	10677	48	69	0	0	0	1	1
[cgc5767]:expression_class_ET_max(41_min)	65	10677	48	69	0	0	0	1	1
[cgc5767]:cluster_15	60	10677	33	69	0	0	0	1	1
[cgc5767]:cluster_95	2	10677	0	69	0	0	0	1	1
[cgc5767]:cluster_103	2	10677	0	69	0	0	0	1	1
[cgc5767]:cluster_106	1	10677	0	69	0	0	0	1	1
WBPaper00025032:cluster_178	9	13111	0	73	0	0	0	1	1
[cgc5767]:cluster_85	2	10677	1	69	0	0	0	1	1
[cgc5767]:cluster_99	1	10677	1	69	0	0	0	1	1
[cgc5767]:cluster_88	2	10677	1	69	0	0	0	1	1
WBPaper00030839:Embryo_A_Class	995	13111	676	73	0	0	0	1	1
[cgc5767]:cluster_44	8	10677	8	69	0	0	0	1	1
[cgc5767]:cluster_42	9	10677	8	69	0	0	0	1	1
WBPaper00025032:cluster_159	11	13111	2	73	0	0	0	1	1
WBPaper00025032:cluster_123	13	13111	2	73	0	0	0	1	1
WBPaper00025032:cluster_181	9	13111	2	73	0	0	0	1	1
[cgc5767]:cluster_84	3	10677	3	69	0	0	0	1	1
[cgc5767]:cluster_77	4	10677	3	69	0	0	0	1	1
[cgc5767]:expression_class_SE_pi(PC32)	8	10677	3	69	0	0	0	1	1
[cgc5767]:cluster_76	3	10677	3	69	0	0	0	1	1
[cgc5767]:cluster_86	3	10677	3	69	0	0	0	1	1
[cgc5767]:cluster_60	6	10677	3	69	0	0	0	1	1
[cgc5767]:cluster_78	3	10677	3	69	0	0	0	1	1
[cgc5767]:cluster_79	3	10677	3	69	0	0	0	1	1
[cgc5767]:cluster_59	6	10677	3	69	0	0	0	1	1
[cgc5767]:cluster_70	4	10677	3	69	0	0	0	1	1
[cgc5767]:cluster_80	3	10677	3	69	0	0	0	1	1
[cgc5767]:cluster_72	3	10677	3	69	0	0	0	1	1
[cgc5767]:cluster_71	3	10677	3	69	0	0	0	1	1
WBPaper00028483:Down_mes-4_vs_WT	4	10677	3	69	0	0	0	1	1
[cgc5767]:cluster_74	3	10677	3	69	0	0	0	1	1
WBPaper00025032:cluster_8	113	13111	104	73	0	0	0	1	1
[cgc5767]:cluster_64	4	10677	4	69	0	0	0	1	1
[cgc5767]:cluster_65	4	10677	4	69	0	0	0	1	1
[cgc5767]:cluster_41	9	10677	4	69	0	0	0	1	1
[cgc5767]:cluster_101	4	10677	4	69	0	0	0	1	1
[cgc5767]:cluster_68	4	10677	4	69	0	0	0	1	1
[cgc5767]:cluster_66	4	10677	4	69	0	0	0	1	1
[cgc5767]:cluster_51	6	10677	4	69	0	0	0	1	1
[cgc5767]:cluster_67	4	10677	4	69	0	0	0	1	1
WBPaper00035905:FBF-1_Associated	4722	13111	4204	73	2	2	0	1	1
[cgc5767]:cluster_47	10	10677	9	69	0	0	0	1	1
cgc4489_male_enriched_transcription_factors	13	10677	9	69	0	0	0	1	1
[cgc5767]:cluster_28	17	10677	9	69	0	0	0	1	1
[cgc5767]:cluster_39	10	10677	9	69	0	0	0	1	1
[cgc5767]:cluster_93	2	10677	2	69	0	0	0	1	1
[cgc5767]:cluster_104	3	10677	2	69	0	0	0	1	1
[cgc5767]:cluster_83	4	10677	2	69	0	0	0	1	1
cgc4489_hermaphrodite_enriched_neuronal_genes	2	10677	2	69	0	0	0	1	1
[cgc5767]:cluster_105	2	10677	2	69	0	0	0	1	1
[cgc5767]:cluster_100	2	10677	2	69	0	0	0	1	1
[cgc5767]:cluster_94	2	10677	2	69	0	0	0	1	1
[cgc5767]:cluster_102	2	10677	2	69	0	0	0	1	1
[cgc5767]:cluster_87	2	10677	2	69	0	0	0	1	1
[cgc5767]:cluster_73	3	10677	2	69	0	0	0	1	1
[cgc5767]:cluster_90	2	10677	2	69	0	0	0	1	1
[cgc5767]:cluster_81	2	10677	2	69	0	0	0	1	1
[cgc5767]:cluster_98	2	10677	2	69	0	0	0	1	1
[cgc5767]:cluster_91	2	10677	2	69	0	0	0	1	1
[cgc5767]:cluster_75	2	10677	2	69	0	0	0	1	1
[cgc5767]:cluster_97	2	10677	2	69	0	0	0	1	1
[cgc5767]:cluster_69	4	10677	2	69	0	0	0	1	1
[cgc5767]:cluster_82	3	10677	2	69	0	0	0	1	1
[cgc5767]:cluster_92	2	10677	2	69	0	0	0	1	1
[cgc5767]:cluster_96	2	10677	2	69	0	0	0	1	1
[cgc5767]:cluster_89	2	10677	2	69	0	0	0	1	1
cgc4386_cluster_4_4	112	10677	91	69	0	0	0	1	1
WBPaper00025032:cluster_5	144	13111	112	73	0	0	0	1	1
WBPaper00025032:cluster_7	124	13111	112	73	0	0	0	1	1
cgc4386_cluster_5_2	95	10677	89	69	0	0	0	1	1
WBPaper00006465:II_ethanol_late_induction	121	10677	89	69	0	0	0	1	1
[cgc5767]:cluster_16	30	10677	29	69	0	0	0	1	1
WBPaper00032165:A_to_C_transit_increased	109	10677	93	69	0	0	0	1	1
[cgc5767]:expression_class_SE_pi(23_min)	166	10677	93	69	0	0	0	1	1
cgc4386_cluster_3_4	90	10677	81	69	0	0	0	1	1
cgc4386_cluster_2_3	96	10677	81	69	0	0	0	1	1
cgc4386_cluster_2_6	109	10677	81	69	0	0	0	1	1
WBPaper00029437:dcr-1_downregulated	488	13111	379	73	0	0	0	1	1
cgc4386_cluster_1_4	116	10677	95	69	0	0	0	1	1
[cgc5767]:cluster_7	115	10677	80	69	0	0	0	1	1
WBPaper00028483:Up_mes-4_vs_WT	69	10677	56	69	0	0	0	1	1
WBPaper00037704:ABZ_down_regulated	8	13111	3	73	0	0	0	1	1
WBPaper00025032:cluster_199	9	13111	3	73	0	0	0	1	1
WBPaper00025032:cluster_186	9	13111	3	73	0	0	0	1	1
[cgc5767]:expression_class_SE_pi(83_min)	159	10677	83	69	0	0	0	1	1
[cgc5767]:cluster_34	15	10677	10	69	0	0	0	1	1
[cgc5767]:cluster_35	10	10677	10	69	0	0	0	1	1
[cgc5767]:cluster_38	10	10677	10	69	0	0	0	1	1
[cgc5767]:cluster_37	11	10677	11	69	0	0	0	1	1
WBPaper00031662:spaceflight_upregulated	17	10677	11	69	0	0	0	1	1
[cgc5767]:cluster_9	97	10677	84	69	0	0	0	1	1
[cgc5767]:cluster_20	28	10677	27	69	0	0	0	1	1
[cgc5767]:cluster_33	13	10677	12	69	0	0	0	1	1
[cgc5767]:cluster_30	18	10677	12	69	0	0	0	1	1
WBPaper00025032:cluster_133	12	13111	4	73	0	0	0	1	1
WBPaper00025032:cluster_134	12	13111	4	73	0	0	0	1	1
WBPaper00025032:cluster_194	9	13111	4	73	0	0	0	1	1
WBPaper00025032:cluster_163	10	13111	4	73	0	0	0	1	1
[cgc5767]:cluster_27	19	10677	14	69	0	0	0	1	1
[cgc5767]:cluster_21	33	10677	14	69	0	0	0	1	1
[cgc5767]:expression_class_SE_pi(122_min)	107	10677	70	69	0	0	0	1	1
cgc4386_cluster_2_5	85	10677	70	69	0	0	0	1	1
cgc4386_cluster_3_6	104	10677	74	69	0	0	0	1	1
WBPaper00027758:Group_I	75	10677	63	69	0	0	0	1	1
[cgc5767]:cluster_18	28	10677	26	69	0	0	0	1	1
[cgc5767]:cluster_23	27	10677	26	69	0	0	0	1	1
[cgc5767]:cluster_32	14	10677	13	69	0	0	0	1	1
WBPaper00025032:cluster_29	48	13111	45	73	0	0	0	1	1
[cgc5767]:cluster_25	19	10677	15	69	0	0	0	1	1
[cgc5767]:cluster_26	20	10677	15	69	0	0	0	1	1
[cgc6390]:male_germline-enriched	34	10677	15	69	0	0	0	1	1
WBPaper00025032:cluster_28	50	13111	43	73	0	0	0	1	1
WBPaper00025032:cluster_12	94	13111	79	73	0	0	0	1	1
WBPaper00025032:cluster_30	46	13111	42	73	0	0	0	1	1
WBPaper00025032:cluster_128	13	13111	5	73	0	0	0	1	1
WBPaper00025032:cluster_108	14	13111	5	73	0	0	0	1	1
WBPaper00025032:cluster_183	9	13111	5	73	0	0	0	1	1
WBPaper00025032:cluster_182	9	13111	5	73	0	0	0	1	1
WBPaper00025032:cluster_196	9	13111	5	73	0	0	0	1	1
WBPaper00025032:cluster_155	11	13111	5	73	0	0	0	1	1
WBPaper00035429:UVC_downregulated	6	13111	5	73	0	0	0	1	1
WBPaper00025032:cluster_25	55	13111	49	73	0	0	0	1	1
[cgc5767]:cluster_31	17	10677	16	69	0	0	0	1	1
[cgc5767]:cluster_29	16	10677	16	69	0	0	0	1	1
[cgc5767]:expression_class_SE_pi(41_min)	68	10677	25	69	0	0	0	1	1
WBPaper00028564:CeMM_vs_NGM_downregulated	27	10677	25	69	0	0	0	1	1
[cgc5767]:cluster_22	25	10677	25	69	0	0	0	1	1
[cgc5767]:expression_class_SE_pi(101_min)	112	10677	69	69	0	0	0	1	1
WBPaper00025032:cluster_1	404	13111	392	73	0	0	0	1	1
WBPaper00025032:cluster_61	23	13111	6	73	0	0	0	1	1
WBPaper00025032:cluster_192	9	13111	6	73	0	0	0	1	1
WBPaper00025032:cluster_145	11	13111	6	73	0	0	0	1	1
WBPaper00025032:cluster_174	10	13111	6	73	0	0	0	1	1
WBPaper00025032:cluster_140	12	13111	6	73	0	0	0	1	1
WBPaper00025032:cluster_58	25	13111	23	73	0	0	0	1	1
WBPaper00025032:cluster_54	27	13111	23	73	0	0	0	1	1
WBPaper00025032:cluster_190	9	13111	9	73	0	0	0	1	1
WBPaper00025032:cluster_165	10	13111	9	73	0	0	0	1	1
WBPaper00025032:cluster_180	10	13111	9	73	0	0	0	1	1
WBPaper00025032:cluster_188	9	13111	9	73	0	0	0	1	1
WBPaper00025032:cluster_117	14	13111	9	73	0	0	0	1	1
WBPaper00025032:cluster_171	10	13111	9	73	0	0	0	1	1
WBPaper00025032:cluster_173	10	13111	9	73	0	0	0	1	1
WBPaper00025032:cluster_83	17	13111	9	73	0	0	0	1	1
WBPaper00025032:cluster_168	10	13111	9	73	0	0	0	1	1
WBPaper00025032:cluster_138	12	13111	9	73	0	0	0	1	1
WBPaper00025032:cluster_146	11	13111	9	73	0	0	0	1	1
WBPaper00025032:cluster_164	10	13111	9	73	0	0	0	1	1
WBPaper00025032:cluster_153	11	13111	9	73	0	0	0	1	1
WBPaper00025032:cluster_84	19	13111	9	73	0	0	0	1	1
WBPaper00025032:cluster_118	14	13111	10	73	0	0	0	1	1
WBPaper00025032:cluster_154	11	13111	10	73	0	0	0	1	1
WBPaper00025032:cluster_177	10	13111	10	73	0	0	0	1	1
WBPaper00025032:cluster_175	10	13111	10	73	0	0	0	1	1
WBPaper00025032:cluster_169	10	13111	10	73	0	0	0	1	1
WBPaper00025032:cluster_170	10	13111	10	73	0	0	0	1	1
WBPaper00025032:cluster_104	15	13111	10	73	0	0	0	1	1
WBPaper00025032:cluster_157	11	13111	10	73	0	0	0	1	1
WBPaper00025032:cluster_176	10	13111	10	73	0	0	0	1	1
WBPaper00025032:cluster_152	11	13111	10	73	0	0	0	1	1
WBPaper00025032:cluster_172	10	13111	10	73	0	0	0	1	1
WBPaper00025032:cluster_143	11	13111	10	73	0	0	0	1	1
WBPaper00025032:cluster_111	14	13111	10	73	0	0	0	1	1
WBPaper00025032:cluster_167	10	13111	10	73	0	0	0	1	1
WBPaper00025032:cluster_59	25	13111	10	73	0	0	0	1	1
WBPaper00025032:cluster_151	11	13111	10	73	0	0	0	1	1
WBPaper00025032:cluster_142	11	13111	10	73	0	0	0	1	1
WBPaper00025032:cluster_56	25	13111	24	73	0	0	0	1	1
cgc4386_cluster_4_1	74	10677	66	69	0	0	0	1	1
WBPaper00025032:cluster_31	44	13111	37	73	0	0	0	1	1
WBPaper00025032:cluster_14	78	13111	37	73	0	0	0	1	1
WBPaper00025032:cluster_34	40	13111	37	73	0	0	0	1	1
cgc4386_cluster_6_6	119	10677	68	69	0	0	0	1	1
WBPaper00025032:cluster_27	52	13111	50	73	0	0	0	1	1
WBPaper00025032:cluster_48	29	13111	21	73	0	0	0	1	1
WBPaper00025032:cluster_66	22	13111	21	73	0	0	0	1	1
WBPaper00025032:cluster_57	25	13111	21	73	0	0	0	1	1
cgc4489_male_enriched_neuronal_genes	41	10677	23	69	0	0	0	1	1
[cgc5767]:cluster_19	28	10677	23	69	0	0	0	1	1
WBPaper00027111:rrf-3(pk1426)_downregulated	125	13111	36	73	0	0	0	1	1
WBPaper00025032:cluster_36	39	13111	36	73	0	0	0	1	1
WBPaper00025032:cluster_35	39	13111	36	73	0	0	0	1	1
WBPaper00025032:cluster_32	42	13111	36	73	0	0	0	1	1
WBPaper00027758:Group_III	43	10677	20	69	0	0	0	1	1
WBPaper00025032:cluster_69	21	13111	11	73	0	0	0	1	1
WBPaper00025032:cluster_136	12	13111	11	73	0	0	0	1	1
WBPaper00025032:cluster_115	14	13111	11	73	0	0	0	1	1
WBPaper00025032:cluster_122	13	13111	11	73	0	0	0	1	1
WBPaper00025032:cluster_95	16	13111	11	73	0	0	0	1	1
WBPaper00025032:cluster_147	11	13111	11	73	0	0	0	1	1
WBPaper00025032:cluster_116	14	13111	11	73	0	0	0	1	1
WBPaper00025032:cluster_120	13	13111	11	73	0	0	0	1	1
WBPaper00025032:cluster_156	11	13111	11	73	0	0	0	1	1
WBPaper00025032:cluster_148	11	13111	11	73	0	0	0	1	1
WBPaper00025032:cluster_158	11	13111	11	73	0	0	0	1	1
WBPaper00025032:cluster_141	14	13111	11	73	0	0	0	1	1
WBPaper00025032:cluster_144	11	13111	11	73	0	0	0	1	1
WBPaper00025032:cluster_162	11	13111	11	73	0	0	0	1	1
WBPaper00025032:cluster_42	32	13111	29	73	0	0	0	1	1
WBPaper00025032:cluster_38	35	13111	29	73	0	0	0	1	1
WBPaper00025032:cluster_45	29	13111	27	73	0	0	0	1	1
WBPaper00025032:cluster_39	35	13111	27	73	0	0	0	1	1
WBPaper00025032:cluster_139	12	13111	7	73	0	0	0	1	1
WBPaper00025032:cluster_197	9	13111	7	73	0	0	0	1	1
WBPaper00025032:cluster_126	13	13111	7	73	0	0	0	1	1
WBPaper00025032:cluster_137	12	13111	7	73	0	0	0	1	1
WBPaper00025032:cluster_37	38	13111	27	73	0	0	0	1	1
WBPaper00025032:cluster_43	31	13111	27	73	0	0	0	1	1
WBPaper00025032:cluster_189	9	13111	7	73	0	0	0	1	1
WBPaper00025032:cluster_97	16	13111	7	73	0	0	0	1	1
WBPaper00025032:cluster_179	9	13111	7	73	0	0	0	1	1
[cgc5767]:cluster_17	32	10677	21	69	0	0	0	1	1
cgc4489_hermaphrodite_enriched_transcription_factors	23	10677	21	69	0	0	0	1	1
WBPaper00025032:cluster_13	86	13111	77	73	0	0	0	1	1
[cgc5767]:cluster_24	25	10677	19	69	0	0	0	1	1
[cgc5767]:expression_class_E_pi(PC32)	31	10677	19	69	0	0	0	1	1
WBPaper00025032:cluster_53	27	13111	25	73	0	0	0	1	1
WBPaper00025032:cluster_55	26	13111	25	73	0	0	0	1	1
WBPaper00025032:cluster_21	56	13111	52	73	0	0	0	1	1
WBPaper00025032:cluster_22	56	13111	52	73	0	0	0	1	1
WBPaper00025032:cluster_166	10	13111	8	73	0	0	0	1	1
WBPaper00025032:cluster_185	9	13111	8	73	0	0	0	1	1
WBPaper00025032:cluster_150	11	13111	8	73	0	0	0	1	1
WBPaper00025032:cluster_187	9	13111	8	73	0	0	0	1	1
WBPaper00025032:cluster_160	10	13111	8	73	0	0	0	1	1
WBPaper00025032:cluster_200	9	13111	8	73	0	0	0	1	1
WBPaper00025032:cluster_184	9	13111	8	73	0	0	0	1	1
WBPaper00025032:cluster_198	9	13111	8	73	0	0	0	1	1
WBPaper00025032:cluster_193	9	13111	8	73	0	0	0	1	1
WBPaper00025032:cluster_191	9	13111	8	73	0	0	0	1	1
WBPaper00025032:cluster_161	11	13111	8	73	0	0	0	1	1
WBPaper00025032:cluster_195	9	13111	8	73	0	0	0	1	1
WBPaper00025032:cluster_23	55	13111	31	73	0	0	0	1	1
WBPaper00025032:cluster_47	29	13111	28	73	0	0	0	1	1
WBPaper00025032:cluster_46	29	13111	28	73	0	0	0	1	1
WBPaper00025032:cluster_51	28	13111	28	73	0	0	0	1	1
WBPaper00025032:cluster_3	219	13111	207	73	0	0	0	1	1
WBPaper00025032:cluster_76	20	13111	20	73	0	0	0	1	1
WBPaper00035892:KIM5_vs_OP50_Down	26	13111	20	73	0	0	0	1	1
WBPaper00031703:heme_responsive_6	28	13111	20	73	0	0	0	1	1
WBPaper00025032:cluster_80	20	13111	20	73	0	0	0	1	1
WBPaper00025032:cluster_77	20	13111	20	73	0	0	0	1	1
WBPaper00025032:cluster_64	23	13111	20	73	0	0	0	1	1
WBPaper00025032:cluster_63	23	13111	20	73	0	0	0	1	1
WBPaper00025032:cluster_65	22	13111	20	73	0	0	0	1	1
WBPaper00025032:cluster_26	55	13111	51	73	0	0	0	1	1
WBPaper00027758:Regulated_genes_not_in_group	24	10677	22	69	0	0	0	1	1
WBPaper00025032:cluster_18	51	13111	30	73	0	0	0	1	1
WBPaper00025032:cluster_41	32	13111	30	73	0	0	0	1	1
WBPaper00025032:cluster_19	65	13111	60	73	0	0	0	1	1
WBPaper00027111:eri-1(mg366)_downregulated	179	13111	71	73	0	0	0	1	1
WBPaper00025032:cluster_9	111	13111	71	73	0	0	0	1	1
WBPaper00025032:cluster_16	71	13111	55	73	0	0	0	1	1
WBPaper00025032:cluster_15	74	13111	70	73	0	0	0	1	1
WBPaper00025032:cluster_20	57	13111	57	73	0	0	0	1	1
WBPaper00025032:cluster_124	13	13111	12	73	0	0	0	1	1
WBPaper00025032:cluster_131	12	13111	12	73	0	0	0	1	1
WBPaper00025032:cluster_107	14	13111	12	73	0	0	0	1	1
WBPaper00025032:cluster_67	22	13111	12	73	0	0	0	1	1
WBPaper00025032:cluster_93	17	13111	12	73	0	0	0	1	1
WBPaper00025032:cluster_132	12	13111	12	73	0	0	0	1	1
WBPaper00025032:cluster_125	13	13111	12	73	0	0	0	1	1
WBPaper00025032:cluster_70	21	13111	12	73	0	0	0	1	1
WBPaper00025032:cluster_135	12	13111	12	73	0	0	0	1	1
WBPaper00025032:cluster_121	13	13111	12	73	0	0	0	1	1
WBPaper00025032:cluster_105	15	13111	12	73	0	0	0	1	1
WBPaper00025032:cluster_130	12	13111	12	73	0	0	0	1	1
WBPaper00025032:cluster_40	34	13111	32	73	0	0	0	1	1
WBPaper00027111:rrf-1(pk1417)_downregulated	100	13111	32	73	0	0	0	1	1
WBPaper00025032:cluster_79	20	13111	13	73	0	0	0	1	1
WBPaper00025032:cluster_127	13	13111	13	73	0	0	0	1	1
WBPaper00025032:cluster_113	14	13111	13	73	0	0	0	1	1
WBPaper00025032:cluster_110	14	13111	13	73	0	0	0	1	1
WBPaper00025032:cluster_114	14	13111	13	73	0	0	0	1	1
WBPaper00025032:cluster_102	15	13111	13	73	0	0	0	1	1
WBPaper00025032:cluster_60	23	13111	19	73	0	0	0	1	1
WBPaper00027722:Microbacterium_nematophilum_downregulated	22	13111	19	73	0	0	0	1	1
WBPaper00025032:cluster_81	20	13111	19	73	0	0	0	1	1
WBPaper00025032:cluster_52	28	13111	19	73	0	0	0	1	1
WBPaper00025032:cluster_82	19	13111	19	73	0	0	0	1	1
WBPaper00025032:cluster_78	20	13111	19	73	0	0	0	1	1
WBPaper00031703:heme_responsive_5	28	13111	18	73	0	0	0	1	1
WBPaper00025032:cluster_85	19	13111	18	73	0	0	0	1	1
WBPaper00025032:cluster_90	18	13111	18	73	0	0	0	1	1
WBPaper00025032:cluster_33	41	13111	18	73	0	0	0	1	1
WBPaper00025032:cluster_74	21	13111	18	73	0	0	0	1	1
WBPaper00025032:cluster_68	21	13111	18	73	0	0	0	1	1
WBPaper00025032:cluster_62	23	13111	18	73	0	0	0	1	1
WBPaper00025032:cluster_71	21	13111	18	73	0	0	0	1	1
WBPaper00025032:cluster_2	260	13111	227	73	0	0	0	1	1
WBPaper00025032:cluster_75	20	13111	14	73	0	0	0	1	1
WBPaper00025032:cluster_119	14	13111	14	73	0	0	0	1	1
WBPaper00025032:cluster_112	14	13111	14	73	0	0	0	1	1
WBPaper00031703:heme_responsive_1	16	13111	14	73	0	0	0	1	1
WBPaper00025032:cluster_106	15	13111	14	73	0	0	0	1	1
WBPaper00025032:cluster_92	17	13111	14	73	0	0	0	1	1
WBPaper00025032:cluster_100	17	13111	14	73	0	0	0	1	1
WBPaper00025032:cluster_109	14	13111	14	73	0	0	0	1	1
WBPaper00025032:cluster_88	18	13111	14	73	0	0	0	1	1
WBPaper00025032:cluster_98	16	13111	14	73	0	0	0	1	1
WBPaper00025032:cluster_91	18	13111	17	73	0	0	0	1	1
WBPaper00025032:cluster_72	21	13111	17	73	0	0	0	1	1
WBPaper00025032:cluster_87	18	13111	17	73	0	0	0	1	1
WBPaper00025032:cluster_89	18	13111	17	73	0	0	0	1	1
WBPaper00025032:cluster_50	28	13111	17	73	0	0	0	1	1
WBPaper00025032:cluster_94	17	13111	16	73	0	0	0	1	1
WBPaper00025032:cluster_96	16	13111	16	73	0	0	0	1	1
WBPaper00025032:cluster_49	24	13111	16	73	0	0	0	1	1
WBPaper00027111:rrf-2(ok210)_downregulated	87	13111	16	73	0	0	0	1	1
WBPaper00025032:cluster_86	19	13111	16	73	0	0	0	1	1
WBPaper00025032:cluster_103	15	13111	15	73	0	0	0	1	1
WBPaper00025032:cluster_99	16	13111	15	73	0	0	0	1	1
WBPaper00025032:cluster_73	21	13111	15	73	0	0	0	1	1

## Sheet: Recover-8_36_enrich
Expression Cluster	Count	Bkg	Bkg Hits	DE List	DE Hits	Up	Down	p-value	FDR
WBPaper00038172: crh-1null_up_regulated	637	13111	482	36	14	14	0	1.23474e-11	7.22324e-09
WBPaper00038172: tax-6null_up_regulated	1140	13111	910	36	16	13	3	4.97529e-10	1.45527e-07
WBPaper00034757:up_by_oxidative_stress	948	13111	763	36	14	10	4	5.19639e-09	1.0133e-06
WBPaper00035873:osm-7_regulated	286	13111	251	36	9	4	5	1.79485e-08	2.62496e-06
[cgc5976]:class_1	262	10677	167	35	8	4	4	4.97601e-08	5.41974e-06
WBPaper00028789:PA14_vs_OP50_upregulated_8hr	281	13111	201	36	8	6	2	5.55871e-08	5.41974e-06
WBPaper00028789:PA14_vs_OP50_upregulated_4hr	321	13111	246	36	8	6	2	2.63451e-07	2.2017e-05
WBPaper00029437:dcr-1_upregulated	1085	13111	896	36	13	8	5	3.43178e-07	2.50949e-05
WBPaper00036464:affected_by_RN6390	387	13111	293	36	8	5	3	9.93085e-07	6.45505e-05
WBPaper00031532:Larva_Pan_Neuronal_Depleted	1325	13111	1038	36	13	8	5	1.83821e-06	0.000107535
WBPaper00028789:PA14_vs_gacA_upregulated_4hr	204	13111	150	36	6	3	3	2.97682e-06	0.000158313
WBPaper00024671:AFD_AWB_vs_unsorted_downregulated	609	13111	505	36	9	5	4	6.45509e-06	0.000314686
WBPaper00031703:heme_responsive_7	71	13111	55	36	4	2	2	1.47761e-05	0.000664926
WBPaper00031832:slr-2_regulated	1736	13111	1402	36	13	9	4	4.91611e-05	0.00205423
WBPaper00035873:osm-11_regulated	450	13111	386	36	7	4	3	7.24415e-05	0.00282522
WBPaper00028482:PA14_downregulated	34	10677	26	35	3	2	1	7.96788e-05	0.00291326
WBPaper00035873:osm-8_regulated	1204	13111	1064	36	11	7	4	8.6085e-05	0.00296234
WBPaper00035873:osmotically_regulated	337	13111	289	36	6	3	3	0.00012154	0.00395004
WBPaper00032948:FedUp	1841	13111	1563	36	13	10	3	0.000152281	0.00468866
WBPaper00028789:PA14_vs_OP50_downregulated_8hr	248	13111	194	36	5	0	5	0.000174935	0.00511684
WBPaper00032948:StarveUp2	594	13111	472	36	7	4	3	0.000252572	0.00697718
WBPaper00035227:heat_shock_regulated	806	13111	635	36	8	6	2	0.00026239	0.00697718
WBPaper00028789:PA14_vs_gacA_upregulated_8hr	172	13111	117	36	4	3	1	0.000284588	0.00723843
WBPaper00027111:eri-1(mg366)_upregulated	287	13111	137	36	4	2	2	0.000518478	0.0126379
WBPaper00026980:intestine_enriched	1989	10677	1556	35	13	7	6	0.000814662	0.0190631
WBPaper00028789:pmk-1_downregulated	47	13111	18	36	2	1	1	0.00109097	0.0245468
cgc4386_cluster_2_2	87	10677	68	35	3	0	3	0.00139774	0.0302844
WBPaper00030985:Photorhabdus_luminescens_upregulated	643	10677	411	35	6	2	4	0.00197152	0.0398501
cgc4489_group_12	563	10677	278	35	5	3	2	0.00197548	0.0398501
WBPaper00028789:PA14_vs_OP50_downregulated_4hr	128	13111	103	36	3	0	3	0.00278513	0.0536046
WBPaper00031703:heme_responsive_4	33	13111	29	36	2	1	1	0.00284058	0.0536046
WBPaper00031703:heme_responsive_8	45	13111	38	36	2	2	0	0.00484291	0.0885345
[cgc5767]:cluster_12	49	10677	36	35	2	2	0	0.00613286	0.108719
WBPaper00025032:cluster_24	55	13111	44	36	2	2	0	0.00645002	0.110978
[cgc6390]:Cluster_B	794	10677	561	35	6	6	0	0.00903743	0.151054
WBPaper00032165:differentially_expressed_with_age_medoid_4	165	10677	135	35	3	1	2	0.00962974	0.154992
[cgc5767]:cluster_52	6	10677	3	35	1	1	0	0.00980294	0.154992
WBPaper00029437:rde-4_upregulated	384	13111	335	36	4	2	2	0.0129496	0.199355
WBPaper00027722:Microbacterium_nematophilum_upregulated	71	13111	65	36	2	2	0	0.0136799	0.20295
WBPaper00035873:dpy-10_regulated	3872	13111	3449	36	16	10	6	0.0140688	0.20295
WBPaper00028482:PA14_upregulated	202	10677	156	35	3	1	2	0.0142238	0.20295
WBPaper00006465:IV_ethanol_late_repression	97	10677	73	35	2	0	2	0.0237208	0.330397
WBPaper00032062:age_regulated_genes	1253	10677	900	35	7	3	4	0.0246275	0.335048
cgc4386_cluster_5_6	96	10677	76	35	2	1	1	0.0255681	0.33994
cgc4386_cluster_4_6	99	10677	78	35	2	2	0	0.0268314	0.345026
WBPaper00031703:heme_responsive_3	11	13111	10	36	1	0	1	0.0271303	0.345026
WBPaper00034739:RIL17lessRIL14	136	13111	96	36	2	2	0	0.0284436	0.354032
WBPaper00025099:NI_specific	123	10677	82	35	2	1	1	0.0294325	0.358709
WBPaper00025032:cluster_129	13	13111	12	36	1	1	0	0.0324698	0.379896
WBPaper00029437:rde-1_downregulated	19	13111	12	36	1	0	1	0.0324698	0.379896
WBPaper00035227:bio-electrospray_regulated	16	13111	13	36	1	1	0	0.0351288	0.402949
WBPaper00027111:rde-3(ne298)_downregulated	93	13111	14	36	1	1	0	0.0377808	0.425034
WBPaper00034661:AgNPs_upregulated	415	13111	299	36	3	3	0	0.0482191	0.532229
WBPaper00024393:strongly_regulated_dauer_genes	1275	10677	832	35	6	4	2	0.0511053	0.55364
[cgc6390]:mixed_spermatogenesis-somatic	490	10677	261	35	3	3	0	0.0532312	0.55629
WBPaper00028789:PA14_vs_gacA_downregulated_8hr	182	13111	136	36	2	0	2	0.0535017	0.55629
WBPaper00025032:PAL-1_target_genes	162	13111	137	36	2	2	0	0.0542026	0.55629
WBPaper00032165:differentially_expressed_with_age_medoid_2	1006	10677	645	35	5	4	1	0.0573291	0.578233
cgc4386_cluster_1_1	144	10677	125	35	2	1	1	0.0629655	0.603056
WBPaper00028564:CeMM_vs_NGM_upregulated	25	10677	20	35	1	0	1	0.0636143	0.603056
WBPaper00025032:cluster_44	30	13111	24	36	1	1	0	0.0639136	0.603056
WBPaper00035429:UVC_upregulated	29	13111	24	36	1	1	0	0.0639136	0.603056
cgc4386_cluster_1_3	172	10677	131	35	2	0	2	0.0683509	0.634687
WBPaper00024671:AFD_vs_AWB_downregulated	58	13111	27	36	1	1	0	0.071618	0.654633
[cgc6390]:male_soma-enriched	355	10677	136	35	2	1	1	0.0729524	0.656572
cgc4489_group_23	263	10677	140	35	2	1	1	0.076705	0.679885
WBPaper00037704:ABZ_up_regulated	45	13111	31	36	1	0	1	0.0817947	0.714177
WBPaper00033101:spr-5_regulated	706	10677	542	35	4	2	2	0.0995461	0.856389
cgc4489_group_13	439	10677	172	35	2	2	0	0.108749	0.914269
WBPaper00030985:Serratia_marcescens_downregulated	615	10677	355	35	3	2	1	0.1094	0.914269
cgc4489_group_17	441	10677	177	35	2	1	1	0.114041	0.939637
WBPaper00029437:rde-1_upregulated	58	13111	48	36	1	0	1	0.123849	1
WBPaper00029437:rde-4_downregulated	78	13111	55	36	1	1	0	0.140615	1
WBPaper00024671:AFD_vs_AWB_upregulated	109	13111	56	36	1	1	0	0.142985	1
[cgc5767]:expression_class_SE_pi(143_min)	71	10677	47	35	1	1	0	0.143291	1
cgc4489_group_9	1340	10677	624	35	4	2	2	0.145435	1
WBPaper00034739:N2lessDR1350	1338	13111	1038	36	5	5	0	0.152172	1
WBPaper00038172: crh-1null_down_regulated	618	13111	497	36	3	1	2	0.154817	1
WBPaper00035873:dpy-9_regulated	3264	13111	2910	36	11	6	5	0.15637	1
WBPaper00031003:hlh_1_enriched	2370	13111	1642	36	7	5	2	0.156429	1
WBPaper00027111:rde-3(r459)_downregulated	147	13111	62	36	1	1	0	0.15707	1
WBPaper00034739:TreatmentAffectedGenes	89	13111	63	36	1	0	1	0.159395	1
WBPaper00030985:Enterococcus_faecalis_upregulated	631	10677	429	35	3	0	3	0.164746	1
WBPaper00028789:pmk-1_upregulated	97	13111	67	36	1	0	1	0.168635	1
WBPaper00031703:heme_responsive_2	73	13111	67	36	1	0	1	0.168635	1
cgc4489_group_8	585	10677	439	35	3	3	0	0.172808	1
WBPaper00028789:PA14_vs_gacA_downregulated_4hr	83	13111	71	36	1	0	1	0.177776	1
WBPaper00033099:organophosphorus_pesticide_regulated	88	13111	71	36	1	1	0	0.177776	1
WBPaper00032948:StarveUp3	321	13111	283	36	2	1	1	0.181972	1
WBPaper00034661:AgNPs_downregulated	1209	13111	831	36	4	3	1	0.191814	1
WBPaper00027111:rrf-1(pk1417)_upregulated	225	13111	78	36	1	0	1	0.193538	1
[cgc6390]:Cluster_A	641	10677	471	35	3	3	0	0.199354	1
cgc4386_cluster_3_1	86	10677	72	35	1	1	0	0.211166	1
cgc4386_cluster_3_3	93	10677	74	35	1	1	0	0.216365	1
WBPaper00035892:KIM5_vs_OP50_Up	114	13111	93	36	1	0	1	0.226332	1
WBPaper00027111:rde-3(ne298)_upregulated	268	13111	93	36	1	1	0	0.226332	1
cgc4386_cluster_4_2	87	10677	79	35	1	0	1	0.229216	1
cgc4489_group_20	446	10677	278	35	2	2	0	0.231132	1
cgc4386_cluster_3_5	109	10677	85	35	1	1	0	0.244367	1
[cgc6390]:herm_soma-enriched	420	10677	291	35	2	0	2	0.24699	1
WBPaper00025099:MA_specific	699	10677	527	35	3	3	0	0.248004	1
cgc4386_cluster_1_6	115	10677	89	35	1	1	0	0.254307	1
cgc4386_cluster_4_5	98	10677	89	35	1	1	0	0.254307	1
WBPaper00027111:rrf-2(ok210)_upregulated	296	13111	110	36	1	0	1	0.261931	1
WBPaper00027111:rde-3(r459)_upregulated	290	13111	111	36	1	1	0	0.263975	1
WBPaper00031850:mdt-15_RNAi_Up	115	10677	93	35	1	1	0	0.264119	1
WBPaper00031003:24hr_muscle_depleted	1630	13111	1284	36	5	5	0	0.274297	1
[cgc5376]:let-60(G12V)-regulated_genes	745	10677	323	35	2	1	1	0.286191	1
Aging-regulated	165	10677	104	35	1	1	0	0.290461	1
cgc4386_cluster_2_4	154	10677	107	35	1	0	1	0.297485	1
WBPaper00032948:StarveUp4	165	13111	129	36	1	0	1	0.299835	1
WBPaper00030985:Enterococcus_faecalis_downregulated	599	10677	339	35	2	0	2	0.305776	1
WBPaper00035588:alg-1(-)_upregulated	1461	13111	1064	36	4	2	2	0.334243	1
cgc4386_cluster_6_1	162	10677	124	35	1	1	0	0.336029	1
WBPaper00032948:MoltOssilate	204	13111	153	36	1	1	0	0.345016	1
cgc4489_group_3	790	10677	655	35	3	2	1	0.36431	1
[cgc6390]:Cluster_C	909	10677	657	35	3	2	1	0.366138	1
WBPaper00031850:mdt-15_RNAi_Down	188	10677	138	35	1	0	1	0.366221	1
WBPaper00038172: tax-6null_down_regulated	1051	13111	793	36	3	1	2	0.372696	1
cgc4489_group_21	374	10677	148	35	1	1	0	0.386965	1
cgc4489_group_6	307	10677	176	35	1	1	0	0.441603	1
cgc4386_cluster_6_2	210	10677	177	35	1	1	0	0.443464	1
[cgc5767]:expression_class_SE_pi(53_min)	379	10677	188	35	1	1	0	0.463543	1
WBPaper00035892:KIM5_regulated	277	13111	228	36	1	0	1	0.468684	1
[cgc5767]:expression_class_E_pi(143_min)	247	10677	198	35	1	1	0	0.481185	1
[cgc5767]:expression_class_ET_max(83_min)	291	10677	201	35	1	1	0	0.486367	1
WBPaper00031003:0hr_muscle_enriched	770	13111	601	36	2	2	0	0.496241	1
cgc4489_group_24	291	10677	208	35	1	1	0	0.498262	1
WBPaper00031003:0hr_muscle_depleted	1735	13111	1346	36	4	4	0	0.513038	1
[cgc5767]:expression_class_SET	511	10677	219	35	1	1	0	0.516417	1
WBPaper00032165:differentially_expressed_with_age_medoid_6	287	10677	223	35	1	1	0	0.522859	1
cgc4489_group_18	652	10677	225	35	1	0	1	0.526049	1
WBPaper00038172: aak-2overexpression_down_regulated	350	13111	274	36	1	1	0	0.532962	1
cgc4489_group_14	538	10677	243	35	1	0	1	0.55384	1
cgc4489_group_5	558	10677	263	35	1	0	1	0.582863	1
[cgc5767]:expression_class_SE	1089	10677	592	35	2	2	0	0.585579	1
WBPaper00032165:differentially_expressed_with_age_medoid_1	366	10677	280	35	1	1	0	0.606083	1
WBPaper00031003:total_muscle_depleted	2542	13111	1975	36	5	5	0	0.649269	1
WBPaper00030985:Serratia_marcescens_upregulated	602	10677	317	35	1	1	0	0.652363	1
WBPaper00030985:Erwinia_carotovora_upregulated	554	10677	329	35	1	0	1	0.666205	1
[cgc5767]:expression_class_E_pi(122_min)	409	10677	335	35	1	1	0	0.672923	1
cgc4489_group_11	596	10677	411	35	1	1	0	0.747449	1
WBPaper00031003:total_muscle_enriched	1312	13111	958	36	2	2	0	0.750495	1
WBPaper00036375:depleted_in_PVD_OLL	1053	13111	568	36	1	0	1	0.797411	1
WBPaper00025040:N2_Expressed_Genes	9103	13111	7279	36	18	15	3	0.798532	1
WBPaper00031532:Larva_Pan_Neuronal_Enriched	1625	13111	1064	36	2	1	1	0.801849	1
[cgc6390]:mixed_oogenesis-somatic	635	10677	495	35	1	0	1	0.810654	1
WBPaper00031003:24hr_muscle_enriched	937	13111	681	36	1	1	0	0.853807	1
WBPaper00034739:N2moreDR1350	1582	13111	1242	36	2	1	1	0.867839	1
[cgc5428]:L1_muscle_enriched	1454	10677	1065	35	2	2	0	0.877105	1
[cgc5767]:expression_class_E_pi(53_min)	946	10677	661	35	1	1	0	0.893591	1
cgc4489_group_2	1553	10677	1122	35	2	0	2	0.89549	1
WBPaper00030839:Larval_Pan_Neuronal	1562	13111	899	36	1	1	0	0.92275	1
[cgc5767]:expression_class_ET	1494	10677	1016	35	1	1	0	0.969974	1
[cgc5767]:expression_class_SM	3620	10677	2680	35	3	2	1	0.99682	1
[cgc5767]:expression_class_E	3953	10677	3018	35	3	3	0	0.999058	1
WBPaper00025040:unc-4::GFP_Expressed_Genes	6217	13111	5082	36	5	4	1	0.999755	1
[cgc5767]:expression_class_ME	2891	10677	2448	35	1	1	0	0.999892	1
WBPaper00035905:FBF-1_Associated	4722	13111	4204	36	2	2	0	0.999984	1
[cgc5767]:expression_class_M	6391	10677	5020	35	4	3	1	0.999999	1
[cgc6390]:herm_sex-enriched	264	10677	230	35	0	0	0	1	1
[cgc5767]:cluster_3	262	10677	242	35	0	0	0	1	1
[cgc5976]:class_2	250	10677	161	35	0	0	0	1	1
[cgc5767]:cluster_4	222	10677	160	35	0	0	0	1	1
cgc4386_cluster_6_5	309	10677	160	35	0	0	0	1	1
WBPaper00030985:Erwinia_carotovora_downregulated	448	10677	237	35	0	0	0	1	1
[cgc5767]:expression_class_E_pi(186_min)	314	10677	249	35	0	0	0	1	1
cgc4489_group_10	385	10677	180	35	0	0	0	1	1
cgc4386_cluster_6_4	241	10677	187	35	0	0	0	1	1
cgc4386_cluster_5_1	192	10677	155	35	0	0	0	1	1
WBPaper00032165:differentially_expressed_with_age_medoid_3	180	10677	167	35	0	0	0	1	1
WBPaper00032165:A_to_C_transit_decreased	240	10677	219	35	0	0	0	1	1
[cgc6390]:male_sex-enriched	389	10677	168	35	0	0	0	1	1
cgc4386_cluster_5_4	196	10677	153	35	0	0	0	1	1
[cgc5767]:expression_class_MDE	701	10677	620	35	0	0	0	1	1
cgc4489_group_16	325	10677	175	35	0	0	0	1	1
[cgc5767]:expression_class_E_pi(66_min)	316	10677	253	35	0	0	0	1	1
[cgc6390]:intrinsic	1247	10677	947	35	0	0	0	1	1
cgc4489_group_25	269	10677	195	35	0	0	0	1	1
cgc4489_group_19	360	10677	170	35	0	0	0	1	1
[cgc5767]:expression_class_ET_max(53_min)	286	10677	204	35	0	0	0	1	1
[cgc5767]:expression_class_MD_pd(66_min)	163	10677	152	35	0	0	0	1	1
[cgc5767]:expression_class_MD_pd(53_min)	790	10677	716	35	0	0	0	1	1
cgc4489_group_1	423	10677	328	35	0	0	0	1	1
[cgc5767]:expression_class_MD_pd(PC32)	168	10677	151	35	0	0	0	1	1
cgc4386_cluster_6_3	175	10677	151	35	0	0	0	1	1
[cgc5767]:expression_class_ET_max(101_min)	238	10677	149	35	0	0	0	1	1
[cgc5767]:expression_class_ET_max(66_min)	214	10677	134	35	0	0	0	1	1
[cgc5767]:expression_class_E_pi(23_min)	996	10677	804	35	0	0	0	1	1
[cgc5767]:expression_class_MET	989	10677	801	35	0	0	0	1	1
[cgc5767]:cluster_6	158	10677	136	35	0	0	0	1	1
[cgc5767]:expression_class_SMD	1006	10677	923	35	0	0	0	1	1
cgc4489_group_15	456	10677	145	35	0	0	0	1	1
[cgc6390]:Cluster_E	1181	10677	1030	35	0	0	0	1	1
[cgc5767]:expression_class_E_pi(41_min)	407	10677	304	35	0	0	0	1	1
[cgc5767]:cluster_11	75	10677	43	35	0	0	0	1	1
[cgc5767]:cluster_10	82	10677	43	35	0	0	0	1	1
[cgc5767]:expression_class_MDET	48	10677	43	35	0	0	0	1	1
[cgc5767]:cluster_1	597	10677	561	35	0	0	0	1	1
WBPaper00030985:Photorhabdus_luminescens_downregulated	587	10677	343	35	0	0	0	1	1
[cgc5428]:clustered_muscle_genes	421	10677	317	35	0	0	0	1	1
cgc4489_group_4	445	10677	340	35	0	0	0	1	1
[cgc5767]:cluster_14	42	10677	38	35	0	0	0	1	1
[cgc6390]:spermatogenesis-enriched	903	10677	571	35	0	0	0	1	1
[cgc5767]:expression_class_MD	1872	10677	1682	35	0	0	0	1	1
[cgc5767]:cluster_13	47	10677	34	35	0	0	0	1	1
[cgc5767]:cluster_15	60	10677	33	35	0	0	0	1	1
cgc4489_group_7	413	10677	313	35	0	0	0	1	1
[cgc6390]:oogenesis-enriched	1048	10677	914	35	0	0	0	1	1
WBPaper00006465:II_ethanol_late_induction	121	10677	89	35	0	0	0	1	1
cgc4386_cluster_5_2	95	10677	89	35	0	0	0	1	1
[cgc6390]:Cluster_D	742	10677	517	35	0	0	0	1	1
[cgc6390]:Cluster_F	704	10677	591	35	0	0	0	1	1
WBPaper00027758:Group_II	43	10677	36	35	0	0	0	1	1
[cgc5767]:expression_class_SE_pi(186_min)	64	10677	36	35	0	0	0	1	1
[cgc5767]:expression_class_SE_pi(66_min)	67	10677	36	35	0	0	0	1	1
[cgc5767]:expression_class_MD_pd(23_min)	594	10677	525	35	0	0	0	1	1
cgc4386_cluster_4_4	112	10677	91	35	0	0	0	1	1
WBPaper00038172: aak-2overexpression_up_regulated	1258	13111	967	36	0	0	0	1	1
WBPaper00032948:StarveUp1	230	13111	166	36	0	0	0	1	1
[cgc5767]:expression_class_E_pi(101_min)	375	10677	297	35	0	0	0	1	1
WBPaper00032165:differentially_expressed_with_age_medoid_7	342	10677	293	35	0	0	0	1	1
WBPaper00027758:Group_IV	88	10677	48	35	0	0	0	1	1
[cgc5767]:expression_class_ET_max(41_min)	65	10677	48	35	0	0	0	1	1
WBPaper00032165:differentially_expressed_with_age_medoid_5	461	10677	392	35	0	0	0	1	1
WBPaper00030839:Embryo_Pan_Neuronal	1637	13111	1054	36	0	0	0	1	1
[cgc5767]:expression_class_ET_max(122_min)	124	10677	86	35	0	0	0	1	1
WBPaper00032165:A_to_C_transit_increased	109	10677	93	35	0	0	0	1	1
cgc4386_cluster_1_2	104	10677	93	35	0	0	0	1	1
[cgc5767]:expression_class_SE_pi(23_min)	166	10677	93	35	0	0	0	1	1
[cgc5767]:expression_class_E_pi(83_min)	487	10677	352	35	0	0	0	1	1
WBPaper00025032:cluster_4	164	13111	157	36	0	0	0	1	1
[cgc5767]:cluster_16	30	10677	29	35	0	0	0	1	1
cgc4386_cluster_2_3	96	10677	81	35	0	0	0	1	1
cgc4386_cluster_3_4	90	10677	81	35	0	0	0	1	1
cgc4386_cluster_2_6	109	10677	81	35	0	0	0	1	1
[cgc5767]:cluster_7	115	10677	80	35	0	0	0	1	1
[cgc5767]:cluster_9	97	10677	84	35	0	0	0	1	1
WBPaper00028564:CeMM_vs_NGM_downregulated	27	10677	25	35	0	0	0	1	1
[cgc5767]:expression_class_SE_pi(41_min)	68	10677	25	35	0	0	0	1	1
[cgc5767]:cluster_22	25	10677	25	35	0	0	0	1	1
[cgc5767]:cluster_2	461	10677	382	35	0	0	0	1	1
cgc4386_cluster_1_4	116	10677	95	35	0	0	0	1	1
[cgc5767]:expression_class_SE_pi(122_min)	107	10677	70	35	0	0	0	1	1
cgc4386_cluster_2_5	85	10677	70	35	0	0	0	1	1
[cgc5767]:expression_class_SE_pi(83_min)	159	10677	83	35	0	0	0	1	1
[cgc5767]:expression_class_MD_pd(41_min)	387	10677	356	35	0	0	0	1	1
[cgc5767]:cluster_5	165	10677	129	35	0	0	0	1	1
[cgc5767]:expression_class_SE_pi(101_min)	112	10677	69	35	0	0	0	1	1
[cgc5767]:cluster_19	28	10677	23	35	0	0	0	1	1
cgc4489_male_enriched_neuronal_genes	41	10677	23	35	0	0	0	1	1
WBPaper00030839:Larval_A_Class	412	13111	286	36	0	0	0	1	1
cgc4386_cluster_3_6	104	10677	74	35	0	0	0	1	1
[cgc5767]:cluster_20	28	10677	27	35	0	0	0	1	1
WBPaper00027758:Group_I	75	10677	63	35	0	0	0	1	1
WBPaper00025032:cluster_149	11	13111	1	36	0	0	0	1	1
[cgc5767]:cluster_18	28	10677	26	35	0	0	0	1	1
[cgc5767]:cluster_23	27	10677	26	35	0	0	0	1	1
cgc4386_cluster_3_2	116	10677	61	35	0	0	0	1	1
cgc4386_cluster_4_3	143	10677	117	35	0	0	0	1	1
[cgc5767]:cluster_85	2	10677	1	35	0	0	0	1	1
[cgc5767]:cluster_99	1	10677	1	35	0	0	0	1	1
[cgc5767]:cluster_88	2	10677	1	35	0	0	0	1	1
WBPaper00025032:cluster_123	13	13111	2	36	0	0	0	1	1
WBPaper00025032:cluster_181	9	13111	2	36	0	0	0	1	1
WBPaper00025032:cluster_159	11	13111	2	36	0	0	0	1	1
WBPaper00025032:cluster_178	9	13111	0	36	0	0	0	1	1
[cgc5767]:cluster_95	2	10677	0	35	0	0	0	1	1
[cgc5767]:cluster_103	2	10677	0	35	0	0	0	1	1
[cgc5767]:cluster_106	1	10677	0	35	0	0	0	1	1
cgc4386_cluster_6_6	119	10677	68	35	0	0	0	1	1
cgc4386_cluster_4_1	74	10677	66	35	0	0	0	1	1
WBPaper00027758:Group_III	43	10677	20	35	0	0	0	1	1
cgc4386_cluster_1_5	201	10677	125	35	0	0	0	1	1
WBPaper00025032:cluster_11	99	13111	91	36	0	0	0	1	1
WBPaper00025032:cluster_10	105	13111	91	36	0	0	0	1	1
[cgc5767]:expression_class_E_pi(PC32)	31	10677	19	35	0	0	0	1	1
[cgc5767]:cluster_24	25	10677	19	35	0	0	0	1	1
[cgc5767]:cluster_49	6	10677	6	35	0	0	0	1	1
[cgc5767]:cluster_36	11	10677	6	35	0	0	0	1	1
[cgc5767]:cluster_53	6	10677	6	35	0	0	0	1	1
[cgc5767]:cluster_54	6	10677	6	35	0	0	0	1	1
[cgc5767]:cluster_63	6	10677	6	35	0	0	0	1	1
WBPaper00006465:III_ethanol_transient_induction	12	10677	6	35	0	0	0	1	1
[cgc5767]:cluster_55	8	10677	6	35	0	0	0	1	1
[cgc5767]:cluster_56	6	10677	6	35	0	0	0	1	1
WBPaper00037611:GLD-2-associated	620	13111	550	36	0	0	0	1	1
WBPaper00027758:Regulated_genes_not_in_group	24	10677	22	35	0	0	0	1	1
WBPaper00031477:Down_deps-1_vs_WT	10	10677	7	35	0	0	0	1	1
[cgc5767]:cluster_48	10	10677	7	35	0	0	0	1	1
WBPaper00031477:Up_deps-1_vs_WT	24	10677	7	35	0	0	0	1	1
[cgc5767]:cluster_40	10	10677	7	35	0	0	0	1	1
[cgc5767]:cluster_46	8	10677	7	35	0	0	0	1	1
WBPaper00031662:spaceflight_downregulated	9	10677	7	35	0	0	0	1	1
[cgc5767]:cluster_45	8	10677	7	35	0	0	0	1	1
[cgc5767]:cluster_43	8	10677	7	35	0	0	0	1	1
cgc4489_group_22	275	10677	119	35	0	0	0	1	1
cgc4386_cluster_5_5	165	10677	109	35	0	0	0	1	1
cgc4489_hermaphrodite_enriched_transcription_factors	23	10677	21	35	0	0	0	1	1
[cgc5767]:cluster_17	32	10677	21	35	0	0	0	1	1
[cgc5767]:cluster_82	3	10677	2	35	0	0	0	1	1
[cgc5767]:cluster_93	2	10677	2	35	0	0	0	1	1
[cgc5767]:cluster_104	3	10677	2	35	0	0	0	1	1
[cgc5767]:cluster_83	4	10677	2	35	0	0	0	1	1
cgc4489_hermaphrodite_enriched_neuronal_genes	2	10677	2	35	0	0	0	1	1
[cgc5767]:cluster_105	2	10677	2	35	0	0	0	1	1
[cgc5767]:cluster_100	2	10677	2	35	0	0	0	1	1
[cgc5767]:cluster_94	2	10677	2	35	0	0	0	1	1
[cgc5767]:cluster_102	2	10677	2	35	0	0	0	1	1
[cgc5767]:cluster_87	2	10677	2	35	0	0	0	1	1
[cgc5767]:cluster_73	3	10677	2	35	0	0	0	1	1
[cgc5767]:cluster_90	2	10677	2	35	0	0	0	1	1
[cgc5767]:cluster_81	2	10677	2	35	0	0	0	1	1
[cgc5767]:cluster_98	2	10677	2	35	0	0	0	1	1
[cgc5767]:cluster_91	2	10677	2	35	0	0	0	1	1
[cgc5767]:cluster_75	2	10677	2	35	0	0	0	1	1
[cgc5767]:cluster_97	2	10677	2	35	0	0	0	1	1
[cgc5767]:cluster_69	4	10677	2	35	0	0	0	1	1
[cgc5767]:cluster_92	2	10677	2	35	0	0	0	1	1
[cgc5767]:cluster_96	2	10677	2	35	0	0	0	1	1
[cgc5767]:cluster_89	2	10677	2	35	0	0	0	1	1
[cgc5767]:cluster_21	33	10677	14	35	0	0	0	1	1
[cgc5767]:cluster_27	19	10677	14	35	0	0	0	1	1
cgc4386_cluster_2_1	145	10677	53	35	0	0	0	1	1
WBPaper00025032:cluster_57	25	13111	21	36	0	0	0	1	1
WBPaper00025032:cluster_66	22	13111	21	36	0	0	0	1	1
WBPaper00025032:cluster_48	29	13111	21	36	0	0	0	1	1
[cgc5767]:expression_class_ET_max(143_min)	161	10677	101	35	0	0	0	1	1
cgc4386_cluster_5_3	131	10677	121	35	0	0	0	1	1
WBPaper00028483:Up_mes-4_vs_WT	69	10677	56	35	0	0	0	1	1
WBPaper00025032:cluster_68	21	13111	18	36	0	0	0	1	1
WBPaper00025032:cluster_85	19	13111	18	36	0	0	0	1	1
WBPaper00025032:cluster_71	21	13111	18	36	0	0	0	1	1
WBPaper00025032:cluster_33	41	13111	18	36	0	0	0	1	1
WBPaper00025032:cluster_62	23	13111	18	36	0	0	0	1	1
WBPaper00025032:cluster_74	21	13111	18	36	0	0	0	1	1
WBPaper00025032:cluster_90	18	13111	18	36	0	0	0	1	1
WBPaper00031703:heme_responsive_5	28	13111	18	36	0	0	0	1	1
WBPaper00025032:cluster_63	23	13111	20	36	0	0	0	1	1
WBPaper00025032:cluster_80	20	13111	20	36	0	0	0	1	1
WBPaper00025032:cluster_64	23	13111	20	36	0	0	0	1	1
WBPaper00035892:KIM5_vs_OP50_Down	26	13111	20	36	0	0	0	1	1
WBPaper00025032:cluster_77	20	13111	20	36	0	0	0	1	1
WBPaper00031703:heme_responsive_6	28	13111	20	36	0	0	0	1	1
WBPaper00025032:cluster_65	22	13111	20	36	0	0	0	1	1
WBPaper00025032:cluster_76	20	13111	20	36	0	0	0	1	1
[cgc5767]:cluster_8	124	10677	103	35	0	0	0	1	1
WBPaper00025032:cluster_199	9	13111	3	36	0	0	0	1	1
WBPaper00037704:ABZ_down_regulated	8	13111	3	36	0	0	0	1	1
WBPaper00025032:cluster_186	9	13111	3	36	0	0	0	1	1
WBPaper00006465:I_ethanol_rapid_induction	12	10677	5	35	0	0	0	1	1
[cgc5767]:cluster_61	5	10677	5	35	0	0	0	1	1
[cgc5767]:cluster_58	6	10677	5	35	0	0	0	1	1
[cgc5767]:cluster_50	6	10677	5	35	0	0	0	1	1
[cgc5767]:cluster_62	5	10677	5	35	0	0	0	1	1
[cgc5767]:cluster_57	5	10677	5	35	0	0	0	1	1
WBPaper00025032:cluster_116	14	13111	11	36	0	0	0	1	1
WBPaper00025032:cluster_115	14	13111	11	36	0	0	0	1	1
WBPaper00025032:cluster_147	11	13111	11	36	0	0	0	1	1
WBPaper00025032:cluster_148	11	13111	11	36	0	0	0	1	1
WBPaper00025032:cluster_156	11	13111	11	36	0	0	0	1	1
WBPaper00025032:cluster_122	13	13111	11	36	0	0	0	1	1
WBPaper00025032:cluster_69	21	13111	11	36	0	0	0	1	1
WBPaper00025032:cluster_144	11	13111	11	36	0	0	0	1	1
WBPaper00025032:cluster_158	11	13111	11	36	0	0	0	1	1
WBPaper00025032:cluster_120	13	13111	11	36	0	0	0	1	1
WBPaper00025032:cluster_141	14	13111	11	36	0	0	0	1	1
WBPaper00025032:cluster_95	16	13111	11	36	0	0	0	1	1
WBPaper00025032:cluster_136	12	13111	11	36	0	0	0	1	1
WBPaper00025032:cluster_162	11	13111	11	36	0	0	0	1	1
[cgc5767]:cluster_37	11	10677	11	35	0	0	0	1	1
WBPaper00031662:spaceflight_upregulated	17	10677	11	35	0	0	0	1	1
WBPaper00029437:dcr-1_downregulated	488	13111	379	36	0	0	0	1	1
[cgc5767]:cluster_33	13	10677	12	35	0	0	0	1	1
[cgc5767]:cluster_30	18	10677	12	35	0	0	0	1	1
[cgc5767]:cluster_77	4	10677	3	35	0	0	0	1	1
[cgc5767]:cluster_86	3	10677	3	35	0	0	0	1	1
[cgc5767]:cluster_60	6	10677	3	35	0	0	0	1	1
[cgc5767]:cluster_78	3	10677	3	35	0	0	0	1	1
[cgc5767]:cluster_79	3	10677	3	35	0	0	0	1	1
[cgc5767]:cluster_59	6	10677	3	35	0	0	0	1	1
[cgc5767]:cluster_70	4	10677	3	35	0	0	0	1	1
[cgc5767]:cluster_80	3	10677	3	35	0	0	0	1	1
[cgc5767]:cluster_72	3	10677	3	35	0	0	0	1	1
[cgc5767]:expression_class_SE_pi(PC32)	8	10677	3	35	0	0	0	1	1
[cgc5767]:cluster_71	3	10677	3	35	0	0	0	1	1
WBPaper00028483:Down_mes-4_vs_WT	4	10677	3	35	0	0	0	1	1
[cgc5767]:cluster_74	3	10677	3	35	0	0	0	1	1
[cgc5767]:cluster_84	3	10677	3	35	0	0	0	1	1
[cgc5767]:cluster_76	3	10677	3	35	0	0	0	1	1
WBPaper00025032:cluster_176	10	13111	10	36	0	0	0	1	1
WBPaper00025032:cluster_151	11	13111	10	36	0	0	0	1	1
WBPaper00025032:cluster_175	10	13111	10	36	0	0	0	1	1
WBPaper00025032:cluster_111	14	13111	10	36	0	0	0	1	1
WBPaper00025032:cluster_157	11	13111	10	36	0	0	0	1	1
WBPaper00025032:cluster_59	25	13111	10	36	0	0	0	1	1
WBPaper00025032:cluster_169	10	13111	10	36	0	0	0	1	1
WBPaper00025032:cluster_104	15	13111	10	36	0	0	0	1	1
WBPaper00025032:cluster_118	14	13111	10	36	0	0	0	1	1
WBPaper00025032:cluster_154	11	13111	10	36	0	0	0	1	1
WBPaper00025032:cluster_167	10	13111	10	36	0	0	0	1	1
WBPaper00025032:cluster_172	10	13111	10	36	0	0	0	1	1
WBPaper00025032:cluster_177	10	13111	10	36	0	0	0	1	1
WBPaper00025032:cluster_142	11	13111	10	36	0	0	0	1	1
WBPaper00025032:cluster_170	10	13111	10	36	0	0	0	1	1
WBPaper00025032:cluster_143	11	13111	10	36	0	0	0	1	1
WBPaper00025032:cluster_152	11	13111	10	36	0	0	0	1	1
[cgc5767]:cluster_41	9	10677	4	35	0	0	0	1	1
[cgc5767]:cluster_101	4	10677	4	35	0	0	0	1	1
[cgc5767]:cluster_64	4	10677	4	35	0	0	0	1	1
[cgc5767]:cluster_68	4	10677	4	35	0	0	0	1	1
[cgc5767]:cluster_66	4	10677	4	35	0	0	0	1	1
[cgc5767]:cluster_65	4	10677	4	35	0	0	0	1	1
[cgc5767]:cluster_51	6	10677	4	35	0	0	0	1	1
[cgc5767]:cluster_67	4	10677	4	35	0	0	0	1	1
[cgc5767]:cluster_26	20	10677	15	35	0	0	0	1	1
[cgc5767]:cluster_25	19	10677	15	35	0	0	0	1	1
[cgc6390]:male_germline-enriched	34	10677	15	35	0	0	0	1	1
WBPaper00027722:Microbacterium_nematophilum_downregulated	22	13111	19	36	0	0	0	1	1
WBPaper00025032:cluster_52	28	13111	19	36	0	0	0	1	1
WBPaper00025032:cluster_78	20	13111	19	36	0	0	0	1	1
WBPaper00025032:cluster_60	23	13111	19	36	0	0	0	1	1
WBPaper00025032:cluster_81	20	13111	19	36	0	0	0	1	1
WBPaper00025032:cluster_82	19	13111	19	36	0	0	0	1	1
[cgc5767]:cluster_44	8	10677	8	35	0	0	0	1	1
[cgc5767]:cluster_42	9	10677	8	35	0	0	0	1	1
[cgc5767]:expression_class_ET_max(23_min)	78	10677	58	35	0	0	0	1	1
WBPaper00025032:cluster_73	21	13111	15	36	0	0	0	1	1
WBPaper00025032:cluster_99	16	13111	15	36	0	0	0	1	1
WBPaper00025032:cluster_103	15	13111	15	36	0	0	0	1	1
WBPaper00025032:cluster_101	16	13111	15	36	0	0	0	1	1
WBPaper00031703:heme_responsive_1	16	13111	14	36	0	0	0	1	1
WBPaper00025032:cluster_109	14	13111	14	36	0	0	0	1	1
WBPaper00025032:cluster_100	17	13111	14	36	0	0	0	1	1
WBPaper00025032:cluster_98	16	13111	14	36	0	0	0	1	1
WBPaper00025032:cluster_119	14	13111	14	36	0	0	0	1	1
WBPaper00025032:cluster_106	15	13111	14	36	0	0	0	1	1
WBPaper00025032:cluster_92	17	13111	14	36	0	0	0	1	1
WBPaper00025032:cluster_75	20	13111	14	36	0	0	0	1	1
WBPaper00025032:cluster_88	18	13111	14	36	0	0	0	1	1
WBPaper00025032:cluster_112	14	13111	14	36	0	0	0	1	1
[cgc5767]:cluster_31	17	10677	16	35	0	0	0	1	1
[cgc5767]:cluster_29	16	10677	16	35	0	0	0	1	1
WBPaper00025032:cluster_12	94	13111	79	36	0	0	0	1	1
WBPaper00025032:cluster_91	18	13111	17	36	0	0	0	1	1
WBPaper00025032:cluster_89	18	13111	17	36	0	0	0	1	1
WBPaper00025032:cluster_87	18	13111	17	36	0	0	0	1	1
WBPaper00025032:cluster_72	21	13111	17	36	0	0	0	1	1
WBPaper00025032:cluster_50	28	13111	17	36	0	0	0	1	1
WBPaper00025032:cluster_124	13	13111	12	36	0	0	0	1	1
WBPaper00025032:cluster_125	13	13111	12	36	0	0	0	1	1
WBPaper00025032:cluster_67	22	13111	12	36	0	0	0	1	1
WBPaper00025032:cluster_132	12	13111	12	36	0	0	0	1	1
WBPaper00025032:cluster_121	13	13111	12	36	0	0	0	1	1
WBPaper00025032:cluster_105	15	13111	12	36	0	0	0	1	1
WBPaper00025032:cluster_93	17	13111	12	36	0	0	0	1	1
WBPaper00025032:cluster_131	12	13111	12	36	0	0	0	1	1
WBPaper00025032:cluster_70	21	13111	12	36	0	0	0	1	1
WBPaper00025032:cluster_107	14	13111	12	36	0	0	0	1	1
WBPaper00025032:cluster_135	12	13111	12	36	0	0	0	1	1
WBPaper00025032:cluster_130	12	13111	12	36	0	0	0	1	1
WBPaper00025032:cluster_102	15	13111	13	36	0	0	0	1	1
WBPaper00025032:cluster_113	14	13111	13	36	0	0	0	1	1
WBPaper00025032:cluster_110	14	13111	13	36	0	0	0	1	1
WBPaper00025032:cluster_127	13	13111	13	36	0	0	0	1	1
WBPaper00025032:cluster_114	14	13111	13	36	0	0	0	1	1
WBPaper00025032:cluster_79	20	13111	13	36	0	0	0	1	1
WBPaper00025032:cluster_3	219	13111	207	36	0	0	0	1	1
WBPaper00034757:down_by_oxidative_stress	392	13111	363	36	0	0	0	1	1
WBPaper00025032:cluster_190	9	13111	9	36	0	0	0	1	1
WBPaper00025032:cluster_164	10	13111	9	36	0	0	0	1	1
WBPaper00025032:cluster_84	19	13111	9	36	0	0	0	1	1
WBPaper00025032:cluster_180	10	13111	9	36	0	0	0	1	1
WBPaper00025032:cluster_117	14	13111	9	36	0	0	0	1	1
WBPaper00025032:cluster_171	10	13111	9	36	0	0	0	1	1
WBPaper00025032:cluster_165	10	13111	9	36	0	0	0	1	1
WBPaper00025032:cluster_83	17	13111	9	36	0	0	0	1	1
WBPaper00025032:cluster_168	10	13111	9	36	0	0	0	1	1
WBPaper00025032:cluster_138	12	13111	9	36	0	0	0	1	1
WBPaper00025032:cluster_146	11	13111	9	36	0	0	0	1	1
WBPaper00025032:cluster_173	10	13111	9	36	0	0	0	1	1
WBPaper00025032:cluster_153	11	13111	9	36	0	0	0	1	1
WBPaper00025032:cluster_188	9	13111	9	36	0	0	0	1	1
WBPaper00025032:cluster_194	9	13111	4	36	0	0	0	1	1
WBPaper00025032:cluster_133	12	13111	4	36	0	0	0	1	1
WBPaper00025032:cluster_163	10	13111	4	36	0	0	0	1	1
WBPaper00025032:cluster_134	12	13111	4	36	0	0	0	1	1
WBPaper00027111:rrf-2(ok210)_downregulated	87	13111	16	36	0	0	0	1	1
WBPaper00025032:cluster_94	17	13111	16	36	0	0	0	1	1
WBPaper00025032:cluster_49	24	13111	16	36	0	0	0	1	1
WBPaper00025032:cluster_86	19	13111	16	36	0	0	0	1	1
WBPaper00025032:cluster_96	16	13111	16	36	0	0	0	1	1
[cgc5767]:cluster_38	10	10677	10	35	0	0	0	1	1
[cgc5767]:cluster_34	15	10677	10	35	0	0	0	1	1
[cgc5767]:cluster_35	10	10677	10	35	0	0	0	1	1
[cgc5767]:cluster_32	14	10677	13	35	0	0	0	1	1
[cgc5767]:cluster_47	10	10677	9	35	0	0	0	1	1
cgc4489_male_enriched_transcription_factors	13	10677	9	35	0	0	0	1	1
[cgc5767]:cluster_39	10	10677	9	35	0	0	0	1	1
[cgc5767]:cluster_28	17	10677	9	35	0	0	0	1	1
WBPaper00024671:AFD_AWB_vs_unsorted_upregulated	904	13111	607	36	0	0	0	1	1
WBPaper00025032:cluster_54	27	13111	23	36	0	0	0	1	1
WBPaper00025032:cluster_58	25	13111	23	36	0	0	0	1	1
WBPaper00025032:cluster_13	86	13111	77	36	0	0	0	1	1
WBPaper00025032:cluster_36	39	13111	36	36	0	0	0	1	1
WBPaper00025032:cluster_35	39	13111	36	36	0	0	0	1	1
WBPaper00027111:rrf-3(pk1426)_upregulated	132	13111	36	36	0	0	0	1	1
WBPaper00027111:rrf-3(pk1426)_downregulated	125	13111	36	36	0	0	0	1	1
WBPaper00025032:cluster_32	42	13111	36	36	0	0	0	1	1
WBPaper00025032:cluster_1	404	13111	392	36	0	0	0	1	1
WBPaper00025032:cluster_200	9	13111	8	36	0	0	0	1	1
WBPaper00025032:cluster_187	9	13111	8	36	0	0	0	1	1
WBPaper00025032:cluster_150	11	13111	8	36	0	0	0	1	1
WBPaper00025032:cluster_195	9	13111	8	36	0	0	0	1	1
WBPaper00025032:cluster_160	10	13111	8	36	0	0	0	1	1
WBPaper00025032:cluster_185	9	13111	8	36	0	0	0	1	1
WBPaper00025032:cluster_193	9	13111	8	36	0	0	0	1	1
WBPaper00025032:cluster_166	10	13111	8	36	0	0	0	1	1
WBPaper00025032:cluster_161	11	13111	8	36	0	0	0	1	1
WBPaper00025032:cluster_191	9	13111	8	36	0	0	0	1	1
WBPaper00025032:cluster_184	9	13111	8	36	0	0	0	1	1
WBPaper00025032:cluster_198	9	13111	8	36	0	0	0	1	1
WBPaper00025040:unc-4::GFP_Enriched_Genes	1012	13111	688	36	0	0	0	1	1
WBPaper00025032:cluster_140	12	13111	6	36	0	0	0	1	1
WBPaper00025032:cluster_61	23	13111	6	36	0	0	0	1	1
WBPaper00025032:cluster_145	11	13111	6	36	0	0	0	1	1
WBPaper00025032:cluster_192	9	13111	6	36	0	0	0	1	1
WBPaper00025032:cluster_174	10	13111	6	36	0	0	0	1	1
WBPaper00025032:cluster_31	44	13111	37	36	0	0	0	1	1
WBPaper00025032:cluster_14	78	13111	37	36	0	0	0	1	1
WBPaper00025032:cluster_34	40	13111	37	36	0	0	0	1	1
WBPaper00037611:RNP-8-associated	1022	13111	935	36	0	0	0	1	1
WBPaper00025032:cluster_56	25	13111	24	36	0	0	0	1	1
WBPaper00025032:cluster_137	12	13111	7	36	0	0	0	1	1
WBPaper00025032:cluster_197	9	13111	7	36	0	0	0	1	1
WBPaper00025032:cluster_97	16	13111	7	36	0	0	0	1	1
WBPaper00025032:cluster_139	12	13111	7	36	0	0	0	1	1
WBPaper00025032:cluster_126	13	13111	7	36	0	0	0	1	1
WBPaper00025032:cluster_189	9	13111	7	36	0	0	0	1	1
WBPaper00025032:cluster_179	9	13111	7	36	0	0	0	1	1
WBPaper00025032:cluster_128	13	13111	5	36	0	0	0	1	1
WBPaper00025032:cluster_182	9	13111	5	36	0	0	0	1	1
WBPaper00025032:cluster_183	9	13111	5	36	0	0	0	1	1
WBPaper00025032:cluster_108	14	13111	5	36	0	0	0	1	1
WBPaper00035429:UVC_downregulated	6	13111	5	36	0	0	0	1	1
WBPaper00025032:cluster_155	11	13111	5	36	0	0	0	1	1
WBPaper00025032:cluster_196	9	13111	5	36	0	0	0	1	1
WBPaper00025032:cluster_6	131	13111	121	36	0	0	0	1	1
WBPaper00030839:Embryo_A_Class	995	13111	676	36	0	0	0	1	1
WBPaper00025032:cluster_39	35	13111	27	36	0	0	0	1	1
WBPaper00025032:cluster_43	31	13111	27	36	0	0	0	1	1
WBPaper00025032:cluster_45	29	13111	27	36	0	0	0	1	1
WBPaper00025032:cluster_37	38	13111	27	36	0	0	0	1	1
WBPaper00025032:cluster_41	32	13111	30	36	0	0	0	1	1
WBPaper00025032:cluster_18	51	13111	30	36	0	0	0	1	1
WBPaper00025032:cluster_38	35	13111	29	36	0	0	0	1	1
WBPaper00025032:cluster_42	32	13111	29	36	0	0	0	1	1
WBPaper00025032:cluster_53	27	13111	25	36	0	0	0	1	1
WBPaper00025032:cluster_55	26	13111	25	36	0	0	0	1	1
WBPaper00025032:cluster_23	55	13111	31	36	0	0	0	1	1
WBPaper00025032:cluster_51	28	13111	28	36	0	0	0	1	1
WBPaper00025032:cluster_46	29	13111	28	36	0	0	0	1	1
WBPaper00025032:cluster_47	29	13111	28	36	0	0	0	1	1
WBPaper00034739:RIL17moreRIL14	85	13111	69	36	0	0	0	1	1
WBPaper00025032:cluster_30	46	13111	42	36	0	0	0	1	1
WBPaper00027111:rrf-1(pk1417)_downregulated	100	13111	32	36	0	0	0	1	1
WBPaper00025032:cluster_40	34	13111	32	36	0	0	0	1	1
WBPaper00025032:cluster_8	113	13111	104	36	0	0	0	1	1
WBPaper00025032:cluster_28	50	13111	43	36	0	0	0	1	1
WBPaper00025032:cluster_19	65	13111	60	36	0	0	0	1	1
WBPaper00025032:cluster_15	74	13111	70	36	0	0	0	1	1
WBPaper00025032:cluster_7	124	13111	112	36	0	0	0	1	1
WBPaper00025032:cluster_5	144	13111	112	36	0	0	0	1	1
WBPaper00025032:cluster_2	260	13111	227	36	0	0	0	1	1
WBPaper00027111:eri-1(mg366)_downregulated	179	13111	71	36	0	0	0	1	1
WBPaper00025032:cluster_9	111	13111	71	36	0	0	0	1	1
WBPaper00025032:cluster_29	48	13111	45	36	0	0	0	1	1
WBPaper00025032:cluster_25	55	13111	49	36	0	0	0	1	1
WBPaper00025032:cluster_20	57	13111	57	36	0	0	0	1	1
WBPaper00025032:cluster_17	70	13111	56	36	0	0	0	1	1
WBPaper00025032:cluster_27	52	13111	50	36	0	0	0	1	1
WBPaper00025032:cluster_16	71	13111	55	36	0	0	0	1	1
WBPaper00025032:cluster_26	55	13111	51	36	0	0	0	1	1
WBPaper00025032:cluster_21	56	13111	52	36	0	0	0	1	1
WBPaper00025032:cluster_22	56	13111	52	36	0	0	0	1	1
