# Supplementary material for: Alterations in gene expression in Caenorhabditis elegans associated with organophosphate pesticide intoxication and recovery
Source: BMC Genomics. 2013 Apr 30;14:291. doi: 10.1186/1471-2164-14-291 (PMC3760450; doi:10.1186/1471-2164-14-291)
Supplement: Additional file 2 — Results of microarray clusters enrichment analysis. [file 1471-2164-14-291-S2.xlsx]

## Sheet: all
	Term	Description	Category		2h response(21)		Early (230)		Dose Only (2063)		Recovery (73)		Recover-8 (36)
GO:0030259 | lipid glycosylation | Biological_process	GO:0030259	lipid glycosylation	Biological_process	46	0		4		22	1.10601e-06	1		1
GO:0008152 | metabolic process | Biological_process	GO:0008152	metabolic process	Biological_process	394	2		13		102	2.69816e-06	3		2
GO:0006508 | proteolysis | Biological_process	GO:0006508	proteolysis	Biological_process	234	0		8		65	1.69126e-05	4		2
GO:0061199 | striated | Biological_process	GO:0061199	striated	Biological_process	10	0		1		8	2.11632e-05	0		0
GO:0005615 | extracellular space | Cellular_component	GO:0005615	extracellular space	Cellular_component	50	2		6	0.000460153	24	3.30819e-07	4	0.000294058	2
GO:0031430 | M band | Cellular_component	GO:0031430	M band	Cellular_component	18	0		0		12	3.51306e-06	0		0
GO:0004190 | aspartic-type endopeptidase activity | Molecular_function	GO:0004190	aspartic-type endopeptidase activity	Molecular_function	26	0		2		14	1.84555e-05	3	0.000603772	2
GO:0042626 | ATPase activity, coupled to transmembrane movement of substances | Molecular_function	GO:0042626	ATPase activity, coupled to transmembrane movement of substances	Molecular_function	25	0		0		14	1.00812e-05	1		1
GO:0005488 | binding | Molecular_function	GO:0005488	binding	Molecular_function	117	3		9	0.000560715	55	2.82351e-14	5	0.00093209	2
GO:0030246 | carbohydrate binding | Molecular_function	GO:0030246	carbohydrate binding	Molecular_function	46	0		4		22	1.10601e-06	1		1
GO:0030170 | pyridoxal phosphate binding | Molecular_function	GO:0030170	pyridoxal phosphate binding	Molecular_function	45	0		1		21	3.19442e-06	0		0
GO:0005529 | sugar binding | Molecular_function	GO:0005529	sugar binding	Molecular_function	19	0		3		12	8.06762e-06	0		0
GO:0016758 | transferase activity, transferring hexosyl groups | Molecular_function	GO:0016758	transferase activity, transferring hexosyl groups	Molecular_function	64	0		4		25	1.90296e-05	1		1

## Sheet: 2hResponse_21_enrich
GO Term	Count	Bkg	Bkg Hits	DE List	DE Hits	Up	Down	p-value	FDR
GO:0005488 | binding | Molecular_function	2251	10677	117	20	3	3	0	0.00127605	1
GO:0045471 | response to ethanol | Biological_process	3	10677	1	20	1	1	0	0.00187319	1
GO:0030729 | acetoacetate-CoA ligase activity | Molecular_function	4	10677	1	20	1	0	1	0.00187319	1
GO:0016747 | transferase activity, transferring acyl groups other than amino-acyl groups | Molecular_function	503	10677	43	20	2	2	0	0.00287485	1
GO:0006826 | iron ion transport | Biological_process	26	10677	2	20	1	1	0	0.00374304	1
GO:0008199 | ferric iron binding | Molecular_function	15	10677	2	20	1	1	0	0.00374304	1
GO:0005615 | extracellular space | Cellular_component	306	10677	50	20	2	2	0	0.0038695	1
GO:0006629 | lipid metabolic process | Biological_process	656	10677	68	20	2	0	2	0.00705205	1
GO:0006879 | cellular iron ion homeostasis | Biological_process	24	10677	4	20	1	1	0	0.00747276	1
GO:0010468 | regulation of gene expression | Biological_process	11	10677	8	20	1	0	1	0.0148925	1
GO:0045449 | regulation of transcription | Biological_process	476	10677	11	20	1	1	0	0.0204226	1
GO:0030528 | transcription regulator activity | Molecular_function	239	10677	13	20	1	1	0	0.024093	1
GO:0035264 | multicellular organism growth | Biological_process	18	10677	15	20	1	0	1	0.0277503	1
GO:0006631 | fatty acid metabolic process | Biological_process	84	10677	15	20	1	1	0	0.0277503	1
GO:0003824 | catalytic activity | Molecular_function	2945	10677	234	20	2	1	1	0.0701671	1
GO:0005739 | mitochondrion | Cellular_component	140	10677	45	20	1	1	0	0.0810714	1
GO:0019915 | lipid storage | Biological_process	630	10677	333	20	2	1	1	0.127608	1
GO:0040015 | negative regulation of multicellular organism growth | Biological_process	97	10677	79	20	1	1	0	0.138142	1
GO:0040002 | collagen and cuticulin-based cuticle development | Biological_process	107	10677	79	20	1	1	0	0.138142	1
GO:0016887 | ATPase activity | Molecular_function	755	10677	83	20	1	1	0	0.14463	1
GO:0017111 | nucleoside-triphosphatase activity | Molecular_function	815	10677	90	20	1	1	0	0.155873	1
GO:0008152 | metabolic process | Biological_process	4223	10677	394	20	2	1	1	0.167217	1
GO:0071688 | striated | Biological_process	142	10677	112	20	1	1	0	0.190302	1
GO:0003707 | steroid hormone receptor activity | Molecular_function	1374	10677	122	20	1	1	0	0.205506	1
GO:0043401 | steroid hormone mediated signaling | Biological_process	912	10677	122	20	1	1	0	0.205506	1
GO:0000166 | nucleotide binding | Molecular_function	1779	10677	154	20	1	1	0	0.252359	1
GO:0016021 | integral to membrane | Cellular_component	44348	10677	2874	20	7	5	2	0.277988	1
GO:0008340 | determination of adult life span | Biological_process	813	10677	574	20	2	1	1	0.292577	1
GO:0040010 | positive regulation of growth rate | Biological_process	1651	10677	1195	20	3	2	1	0.391222	1
GO:0043565 | sequence-specific DNA binding | Molecular_function	3279	10677	262	20	1	1	0	0.391857	1
GO:0003700 | transcription factor activity | Molecular_function	3745	10677	263	20	1	1	0	0.393024	1
GO:0055085 | transmembrane transport | Biological_process	2901	10677	268	20	1	0	1	0.398832	1
GO:0006915 | apoptosis | Biological_process	414	10677	319	20	1	1	0	0.455127	1
GO:0006355 | regulation of transcription, DNA-dependent | Biological_process	4595	10677	349	20	1	1	0	0.485864	1
GO:0040011 | locomotion | Biological_process	1480	10677	1008	20	2	2	0	0.575699	1
GO:0008270 | zinc ion binding | Molecular_function	7500	10677	620	20	1	1	0	0.698069	1
GO:0005634 | nucleus | Cellular_component	5322	10677	670	20	1	1	0	0.726741	1
GO:0005524 | ATP binding | Molecular_function	7344	10677	688	20	1	1	0	0.736414	1
GO:0040007 | growth | Biological_process	1740	10677	1240	20	1	0	1	0.915535	1
GO:0000003 | reproduction | Biological_process	2235	10677	1658	20	1	0	1	0.9659	1
GO:0009792 | embryonic development ending in birth or egg hatching | Biological_process	3384	10677	2361	20	1	1	0	0.993284	1
GO:0016491 | oxidoreductase activity | Molecular_function	2306	10677	249	20	0	0	0	1	1
GO:0006508 | proteolysis | Biological_process	3116	10677	234	20	0	0	0	1	1
GO:0016787 | hydrolase activity | Molecular_function	1697	10677	182	20	0	0	0	1	1
GO:0006810 | transport | Biological_process	2494	10677	181	20	0	0	0	1	1
GO:0006470 | protein amino acid dephosphorylation | Biological_process	868	10677	88	20	0	0	0	1	1
GO:0043025 | cell soma | Cellular_component	75	10677	48	20	0	0	0	1	1
GO:0001703 | gastrulation with mouth forming first | Biological_process	63	10677	48	20	0	0	0	1	1
GO:0016311 | dephosphorylation | Biological_process	402	10677	48	20	0	0	0	1	1
GO:0045454 | cell redox homeostasis | Biological_process	377	10677	48	20	0	0	0	1	1
GO:0004197 | cysteine-type endopeptidase activity | Molecular_function	341	10677	39	20	0	0	0	1	1
GO:0000786 | nucleosome | Cellular_component	537	10677	40	20	0	0	0	1	1
GO:0006334 | nucleosome assembly | Biological_process	546	10677	40	20	0	0	0	1	1
GO:0006184 | GTP catabolic process | Biological_process	230	10677	44	20	0	0	0	1	1
GO:0004871 | signal transducer activity | Molecular_function	546	10677	43	20	0	0	0	1	1
GO:0022857 | transmembrane transporter activity | Molecular_function	348	10677	43	20	0	0	0	1	1
GO:0007067 | mitosis | Biological_process	106	10677	45	20	0	0	0	1	1
GO:0051082 | unfolded protein binding | Molecular_function	342	10677	45	20	0	0	0	1	1
GO:0030170 | pyridoxal phosphate binding | Molecular_function	456	10677	45	20	0	0	0	1	1
GO:0043186 | P granule | Cellular_component	50	10677	47	20	0	0	0	1	1
GO:0016773 | phosphotransferase activity, alcohol group as acceptor | Molecular_function	424	10677	47	20	0	0	0	1	1
GO:0018991 | oviposition | Biological_process	357	10677	252	20	0	0	0	1	1
GO:0030259 | lipid glycosylation | Biological_process	460	10677	46	20	0	0	0	1	1
GO:0030246 | carbohydrate binding | Molecular_function	466	10677	46	20	0	0	0	1	1
GO:0045944 | positive regulation of transcription from RNA polymerase II promoter | Biological_process	52	10677	38	20	0	0	0	1	1
GO:0050660 | FAD binding | Molecular_function	363	10677	38	20	0	0	0	1	1
GO:0000287 | magnesium ion binding | Molecular_function	360	10677	38	20	0	0	0	1	1
GO:0003677 | DNA binding | Molecular_function	4650	10677	269	20	0	0	0	1	1
GO:0018996 | molting cycle, collagen and cuticulin-based cuticle | Biological_process	321	10677	209	20	0	0	0	1	1
GO:0004713 | protein tyrosine kinase activity | Molecular_function	1776	10677	223	20	0	0	0	1	1
GO:0006281 | DNA repair | Biological_process	467	10677	49	20	0	0	0	1	1
GO:0035556 | intracellular | Biological_process	535	10677	49	20	0	0	0	1	1
GO:0040035 | hermaphrodite genitalia development | Biological_process	793	10677	609	20	0	0	0	1	1
GO:0007281 | germ cell development | Biological_process	117	10677	90	20	0	0	0	1	1
GO:0005215 | transporter activity | Molecular_function	1101	10677	91	20	0	0	0	1	1
GO:0005886 | plasma membrane | Cellular_component	231	10677	91	20	0	0	0	1	1
GO:0016705 | oxidoreductase activity, acting on paired donors, with incorporation or reduction of molecular oxygen | Molecular_function	406	10677	42	20	0	0	0	1	1
GO:0040024 | dauer larval development | Biological_process	59	10677	41	20	0	0	0	1	1
GO:0002119 | nematode larval development | Biological_process	2116	10677	1503	20	0	0	0	1	1
GO:0009058 | biosynthetic process | Biological_process	470	10677	51	20	0	0	0	1	1
GO:0045138 | tail tip morphogenesis | Biological_process	65	10677	51	20	0	0	0	1	1
GO:0016791 | phosphatase activity | Molecular_function	458	10677	51	20	0	0	0	1	1
GO:0000796 | condensin complex | Cellular_component	1	10677	1	20	0	0	0	1	1
GO:0045111 | intermediate filament cytoskeleton | Cellular_component	1	10677	1	20	0	0	0	1	1
GO:0060108 | annular furrow extracellular matrix | Cellular_component	1	10677	1	20	0	0	0	1	1
GO:0035085 | cilium axoneme | Cellular_component	8	10677	1	20	0	0	0	1	1
GO:0009925 | basal plasma membrane | Cellular_component	1	10677	1	20	0	0	0	1	1
GO:0016607 | nuclear speck | Cellular_component	6	10677	1	20	0	0	0	1	1
GO:0042643 | actomyosin, actin part | Cellular_component	1	10677	1	20	0	0	0	1	1
GO:0005776 | autophagic vacuole | Cellular_component	1	10677	1	20	0	0	0	1	1
GO:0031982 | vesicle | Cellular_component	1	10677	1	20	0	0	0	1	1
GO:0031974 | membrane-enclosed lumen | Cellular_component	1	10677	1	20	0	0	0	1	1
GO:0031045 | dense core granule | Cellular_component	1	10677	1	20	0	0	0	1	1
GO:0043196 | varicosity | Cellular_component	2	10677	1	20	0	0	0	1	1
GO:0044456 | synapse part | Cellular_component	1	10677	1	20	0	0	0	1	1
GO:0060111 | alae of collagen and cuticulin-based cuticle extracellular matrix | Cellular_component	1	10677	1	20	0	0	0	1	1
GO:0005685 | snRNP U1 | Cellular_component	6	10677	1	20	0	0	0	1	1
GO:0044428 | nuclear part | Cellular_component	2	10677	1	20	0	0	0	1	1
GO:0005811 | lipid particle | Cellular_component	1	10677	1	20	0	0	0	1	1
GO:0031901 | early endosome membrane | Cellular_component	1	10677	1	20	0	0	0	1	1
GO:0030055 | cell-substrate junction | Cellular_component	1	10677	1	20	0	0	0	1	1
GO:0042175 | nuclear envelope-endoplasmic reticulum network | Cellular_component	1	10677	1	20	0	0	0	1	1
GO:0050684 | regulation of mRNA processing | Biological_process	1	10677	1	20	0	0	0	1	1
GO:0042427 | serotonin biosynthetic process | Biological_process	4	10677	1	20	0	0	0	1	1
GO:0034609 | spicule insertion | Biological_process	1	10677	1	20	0	0	0	1	1
GO:0016482 | cytoplasmic transport | Biological_process	1	10677	1	20	0	0	0	1	1
GO:0040023 | establishment of nucleus localization | Biological_process	1	10677	1	20	0	0	0	1	1
GO:0051225 | spindle assembly | Biological_process	1	10677	1	20	0	0	0	1	1
GO:0048755 | branching morphogenesis of a nerve | Biological_process	1	10677	1	20	0	0	0	1	1
GO:0060179 | male mating behavior | Biological_process	2	10677	1	20	0	0	0	1	1
GO:0060756 | foraging behavior | Biological_process	2	10677	1	20	0	0	0	1	1
GO:0042023 | DNA endoreduplication | Biological_process	1	10677	1	20	0	0	0	1	1
GO:0002164 | larval development | Biological_process	1	10677	1	20	0	0	0	1	1
GO:0055002 | striated muscle cell development | Biological_process	1	10677	1	20	0	0	0	1	1
GO:0007389 | pattern specification process | Biological_process	3	10677	1	20	0	0	0	1	1
GO:0030517 | negative regulation of axon extension | Biological_process	1	10677	1	20	0	0	0	1	1
GO:0008089 | anterograde axon cargo transport | Biological_process	1	10677	1	20	0	0	0	1	1
GO:0051081 | nuclear envelope disassembly | Biological_process	1	10677	1	20	0	0	0	1	1
GO:0040016 | embryonic cleavage | Biological_process	1	10677	1	20	0	0	0	1	1
GO:0006611 | protein export from nucleus | Biological_process	1	10677	1	20	0	0	0	1	1
GO:0035197 | siRNA binding | Molecular_function	1	10677	1	20	0	0	0	1	1
GO:0019932 | second-messenger-mediated signaling | Biological_process	1	10677	1	20	0	0	0	1	1
GO:0001845 | phagolysosome formation | Biological_process	1	10677	1	20	0	0	0	1	1
GO:0006749 | glutathione metabolic process | Biological_process	5	10677	1	20	0	0	0	1	1
GO:0042138 | meiotic DNA double-strand break formation | Biological_process	2	10677	1	20	0	0	0	1	1
GO:0000239 | pachytene | Biological_process	1	10677	1	20	0	0	0	1	1
GO:0009957 | epidermal cell fate specification | Biological_process	4	10677	1	20	0	0	0	1	1
GO:0050879 | multicellular organismal movement | Biological_process	2	10677	1	20	0	0	0	1	1
GO:0000278 | mitotic cell cycle | Biological_process	15	10677	1	20	0	0	0	1	1
GO:0007108 | cytokinesis, initiation of separation | Biological_process	1	10677	1	20	0	0	0	1	1
GO:0030199 | collagen fibril organization | Biological_process	1	10677	1	20	0	0	0	1	1
GO:0007618 | mating | Biological_process	2	10677	1	20	0	0	0	1	1
GO:0017112 | Rab guanyl-nucleotide exchange factor activity | Molecular_function	1	10677	1	20	0	0	0	1	1
GO:0016808 | proprotein convertase activity | Molecular_function	2	10677	1	20	0	0	0	1	1
GO:0006307 | DNA dealkylation | Biological_process	1	10677	1	20	0	0	0	1	1
GO:0016765 | transferase activity, transferring alkyl or aryl (other than methyl) groups | Molecular_function	10	10677	1	20	0	0	0	1	1
GO:0090307 | spindle | Biological_process	1	10677	1	20	0	0	0	1	1
GO:0045184 | establishment of protein localization | Biological_process	3	10677	1	20	0	0	0	1	1
GO:0051117 | ATPase binding | Molecular_function	1	10677	1	20	0	0	0	1	1
GO:0006350 | transcription | Biological_process	63	10677	1	20	0	0	0	1	1
GO:0019948 | SUMO activating enzyme activity | Molecular_function	2	10677	1	20	0	0	0	1	1
GO:0030177 | positive regulation of Wnt receptor signaling pathway | Biological_process	1	10677	1	20	0	0	0	1	1
GO:0047485 | protein N-terminus binding | Molecular_function	2	10677	1	20	0	0	0	1	1
GO:0042059 | negative regulation of epidermal growth factor receptor signaling pathway | Biological_process	1	10677	1	20	0	0	0	1	1
GO:0032501 | multicellular organismal process | Biological_process	2	10677	1	20	0	0	0	1	1
GO:0012503 | induction of programmed cell death | Biological_process	1	10677	1	20	0	0	0	1	1
GO:0050174 | phenylalanine decarboxylase activity | Molecular_function	1	10677	1	20	0	0	0	1	1
GO:0004510 | tryptophan 5-monooxygenase activity | Molecular_function	4	10677	1	20	0	0	0	1	1
GO:0004505 | phenylalanine 4-monooxygenase activity | Molecular_function	6	10677	1	20	0	0	0	1	1
GO:0009267 | cellular response to starvation | Biological_process	1	10677	1	20	0	0	0	1	1
GO:0016573 | histone acetylation | Biological_process	1	10677	1	20	0	0	0	1	1
GO:0030312 | external encapsulating structure | Cellular_component	1	10677	1	20	0	0	0	1	1
GO:0051307 | meiotic chromosome separation | Biological_process	2	10677	1	20	0	0	0	1	1
GO:0000724 | double-strand break repair via homologous recombination | Biological_process	2	10677	1	20	0	0	0	1	1
GO:0031436 | BRCA1-BARD1 complex | Cellular_component	2	10677	1	20	0	0	0	1	1
GO:0045200 | establishment of neuroblast polarity | Biological_process	1	10677	1	20	0	0	0	1	1
GO:0000578 | embryonic axis specification | Biological_process	2	10677	1	20	0	0	0	1	1
GO:0015844 | monoamine transport | Biological_process	1	10677	1	20	0	0	0	1	1
GO:0008504 | monoamine transmembrane transporter activity | Molecular_function	1	10677	1	20	0	0	0	1	1
GO:0005901 | caveola | Cellular_component	1	10677	1	20	0	0	0	1	1
GO:0030133 | transport vesicle | Cellular_component	1	10677	1	20	0	0	0	1	1
GO:0045760 | positive regulation of action potential | Biological_process	1	10677	1	20	0	0	0	1	1
GO:0051899 | membrane depolarization | Biological_process	1	10677	1	20	0	0	0	1	1
GO:0008332 | low voltage-gated calcium channel activity | Molecular_function	1	10677	1	20	0	0	0	1	1
GO:0006829 | zinc ion transport | Biological_process	1	10677	1	20	0	0	0	1	1
GO:0008306 | associative learning | Biological_process	5	10677	1	20	0	0	0	1	1
GO:0000080 | G1 phase of mitotic cell cycle | Biological_process	1	10677	1	20	0	0	0	1	1
GO:0045448 | mitotic cell cycle, embryonic | Biological_process	1	10677	1	20	0	0	0	1	1
GO:0043654 | recognition of apoptotic cell | Biological_process	1	10677	1	20	0	0	0	1	1
GO:0030972 | cleavage of cytosolic proteins during apoptosis | Biological_process	1	10677	1	20	0	0	0	1	1
GO:0030693 | caspase activity | Molecular_function	1	10677	1	20	0	0	0	1	1
GO:0043281 | regulation of caspase activity | Biological_process	1	10677	1	20	0	0	0	1	1
GO:0051434 | BH3 domain binding | Molecular_function	1	10677	1	20	0	0	0	1	1
GO:0051432 | BH1 domain binding | Molecular_function	1	10677	1	20	0	0	0	1	1
GO:0045309 | protein phosphorylated amino acid binding | Molecular_function	1	10677	1	20	0	0	0	1	1
GO:0008354 | germ cell migration | Biological_process	1	10677	1	20	0	0	0	1	1
GO:0004651 | polynucleotide 5'-phosphatase activity | Molecular_function	6	10677	1	20	0	0	0	1	1
GO:0000777 | condensed chromosome kinetochore | Cellular_component	1	10677	1	20	0	0	0	1	1
GO:0006370 | mRNA capping | Biological_process	22	10677	1	20	0	0	0	1	1
GO:0030182 | neuron differentiation | Biological_process	6	10677	1	20	0	0	0	1	1
GO:0030991 | intraflagellar transport particle A | Cellular_component	1	10677	1	20	0	0	0	1	1
GO:0004685 | calmodulin-dependent protein kinase activity | Molecular_function	2	10677	1	20	0	0	0	1	1
GO:0000975 | regulatory | Molecular_function	1	10677	1	20	0	0	0	1	1
GO:0030534 | adult behavior | Biological_process	1	10677	1	20	0	0	0	1	1
GO:0006119 | oxidative phosphorylation | Biological_process	1	10677	1	20	0	0	0	1	1
GO:0048520 | positive regulation of behavior | Biological_process	1	10677	1	20	0	0	0	1	1
GO:0051094 | positive regulation of developmental process | Biological_process	1	10677	1	20	0	0	0	1	1
GO:0040037 | negative regulation of fibroblast growth factor receptor signaling pathway | Biological_process	1	10677	1	20	0	0	0	1	1
GO:0070491 | transcription repressor binding | Molecular_function	2	10677	1	20	0	0	0	1	1
GO:0007368 | determination of left/right symmetry | Biological_process	1	10677	1	20	0	0	0	1	1
GO:0048256 | flap endonuclease activity | Molecular_function	1	10677	1	20	0	0	0	1	1
GO:0000178 | exosome (RNase complex) | Cellular_component	2	10677	1	20	0	0	0	1	1
GO:0000738 | DNA catabolic process, exonucleolytic | Biological_process	1	10677	1	20	0	0	0	1	1
GO:0009650 | UV protection | Biological_process	1	10677	1	20	0	0	0	1	1
GO:0030536 | larval feeding behavior | Biological_process	1	10677	1	20	0	0	0	1	1
GO:0048747 | muscle fiber development | Biological_process	1	10677	1	20	0	0	0	1	1
GO:0042383 | sarcolemma | Cellular_component	1	10677	1	20	0	0	0	1	1
GO:0055074 | calcium ion homeostasis | Biological_process	1	10677	1	20	0	0	0	1	1
GO:0015677 | copper ion import | Biological_process	1	10677	1	20	0	0	0	1	1
GO:0016530 | metallochaperone activity | Molecular_function	1	10677	1	20	0	0	0	1	1
GO:0016531 | copper chaperone activity | Molecular_function	5	10677	1	20	0	0	0	1	1
GO:0045930 | negative regulation of mitotic cell cycle | Biological_process	1	10677	1	20	0	0	0	1	1
GO:0051232 | meiotic spindle elongation | Biological_process	1	10677	1	20	0	0	0	1	1
GO:0051788 | response to misfolded protein | Biological_process	1	10677	1	20	0	0	0	1	1
GO:0009948 | anterior/posterior axis specification | Biological_process	1	10677	1	20	0	0	0	1	1
GO:0010084 | specification of organ axis polarity | Biological_process	1	10677	1	20	0	0	0	1	1
GO:0045842 | positive regulation of mitotic metaphase/anaphase transition | Biological_process	1	10677	1	20	0	0	0	1	1
GO:0000082 | G1/S transition of mitotic cell cycle | Biological_process	1	10677	1	20	0	0	0	1	1
GO:0045737 | positive regulation of cyclin-dependent protein kinase activity | Biological_process	1	10677	1	20	0	0	0	1	1
GO:0000307 | cyclin-dependent protein kinase holoenzyme complex | Cellular_component	1	10677	1	20	0	0	0	1	1
GO:0030122 | AP-2 adaptor complex | Cellular_component	1	10677	1	20	0	0	0	1	1
GO:0030121 | AP-1 adaptor complex | Cellular_component	1	10677	1	20	0	0	0	1	1
GO:0030136 | clathrin-coated vesicle | Cellular_component	1	10677	1	20	0	0	0	1	1
GO:0032050 | clathrin heavy chain binding | Molecular_function	1	10677	1	20	0	0	0	1	1
GO:0042992 | negative regulation of transcription factor import into nucleus | Biological_process	2	10677	1	20	0	0	0	1	1
GO:0030513 | positive regulation of BMP signaling pathway | Biological_process	1	10677	1	20	0	0	0	1	1
GO:0030514 | negative regulation of BMP signaling pathway | Biological_process	1	10677	1	20	0	0	0	1	1
GO:0030511 | positive regulation of transforming growth factor beta receptor signaling pathway | Biological_process	3	10677	1	20	0	0	0	1	1
GO:0061067 | negative | Biological_process	1	10677	1	20	0	0	0	1	1
GO:0010753 | positive regulation of cGMP-mediated signaling | Biological_process	1	10677	1	20	0	0	0	1	1
GO:0042990 | regulation of transcription factor import into nucleus | Biological_process	1	10677	1	20	0	0	0	1	1
GO:0009605 | response to external stimulus | Biological_process	1	10677	1	20	0	0	0	1	1
GO:0009303 | rRNA transcription | Biological_process	1	10677	1	20	0	0	0	1	1
GO:0051583 | dopamine uptake | Biological_process	1	10677	1	20	0	0	0	1	1
GO:0015837 | amine transport | Biological_process	1	10677	1	20	0	0	0	1	1
GO:0005330 | dopamine:sodium symporter activity | Molecular_function	1	10677	1	20	0	0	0	1	1
GO:0005275 | amine transmembrane transporter activity | Molecular_function	1	10677	1	20	0	0	0	1	1
GO:0032877 | positive regulation of DNA endoreduplication | Biological_process	1	10677	1	20	0	0	0	1	1
GO:0004530 | deoxyribonuclease I activity | Molecular_function	1	10677	1	20	0	0	0	1	1
GO:0031050 | dsRNA fragmentation | Biological_process	1	10677	1	20	0	0	0	1	1
GO:0003691 | double-stranded telomeric DNA binding | Molecular_function	1	10677	1	20	0	0	0	1	1
GO:0050072 | m7G(5')pppN diphosphatase activity | Molecular_function	1	10677	1	20	0	0	0	1	1
GO:0047627 | adenylylsulfatase activity | Molecular_function	1	10677	1	20	0	0	0	1	1
GO:0009150 | purine ribonucleotide metabolic process | Biological_process	1	10677	1	20	0	0	0	1	1
GO:0004780 | sulfate adenylyltransferase (ADP) activity | Molecular_function	1	10677	1	20	0	0	0	1	1
GO:0006790 | sulfur metabolic process | Biological_process	2	10677	1	20	0	0	0	1	1
GO:0001101 | response to acid | Biological_process	2	10677	1	20	0	0	0	1	1
GO:0046834 | lipid phosphorylation | Biological_process	1	10677	1	20	0	0	0	1	1
GO:0033555 | multicellular organismal response to stress | Biological_process	6	10677	1	20	0	0	0	1	1
GO:0050038 | L-xylulose reductase (NADP+) activity | Molecular_function	1	10677	1	20	0	0	0	1	1
GO:0005998 | xylulose catabolic process | Biological_process	1	10677	1	20	0	0	0	1	1
GO:0045186 | zonula adherens assembly | Biological_process	1	10677	1	20	0	0	0	1	1
GO:0005915 | zonula adherens | Cellular_component	1	10677	1	20	0	0	0	1	1
GO:0035371 | microtubule | Cellular_component	2	10677	1	20	0	0	0	1	1
GO:0000186 | activation of MAPKK activity | Biological_process	1	10677	1	20	0	0	0	1	1
GO:0043141 | ATP-dependent 5'-3' DNA helicase activity | Molecular_function	1	10677	1	20	0	0	0	1	1
GO:0043142 | single-stranded DNA-dependent ATPase activity | Molecular_function	1	10677	1	20	0	0	0	1	1
GO:0000014 | single-stranded DNA specific endodeoxyribonuclease activity | Molecular_function	1	10677	1	20	0	0	0	1	1
GO:0045505 | dynein intermediate chain binding | Molecular_function	1	10677	1	20	0	0	0	1	1
GO:0007191 | activation of adenylate cyclase activity by dopamine receptor signaling pathway | Biological_process	2	10677	1	20	0	0	0	1	1
GO:0001588 | dopamine receptor activity, coupled via Gs | Molecular_function	1	10677	1	20	0	0	0	1	1
GO:0051379 | epinephrine binding | Molecular_function	1	10677	1	20	0	0	0	1	1
GO:0051380 | norepinephrine binding | Molecular_function	1	10677	1	20	0	0	0	1	1
GO:0007493 | endodermal cell fate determination | Biological_process	3	10677	1	20	0	0	0	1	1
GO:0044420 | extracellular matrix part | Cellular_component	1	10677	1	20	0	0	0	1	1
GO:0061357 | positive | Biological_process	1	10677	1	20	0	0	0	1	1
GO:0045128 | negative regulation of reciprocal meiotic recombination | Biological_process	1	10677	1	20	0	0	0	1	1
GO:0000266 | mitochondrial fission | Biological_process	1	10677	1	20	0	0	0	1	1
GO:0016014 | dystrobrevin complex | Cellular_component	2	10677	1	20	0	0	0	1	1
GO:0030992 | intraflagellar transport particle B | Cellular_component	3	10677	1	20	0	0	0	1	1
GO:0006461 | protein complex assembly | Biological_process	8	10677	1	20	0	0	0	1	1
GO:0001891 | phagocytic cup | Cellular_component	1	10677	1	20	0	0	0	1	1
GO:0043056 | forward locomotion | Biological_process	2	10677	1	20	0	0	0	1	1
GO:0042391 | regulation of membrane potential | Biological_process	1	10677	1	20	0	0	0	1	1
GO:0010248 | establishment or maintenance of transmembrane electrochemical gradient | Biological_process	1	10677	1	20	0	0	0	1	1
GO:0015079 | potassium ion transmembrane transporter activity | Molecular_function	1	10677	1	20	0	0	0	1	1
GO:0015081 | sodium ion transmembrane transporter activity | Molecular_function	1	10677	1	20	0	0	0	1	1
GO:0043087 | regulation of GTPase activity | Biological_process	7	10677	1	20	0	0	0	1	1
GO:0008277 | regulation of G-protein coupled receptor protein signaling pathway | Biological_process	3	10677	1	20	0	0	0	1	1
GO:0030845 | inhibition of phospholipase C activity involved in G-protein coupled receptor signaling pathway | Biological_process	1	10677	1	20	0	0	0	1	1
GO:0016299 | regulator of G-protein signaling activity | Molecular_function	2	10677	1	20	0	0	0	1	1
GO:0007582 | biological_process | Biological_process	4	10677	1	20	0	0	0	1	1
GO:0043037 | translation | Biological_process	1	10677	1	20	0	0	0	1	1
GO:0008135 | translation factor activity, nucleic acid binding | Molecular_function	1	10677	1	20	0	0	0	1	1
GO:0032091 | negative regulation of protein binding | Biological_process	1	10677	1	20	0	0	0	1	1
GO:0008634 | negative regulation of survival gene product expression | Biological_process	1	10677	1	20	0	0	0	1	1
GO:0046621 | negative regulation of organ growth | Biological_process	1	10677	1	20	0	0	0	1	1
GO:0004692 | cGMP-dependent protein kinase activity | Molecular_function	7	10677	1	20	0	0	0	1	1
GO:0005104 | fibroblast growth factor receptor binding | Molecular_function	2	10677	1	20	0	0	0	1	1
GO:0051605 | protein maturation by peptide bond cleavage | Biological_process	1	10677	1	20	0	0	0	1	1
GO:0034220 | ion transmembrane transport | Biological_process	5	10677	1	20	0	0	0	1	1
GO:0060065 | uterus development | Biological_process	2	10677	1	20	0	0	0	1	1
GO:0055057 | neuroblast division | Biological_process	1	10677	1	20	0	0	0	1	1
GO:0005852 | eukaryotic translation initiation factor 3 complex | Cellular_component	13	10677	1	20	0	0	0	1	1
GO:0007492 | endoderm development | Biological_process	1	10677	1	20	0	0	0	1	1
GO:0007586 | digestion | Biological_process	2	10677	1	20	0	0	0	1	1
GO:0030856 | regulation of epithelial cell differentiation | Biological_process	1	10677	1	20	0	0	0	1	1
GO:0050714 | positive regulation of protein secretion | Biological_process	1	10677	1	20	0	0	0	1	1
GO:0007414 | axonal defasciculation | Biological_process	1	10677	1	20	0	0	0	1	1
GO:0045109 | intermediate filament organization | Biological_process	2	10677	1	20	0	0	0	1	1
GO:0000175 | 3'-5'-exoribonuclease activity | Molecular_function	24	10677	1	20	0	0	0	1	1
GO:0043193 | positive regulation of gene-specific transcription | Biological_process	2	10677	1	20	0	0	0	1	1
GO:0043622 | cortical microtubule organization | Biological_process	1	10677	1	20	0	0	0	1	1
GO:0003906 | DNA-(apurinic or apyrimidinic site) lyase activity | Molecular_function	2	10677	1	20	0	0	0	1	1
GO:0045933 | positive regulation of muscle contraction | Biological_process	2	10677	1	20	0	0	0	1	1
GO:0048729 | tissue morphogenesis | Biological_process	1	10677	1	20	0	0	0	1	1
GO:0005504 | fatty acid binding | Molecular_function	1	10677	1	20	0	0	0	1	1
GO:0019841 | retinol binding | Molecular_function	1	10677	1	20	0	0	0	1	1
GO:0042389 | omega-3 fatty acid desaturase activity | Molecular_function	1	10677	1	20	0	0	0	1	1
GO:0030497 | fatty acid elongation | Biological_process	1	10677	1	20	0	0	0	1	1
GO:0016720 | delta12-fatty acid dehydrogenase activity | Molecular_function	1	10677	1	20	0	0	0	1	1
GO:0001820 | serotonin secretion | Biological_process	2	10677	1	20	0	0	0	1	1
GO:0043059 | regulation of forward locomotion | Biological_process	5	10677	1	20	0	0	0	1	1
GO:0001540 | beta-amyloid binding | Molecular_function	1	10677	1	20	0	0	0	1	1
GO:0019102 | male somatic sex determination | Biological_process	1	10677	1	20	0	0	0	1	1
GO:0007009 | plasma membrane organization | Biological_process	2	10677	1	20	0	0	0	1	1
GO:0031301 | integral to organelle membrane | Cellular_component	1	10677	1	20	0	0	0	1	1
GO:0045759 | negative regulation of action potential | Biological_process	1	10677	1	20	0	0	0	1	1
GO:0042165 | neurotransmitter binding | Molecular_function	1	10677	1	20	0	0	0	1	1
GO:0018992 | germ-line sex determination | Biological_process	2	10677	1	20	0	0	0	1	1
GO:0030371 | translation repressor activity | Molecular_function	2	10677	1	20	0	0	0	1	1
GO:0007538 | primary sex determination | Biological_process	1	10677	1	20	0	0	0	1	1
GO:0046920 | alpha(1,3)-fucosyltransferase activity | Molecular_function	1	10677	1	20	0	0	0	1	1
GO:0016907 | G-protein coupled acetylcholine receptor activity | Molecular_function	2	10677	1	20	0	0	0	1	1
GO:0007213 | muscarinic acetylcholine receptor signaling pathway | Biological_process	4	10677	1	20	0	0	0	1	1
GO:0060281 | regulation of oocyte development | Biological_process	1	10677	1	20	0	0	0	1	1
GO:0006097 | glyoxylate cycle | Biological_process	7	10677	1	20	0	0	0	1	1
GO:0004451 | isocitrate lyase activity | Molecular_function	6	10677	1	20	0	0	0	1	1
GO:0004474 | malate synthase activity | Molecular_function	7	10677	1	20	0	0	0	1	1
GO:0042330 | taxis | Biological_process	2	10677	1	20	0	0	0	1	1
GO:0051302 | regulation of cell division | Biological_process	3	10677	1	20	0	0	0	1	1
GO:0000280 | nuclear division | Biological_process	1	10677	1	20	0	0	0	1	1
GO:0051100 | negative regulation of binding | Biological_process	1	10677	1	20	0	0	0	1	1
GO:0005313 | L-glutamate transmembrane transporter activity | Molecular_function	1	10677	1	20	0	0	0	1	1
GO:0005795 | Golgi stack | Cellular_component	7	10677	1	20	0	0	0	1	1
GO:0004805 | trehalose-phosphatase activity | Molecular_function	1	10677	1	20	0	0	0	1	1
GO:0051781 | positive regulation of cell division | Biological_process	1	10677	1	20	0	0	0	1	1
GO:0015485 | cholesterol binding | Molecular_function	4	10677	1	20	0	0	0	1	1
GO:0004811 | tRNA isopentenyltransferase activity | Molecular_function	2	10677	1	20	0	0	0	1	1
GO:0009637 | response to blue light | Biological_process	1	10677	1	20	0	0	0	1	1
GO:0070574 | cadmium ion transmembrane transport | Biological_process	1	10677	1	20	0	0	0	1	1
GO:0015086 | cadmium ion transmembrane transporter activity | Molecular_function	1	10677	1	20	0	0	0	1	1
GO:0000977 | RNA | Molecular_function	1	10677	1	20	0	0	0	1	1
GO:0010621 | negative regulation of transcription by transcription factor localization | Biological_process	1	10677	1	20	0	0	0	1	1
GO:0051313 | attachment of spindle microtubules to chromosome | Biological_process	1	10677	1	20	0	0	0	1	1
GO:0007080 | mitotic metaphase plate congression | Biological_process	1	10677	1	20	0	0	0	1	1
GO:0051315 | attachment of spindle microtubules to kinetochore during mitosis | Biological_process	1	10677	1	20	0	0	0	1	1
GO:0005797 | Golgi medial cisterna | Cellular_component	1	10677	1	20	0	0	0	1	1
GO:0007001 | chromosome organization | Biological_process	1	10677	1	20	0	0	0	1	1
GO:0031616 | spindle pole centrosome | Cellular_component	1	10677	1	20	0	0	0	1	1
GO:0051146 | striated muscle cell differentiation | Biological_process	1	10677	1	20	0	0	0	1	1
GO:0051291 | protein heterooligomerization | Biological_process	1	10677	1	20	0	0	0	1	1
GO:0051259 | protein oligomerization | Biological_process	1	10677	1	20	0	0	0	1	1
GO:0043425 | bHLH transcription factor binding | Molecular_function	1	10677	1	20	0	0	0	1	1
GO:0003704 | specific RNA polymerase II transcription factor activity | Molecular_function	1	10677	1	20	0	0	0	1	1
GO:0000784 | nuclear chromosome, telomeric region | Cellular_component	1	10677	1	20	0	0	0	1	1
GO:0090138 | regulation | Biological_process	1	10677	1	20	0	0	0	1	1
GO:0045294 | alpha-catenin binding | Molecular_function	1	10677	1	20	0	0	0	1	1
GO:0006427 | histidyl-tRNA aminoacylation | Biological_process	9	10677	1	20	0	0	0	1	1
GO:0004821 | histidine-tRNA ligase activity | Molecular_function	9	10677	1	20	0	0	0	1	1
GO:0034514 | mitochondrial unfolded protein response | Biological_process	1	10677	1	20	0	0	0	1	1
GO:0007129 | synapsis | Biological_process	1	10677	1	20	0	0	0	1	1
GO:0060002 | plus-end directed microfilament motor activity | Molecular_function	1	10677	1	20	0	0	0	1	1
GO:0033275 | actin-myosin filament sliding | Biological_process	1	10677	1	20	0	0	0	1	1
GO:0046513 | ceramide biosynthetic process | Biological_process	1	10677	1	20	0	0	0	1	1
GO:0030057 | desmosome | Cellular_component	1	10677	1	20	0	0	0	1	1
GO:0016281 | eukaryotic translation initiation factor 4F complex | Cellular_component	1	10677	1	20	0	0	0	1	1
GO:0007084 | mitotic nuclear envelope reassembly | Biological_process	1	10677	1	20	0	0	0	1	1
GO:0006409 | tRNA export from nucleus | Biological_process	1	10677	1	20	0	0	0	1	1
GO:0033631 | cell-cell adhesion mediated by integrin | Biological_process	1	10677	1	20	0	0	0	1	1
GO:0016264 | gap junction assembly | Biological_process	2	10677	1	20	0	0	0	1	1
GO:0015286 | gap junction channel activity | Molecular_function	1	10677	1	20	0	0	0	1	1
GO:0046856 | phosphoinositide dephosphorylation | Biological_process	1	10677	1	20	0	0	0	1	1
GO:0048016 | inositol phosphate-mediated signaling | Biological_process	1	10677	1	20	0	0	0	1	1
GO:0004445 | inositol-polyphosphate 5-phosphatase activity | Molecular_function	1	10677	1	20	0	0	0	1	1
GO:0007204 | elevation of cytosolic calcium ion concentration | Biological_process	1	10677	1	20	0	0	0	1	1
GO:0042713 | sperm ejaculation | Biological_process	1	10677	1	20	0	0	0	1	1
GO:0051489 | regulation of filopodium assembly | Biological_process	1	10677	1	20	0	0	0	1	1
GO:0008095 | inositol-1,4,5-trisphosphate receptor activity | Molecular_function	1	10677	1	20	0	0	0	1	1
GO:0017022 | myosin binding | Molecular_function	1	10677	1	20	0	0	0	1	1
GO:0007257 | activation of JUN kinase activity | Biological_process	2	10677	1	20	0	0	0	1	1
GO:0004708 | MAP kinase kinase activity | Molecular_function	2	10677	1	20	0	0	0	1	1
GO:0008545 | JUN kinase kinase activity | Molecular_function	2	10677	1	20	0	0	0	1	1
GO:0048676 | axon extension involved in development | Biological_process	1	10677	1	20	0	0	0	1	1
GO:0045545 | syndecan binding | Molecular_function	1	10677	1	20	0	0	0	1	1
GO:0050907 | detection of chemical stimulus involved in sensory perception | Biological_process	1	10677	1	20	0	0	0	1	1
GO:0045717 | negative regulation of fatty acid biosynthetic process | Biological_process	1	10677	1	20	0	0	0	1	1
GO:0008569 | minus-end-directed microtubule motor activity | Molecular_function	1	10677	1	20	0	0	0	1	1
GO:0051451 | myoblast migration | Biological_process	1	10677	1	20	0	0	0	1	1
GO:0051321 | meiotic cell cycle | Biological_process	1	10677	1	20	0	0	0	1	1
GO:0017154 | semaphorin receptor activity | Molecular_function	2	10677	1	20	0	0	0	1	1
GO:0031253 | cell projection membrane | Cellular_component	2	10677	1	20	0	0	0	1	1
GO:0016524 | latrotoxin receptor activity | Molecular_function	1	10677	1	20	0	0	0	1	1
GO:0005521 | lamin binding | Molecular_function	1	10677	1	20	0	0	0	1	1
GO:0035195 | gene silencing by miRNA | Biological_process	6	10677	1	20	0	0	0	1	1
GO:0005006 | epidermal growth factor receptor activity | Molecular_function	1	10677	1	20	0	0	0	1	1
GO:0051229 | meiotic spindle disassembly | Biological_process	1	10677	1	20	0	0	0	1	1
GO:0018985 | pronuclear envelope synthesis | Biological_process	1	10677	1	20	0	0	0	1	1
GO:0051299 | centrosome separation | Biological_process	1	10677	1	20	0	0	0	1	1
GO:0044295 | axonal | Cellular_component	1	10677	1	20	0	0	0	1	1
GO:0032964 | collagen biosynthetic process | Biological_process	1	10677	1	20	0	0	0	1	1
GO:0007043 | cell-cell junction assembly | Biological_process	1	10677	1	20	0	0	0	1	1
GO:0007266 | Rho protein signal transduction | Biological_process	1	10677	1	20	0	0	0	1	1
GO:0050062 | long-chain-fatty-acyl-CoA reductase activity | Molecular_function	1	10677	1	20	0	0	0	1	1
GO:0008210 | estrogen metabolic process | Biological_process	1	10677	1	20	0	0	0	1	1
GO:0008209 | androgen metabolic process | Biological_process	1	10677	1	20	0	0	0	1	1
GO:0043393 | regulation of protein binding | Biological_process	1	10677	1	20	0	0	0	1	1
GO:0009449 | gamma-aminobutyric acid biosynthetic process | Biological_process	2	10677	1	20	0	0	0	1	1
GO:0031129 | inductive cell-cell signaling | Biological_process	1	10677	1	20	0	0	0	1	1
GO:0005154 | epidermal growth factor receptor binding | Molecular_function	1	10677	1	20	0	0	0	1	1
GO:0050975 | sensory perception of touch | Biological_process	1	10677	1	20	0	0	0	1	1
GO:0001784 | phosphotyrosine binding | Molecular_function	1	10677	1	20	0	0	0	1	1
GO:0045168 | cell-cell signaling involved in cell fate specification | Biological_process	2	10677	1	20	0	0	0	1	1
GO:0048560 | establishment of anatomical structure orientation | Biological_process	2	10677	1	20	0	0	0	1	1
GO:0010629 | negative regulation of gene expression | Biological_process	2	10677	1	20	0	0	0	1	1
GO:0007398 | ectoderm development | Biological_process	1	10677	1	20	0	0	0	1	1
GO:0045197 | establishment or maintenance of epithelial cell apical/basal polarity | Biological_process	1	10677	1	20	0	0	0	1	1
GO:0070883 | pre-miRNA | Molecular_function	1	10677	1	20	0	0	0	1	1
GO:0009968 | negative regulation of signal transduction | Biological_process	1	10677	1	20	0	0	0	1	1
GO:0045962 | positive regulation of development, heterochronic | Biological_process	4	10677	1	20	0	0	0	1	1
GO:0048566 | embryonic gut development | Biological_process	1	10677	1	20	0	0	0	1	1
GO:0001715 | ectodermal cell fate specification | Biological_process	1	10677	1	20	0	0	0	1	1
GO:0051447 | negative regulation of meiotic cell cycle | Biological_process	1	10677	1	20	0	0	0	1	1
GO:0007100 | mitotic centrosome separation | Biological_process	1	10677	1	20	0	0	0	1	1
GO:0042393 | histone binding | Molecular_function	1	10677	1	20	0	0	0	1	1
GO:0032876 | negative regulation of DNA endoreduplication | Biological_process	1	10677	1	20	0	0	0	1	1
GO:0015918 | sterol transport | Biological_process	1	10677	1	20	0	0	0	1	1
GO:0015248 | sterol transporter activity | Molecular_function	1	10677	1	20	0	0	0	1	1
GO:0050679 | positive regulation of epithelial cell proliferation | Biological_process	1	10677	1	20	0	0	0	1	1
GO:0007132 | meiotic metaphase I | Biological_process	1	10677	1	20	0	0	0	1	1
GO:0018107 | peptidyl-threonine phosphorylation | Biological_process	2	10677	1	20	0	0	0	1	1
GO:0051481 | reduction of cytosolic calcium ion concentration | Biological_process	1	10677	1	20	0	0	0	1	1
GO:0048147 | negative regulation of fibroblast proliferation | Biological_process	1	10677	1	20	0	0	0	1	1
GO:0015280 | amiloride-sensitive sodium channel activity | Molecular_function	2	10677	1	20	0	0	0	1	1
GO:0031122 | cytoplasmic microtubule organization | Biological_process	1	10677	1	20	0	0	0	1	1
GO:0050974 | detection of mechanical stimulus involved in sensory perception | Biological_process	1	10677	1	20	0	0	0	1	1
GO:0042490 | mechanoreceptor differentiation | Biological_process	1	10677	1	20	0	0	0	1	1
GO:0009266 | response to temperature stimulus | Biological_process	1	10677	1	20	0	0	0	1	1
GO:0009994 | oocyte differentiation | Biological_process	1	10677	1	20	0	0	0	1	1
GO:0042054 | histone methyltransferase activity | Molecular_function	1	10677	1	20	0	0	0	1	1
GO:0005749 | mitochondrial respiratory chain complex II | Cellular_component	1	10677	1	20	0	0	0	1	1
GO:0045153 | electron transporter, transferring electrons within CoQH2-cytochrome c reductase complex activity | Molecular_function	1	10677	1	20	0	0	0	1	1
GO:0006121 | mitochondrial electron transport, succinate to ubiquinone | Biological_process	1	10677	1	20	0	0	0	1	1
GO:0048308 | organelle inheritance | Biological_process	1	10677	1	20	0	0	0	1	1
GO:0051148 | negative regulation of muscle cell differentiation | Biological_process	1	10677	1	20	0	0	0	1	1
GO:0008187 | poly-pyrimidine tract binding | Molecular_function	1	10677	1	20	0	0	0	1	1
GO:0032878 | regulation of establishment or maintenance of cell polarity | Biological_process	1	10677	1	20	0	0	0	1	1
GO:0023019 | signal | Biological_process	1	10677	1	20	0	0	0	1	1
GO:0060071 | Wnt receptor signaling pathway, planar cell polarity pathway | Biological_process	1	10677	1	20	0	0	0	1	1
GO:0046032 | ADP catabolic process | Biological_process	1	10677	1	20	0	0	0	1	1
GO:0046712 | GDP catabolic process | Biological_process	1	10677	1	20	0	0	0	1	1
GO:0006256 | UDP catabolic process | Biological_process	1	10677	1	20	0	0	0	1	1
GO:0060050 | positive regulation of protein amino acid glycosylation | Biological_process	1	10677	1	20	0	0	0	1	1
GO:0043262 | adenosine-diphosphatase activity | Molecular_function	1	10677	1	20	0	0	0	1	1
GO:0048815 | hermaphrodite genitalia morphogenesis | Biological_process	2	10677	1	20	0	0	0	1	1
GO:0007110 | cytokinesis after meiosis I | Biological_process	1	10677	1	20	0	0	0	1	1
GO:0042661 | regulation of mesodermal cell fate specification | Biological_process	2	10677	1	20	0	0	0	1	1
GO:0018345 | protein palmitoylation | Biological_process	1	10677	1	20	0	0	0	1	1
GO:0004709 | MAP kinase kinase kinase activity | Molecular_function	1	10677	1	20	0	0	0	1	1
GO:0043266 | regulation of potassium ion transport | Biological_process	4	10677	1	20	0	0	0	1	1
GO:0015459 | potassium channel regulator activity | Molecular_function	4	10677	1	20	0	0	0	1	1
GO:0043410 | positive regulation of MAPKKK cascade | Biological_process	1	10677	1	20	0	0	0	1	1
GO:0004438 | phosphatidylinositol-3-phosphatase activity | Molecular_function	1	10677	1	20	0	0	0	1	1
GO:0046839 | phospholipid dephosphorylation | Biological_process	1	10677	1	20	0	0	0	1	1
GO:0052629 | phosphatidylinositol-3,5-bisphosphate | Molecular_function	1	10677	1	20	0	0	0	1	1
GO:0045806 | negative regulation of endocytosis | Biological_process	1	10677	1	20	0	0	0	1	1
GO:0060099 | regulation of phagocytosis, engulfment | Biological_process	1	10677	1	20	0	0	0	1	1
GO:0016312 | inositol bisphosphate phosphatase activity | Molecular_function	1	10677	1	20	0	0	0	1	1
GO:0034594 | phosphatidylinositol trisphosphate phosphatase activity | Molecular_function	1	10677	1	20	0	0	0	1	1
GO:0046855 | inositol phosphate dephosphorylation | Biological_process	1	10677	1	20	0	0	0	1	1
GO:0030111 | regulation of Wnt receptor signaling pathway | Biological_process	1	10677	1	20	0	0	0	1	1
GO:0007526 | larval somatic muscle development | Biological_process	1	10677	1	20	0	0	0	1	1
GO:0005861 | troponin complex | Cellular_component	1	10677	1	20	0	0	0	1	1
GO:0015361 | low affinity sodium:dicarboxylate symporter activity | Molecular_function	1	10677	1	20	0	0	0	1	1
GO:0015362 | high affinity sodium:dicarboxylate symporter activity | Molecular_function	1	10677	1	20	0	0	0	1	1
GO:0008533 | astacin activity | Molecular_function	1	10677	1	20	0	0	0	1	1
GO:0050806 | positive regulation of synaptic transmission | Biological_process	3	10677	1	20	0	0	0	1	1
GO:0032230 | positive regulation of synaptic transmission, GABAergic | Biological_process	3	10677	1	20	0	0	0	1	1
GO:0060278 | regulation of ovulation | Biological_process	1	10677	1	20	0	0	0	1	1
GO:0035211 | spermathecum morphogenesis | Biological_process	1	10677	1	20	0	0	0	1	1
GO:0019216 | regulation of lipid metabolic process | Biological_process	1	10677	1	20	0	0	0	1	1
GO:0045923 | positive regulation of fatty acid metabolic process | Biological_process	1	10677	1	20	0	0	0	1	1
GO:0045977 | positive regulation of mitotic cell cycle, embryonic | Biological_process	1	10677	1	20	0	0	0	1	1
GO:0008188 | neuropeptide receptor activity | Molecular_function	2	10677	1	20	0	0	0	1	1
GO:0033108 | mitochondrial respiratory chain complex assembly | Biological_process	1	10677	1	20	0	0	0	1	1
GO:0006048 | UDP-N-acetylglucosamine biosynthetic process | Biological_process	1	10677	1	20	0	0	0	1	1
GO:0006493 | protein amino acid O-linked glycosylation | Biological_process	1	10677	1	20	0	0	0	1	1
GO:0006112 | energy reserve metabolic process | Biological_process	1	10677	1	20	0	0	0	1	1
GO:0016262 | protein N-acetylglucosaminyltransferase activity | Molecular_function	1	10677	1	20	0	0	0	1	1
GO:0030297 | transmembrane receptor protein tyrosine kinase activator activity | Molecular_function	1	10677	1	20	0	0	0	1	1
GO:0015252 | hydrogen ion channel activity | Molecular_function	1	10677	1	20	0	0	0	1	1
GO:0060271 | cilium morphogenesis | Biological_process	5	10677	1	20	0	0	0	1	1
GO:0003847 | 1-alkyl-2-acetylglycerophosphocholine esterase activity | Molecular_function	10	10677	1	20	0	0	0	1	1
GO:0016566 | specific transcriptional repressor activity | Molecular_function	3	10677	1	20	0	0	0	1	1
GO:0001712 | ectodermal cell fate commitment | Biological_process	1	10677	1	20	0	0	0	1	1
GO:0042693 | muscle cell fate commitment | Biological_process	1	10677	1	20	0	0	0	1	1
GO:0010070 | zygote asymmetric cell division | Biological_process	1	10677	1	20	0	0	0	1	1
GO:0055001 | muscle cell development | Biological_process	1	10677	1	20	0	0	0	1	1
GO:0005178 | integrin binding | Molecular_function	1	10677	1	20	0	0	0	1	1
GO:0045989 | positive regulation of striated muscle contraction | Biological_process	2	10677	1	20	0	0	0	1	1
GO:0030641 | regulation of cellular pH | Biological_process	1	10677	1	20	0	0	0	1	1
GO:0004719 | protein-L-isoaspartate (D-aspartate) O-methyltransferase activity | Molecular_function	34	10677	1	20	0	0	0	1	1
GO:0050787 | detoxification of mercury ion | Biological_process	1	10677	1	20	0	0	0	1	1
GO:0016756 | glutathione gamma-glutamylcysteinyltransferase activity | Molecular_function	7	10677	1	20	0	0	0	1	1
GO:0046938 | phytochelatin biosynthetic process | Biological_process	7	10677	1	20	0	0	0	1	1
GO:0006990 | positive regulation of gene-specific transcription involved in unfolded protein response | Biological_process	1	10677	1	20	0	0	0	1	1
GO:0010939 | regulation of necrotic cell death | Biological_process	1	10677	1	20	0	0	0	1	1
GO:0032038 | myosin II heavy chain binding | Molecular_function	1	10677	1	20	0	0	0	1	1
GO:0016565 | general transcriptional repressor activity | Molecular_function	1	10677	1	20	0	0	0	1	1
GO:0007077 | mitotic nuclear envelope disassembly | Biological_process	1	10677	1	20	0	0	0	1	1
GO:0001726 | ruffle | Cellular_component	8	10677	1	20	0	0	0	1	1
GO:0006828 | manganese ion transport | Biological_process	1	10677	1	20	0	0	0	1	1
GO:0051592 | response to calcium ion | Biological_process	1	10677	1	20	0	0	0	1	1
GO:0015410 | manganese-transporting ATPase activity | Molecular_function	1	10677	1	20	0	0	0	1	1
GO:0051285 | cell cortex of cell tip | Cellular_component	1	10677	1	20	0	0	0	1	1
GO:0003989 | acetyl-CoA carboxylase activity | Molecular_function	14	10677	1	20	0	0	0	1	1
GO:0008266 | poly(U) RNA binding | Molecular_function	1	10677	1	20	0	0	0	1	1
GO:0044257 | cellular protein catabolic process | Biological_process	1	10677	1	20	0	0	0	1	1
GO:0008474 | palmitoyl-(protein) hydrolase activity | Molecular_function	9	10677	1	20	0	0	0	1	1
GO:0045840 | positive regulation of mitosis | Biological_process	1	10677	1	20	0	0	0	1	1
GO:0034585 | 21U-RNA metabolic process | Biological_process	1	10677	1	20	0	0	0	1	1
GO:0034583 | 21U-RNA binding | Molecular_function	1	10677	1	20	0	0	0	1	1
GO:0016558 | protein import into peroxisome matrix | Biological_process	1	10677	1	20	0	0	0	1	1
GO:0000268 | peroxisome targeting sequence binding | Molecular_function	1	10677	1	20	0	0	0	1	1
GO:0045742 | positive regulation of epidermal growth factor receptor signaling pathway | Biological_process	1	10677	1	20	0	0	0	1	1
GO:0009992 | cellular water homeostasis | Biological_process	1	10677	1	20	0	0	0	1	1
GO:0017034 | Rap guanyl-nucleotide exchange factor activity | Molecular_function	2	10677	1	20	0	0	0	1	1
GO:0008094 | DNA-dependent ATPase activity | Molecular_function	7	10677	1	20	0	0	0	1	1
GO:0000150 | recombinase activity | Molecular_function	14	10677	1	20	0	0	0	1	1
GO:0010032 | meiotic chromosome condensation | Biological_process	1	10677	1	20	0	0	0	1	1
GO:0007423 | sensory organ development | Biological_process	1	10677	1	20	0	0	0	1	1
GO:0000478 | endonucleolytic cleavages during rRNA processing | Biological_process	1	10677	1	20	0	0	0	1	1
GO:0034648 | histone demethylase activity (H3-dimethyl-K4 specific) | Molecular_function	1	10677	1	20	0	0	0	1	1
GO:0034647 | histone demethylase activity (H3-trimethyl-K4 specific) | Molecular_function	1	10677	1	20	0	0	0	1	1
GO:0034720 | histone H3-K4 demethylation | Biological_process	1	10677	1	20	0	0	0	1	1
GO:0030346 | protein phosphatase 2B binding | Molecular_function	1	10677	1	20	0	0	0	1	1
GO:0032513 | negative regulation of protein phosphatase type 2B activity | Biological_process	1	10677	1	20	0	0	0	1	1
GO:0016344 | meiotic chromosome movement towards spindle pole | Biological_process	1	10677	1	20	0	0	0	1	1
GO:0045750 | positive regulation of S phase of mitotic cell cycle | Biological_process	1	10677	1	20	0	0	0	1	1
GO:0045814 | negative regulation of gene expression, epigenetic | Biological_process	1	10677	1	20	0	0	0	1	1
GO:0014057 | positive regulation of acetylcholine secretion | Biological_process	1	10677	1	20	0	0	0	1	1
GO:0000915 | cytokinesis, contractile ring formation | Biological_process	1	10677	1	20	0	0	0	1	1
GO:0005041 | low-density lipoprotein receptor activity | Molecular_function	1	10677	1	20	0	0	0	1	1
GO:0046332 | SMAD binding | Molecular_function	1	10677	1	20	0	0	0	1	1
GO:0043409 | negative regulation of MAPKKK cascade | Biological_process	1	10677	1	20	0	0	0	1	1
GO:0031647 | regulation of protein stability | Biological_process	1	10677	1	20	0	0	0	1	1
GO:0022627 | cytosolic small ribosomal subunit | Cellular_component	1	10677	1	20	0	0	0	1	1
GO:0008540 | proteasome regulatory particle, base subcomplex | Cellular_component	1	10677	1	20	0	0	0	1	1
GO:0006376 | mRNA splice site selection | Biological_process	1	10677	1	20	0	0	0	1	1
GO:0031554 | regulation of transcription termination | Biological_process	1	10677	1	20	0	0	0	1	1
GO:0000381 | regulation of alternative nuclear mRNA splicing, via spliceosome | Biological_process	2	10677	1	20	0	0	0	1	1
GO:0050321 | tau-protein kinase activity | Molecular_function	1	10677	1	20	0	0	0	1	1
GO:0030506 | ankyrin binding | Molecular_function	1	10677	1	20	0	0	0	1	1
GO:0010884 | positive regulation of lipid storage | Biological_process	1	10677	1	20	0	0	0	1	1
GO:0034059 | response to anoxia | Biological_process	1	10677	1	20	0	0	0	1	1
GO:0042715 | dosage compensation complex assembly during dosage compensation by hypoactivation of X chromosome | Biological_process	1	10677	1	20	0	0	0	1	1
GO:0017015 | regulation of transforming growth factor beta receptor signaling pathway | Biological_process	1	10677	1	20	0	0	0	1	1
GO:0048333 | mesodermal cell differentiation | Biological_process	1	10677	1	20	0	0	0	1	1
GO:0014016 | neuroblast differentiation | Biological_process	1	10677	1	20	0	0	0	1	1
GO:0004989 | octopamine receptor activity | Molecular_function	5	10677	1	20	0	0	0	1	1
GO:0007211 | octopamine/tyramine signaling pathway | Biological_process	1	10677	1	20	0	0	0	1	1
GO:0033227 | dsRNA transport | Biological_process	1	10677	1	20	0	0	0	1	1
GO:0051033 | RNA transmembrane transporter activity | Molecular_function	1	10677	1	20	0	0	0	1	1
GO:0019213 | deacetylase activity | Molecular_function	1	10677	1	20	0	0	0	1	1
GO:0048382 | mesendoderm development | Biological_process	1	10677	1	20	0	0	0	1	1
GO:0042303 | molting cycle | Biological_process	1	10677	1	20	0	0	0	1	1
GO:0048149 | behavioral response to ethanol | Biological_process	1	10677	1	20	0	0	0	1	1
GO:0030018 | Z disc | Cellular_component	1	10677	1	20	0	0	0	1	1
GO:0048843 | negative regulation of axon extension involved in axon guidance | Biological_process	1	10677	1	20	0	0	0	1	1
GO:0051457 | maintenance of protein location in nucleus | Biological_process	1	10677	1	20	0	0	0	1	1
GO:0004014 | adenosylmethionine decarboxylase activity | Molecular_function	6	10677	1	20	0	0	0	1	1
GO:0008295 | spermidine biosynthetic process | Biological_process	6	10677	1	20	0	0	0	1	1
GO:0006597 | spermine biosynthetic process | Biological_process	6	10677	1	20	0	0	0	1	1
GO:0055071 | manganese ion homeostasis | Biological_process	3	10677	1	20	0	0	0	1	1
GO:0055072 | iron ion homeostasis | Biological_process	3	10677	1	20	0	0	0	1	1
GO:0046915 | transition metal ion transmembrane transporter activity | Molecular_function	3	10677	1	20	0	0	0	1	1
GO:0000041 | transition metal ion transport | Biological_process	3	10677	1	20	0	0	0	1	1
GO:0004004 | ATP-dependent RNA helicase activity | Molecular_function	1	10677	1	20	0	0	0	1	1
GO:0034502 | protein localization to chromosome | Biological_process	1	10677	1	20	0	0	0	1	1
GO:0043134 | regulation of hindgut contraction | Biological_process	1	10677	1	20	0	0	0	1	1
GO:0005485 | SNAP receptor activity | Molecular_function	1	10677	1	20	0	0	0	1	1
GO:0019430 | removal of superoxide radicals | Biological_process	2	10677	1	20	0	0	0	1	1
GO:0001306 | age-dependent response to oxidative stress | Biological_process	1	10677	1	20	0	0	0	1	1
GO:0010607 | negative regulation of cytoplasmic mRNA processing body assembly | Biological_process	1	10677	1	20	0	0	0	1	1
GO:0007292 | female gamete generation | Biological_process	1	10677	1	20	0	0	0	1	1
GO:0005088 | Ras guanyl-nucleotide exchange factor activity | Molecular_function	2	10677	1	20	0	0	0	1	1
GO:0051640 | organelle localization | Biological_process	1	10677	1	20	0	0	0	1	1
GO:0006624 | vacuolar protein processing | Biological_process	1	10677	1	20	0	0	0	1	1
GO:0015279 | store-operated calcium channel activity | Molecular_function	1	10677	1	20	0	0	0	1	1
GO:0022604 | regulation of cell morphogenesis | Biological_process	1	10677	1	20	0	0	0	1	1
GO:0015020 | glucuronosyltransferase activity | Molecular_function	1	10677	1	20	0	0	0	1	1
GO:0017095 | heparan sulfate 6-O-sulfotransferase activity | Molecular_function	1	10677	1	20	0	0	0	1	1
GO:0019903 | protein phosphatase binding | Molecular_function	1	10677	1	20	0	0	0	1	1
GO:0008039 | synaptic target recognition | Biological_process	2	10677	1	20	0	0	0	1	1
GO:0019865 | immunoglobulin binding | Molecular_function	2	10677	1	20	0	0	0	1	1
GO:0043484 | regulation of RNA splicing | Biological_process	1	10677	1	20	0	0	0	1	1
GO:0008585 | female gonad development | Biological_process	1	10677	1	20	0	0	0	1	1
GO:0009954 | proximal/distal pattern formation | Biological_process	1	10677	1	20	0	0	0	1	1
GO:0000022 | mitotic spindle elongation | Biological_process	1	10677	1	20	0	0	0	1	1
GO:0031113 | regulation of microtubule polymerization | Biological_process	1	10677	1	20	0	0	0	1	1
GO:0016251 | general RNA polymerase II transcription factor activity | Molecular_function	6	10677	1	20	0	0	0	1	1
GO:0004840 | ubiquitin-protein ligase activity | Molecular_function	2	10677	1	20	0	0	0	1	1
GO:0045817 | positive regulation of transcription from RNA polymerase II promoter, global | Biological_process	1	10677	1	20	0	0	0	1	1
GO:0030675 | Rac GTPase activator activity | Molecular_function	1	10677	1	20	0	0	0	1	1
GO:0032855 | positive regulation of Rac GTPase activity | Biological_process	1	10677	1	20	0	0	0	1	1
GO:0022409 | positive regulation of cell-cell adhesion | Biological_process	1	10677	1	20	0	0	0	1	1
GO:0070587 | regulation of cell-cell adhesion involved in gastrulation | Biological_process	1	10677	1	20	0	0	0	1	1
GO:0042744 | hydrogen peroxide catabolic process | Biological_process	1	10677	1	20	0	0	0	1	1
GO:0008379 | thioredoxin peroxidase activity | Molecular_function	1	10677	1	20	0	0	0	1	1
GO:0010286 | heat acclimation | Biological_process	1	10677	1	20	0	0	0	1	1
GO:0004843 | ubiquitin-specific protease activity | Molecular_function	1	10677	1	20	0	0	0	1	1
GO:0043089 | positive regulation of Cdc42 GTPase activity | Biological_process	1	10677	1	20	0	0	0	1	1
GO:0071711 | basement | Biological_process	1	10677	1	20	0	0	0	1	1
GO:0022820 | potassium ion symporter activity | Molecular_function	2	10677	1	20	0	0	0	1	1
GO:0045815 | positive regulation of gene expression, epigenetic | Biological_process	1	10677	1	20	0	0	0	1	1
GO:0005222 | intracellular cAMP activated cation channel activity | Molecular_function	1	10677	1	20	0	0	0	1	1
GO:0005223 | intracellular cGMP activated cation channel activity | Molecular_function	1	10677	1	20	0	0	0	1	1
GO:0045298 | tubulin complex | Cellular_component	1	10677	1	20	0	0	0	1	1
GO:0003680 | AT DNA binding | Molecular_function	1	10677	1	20	0	0	0	1	1
GO:0070971 | endoplasmic | Cellular_component	1	10677	1	20	0	0	0	1	1
GO:0007063 | regulation of sister chromatid cohesion | Biological_process	1	10677	1	20	0	0	0	1	1
GO:0030892 | mitotic cohesin complex | Cellular_component	1	10677	1	20	0	0	0	1	1
GO:0002217 | defense response | Biological_process	1	10677	1	20	0	0	0	1	1
GO:0031201 | SNARE complex | Cellular_component	1	10677	1	20	0	0	0	1	1
GO:0019101 | female somatic sex determination | Biological_process	1	10677	1	20	0	0	0	1	1
GO:0043525 | positive regulation of neuron apoptosis | Biological_process	1	10677	1	20	0	0	0	1	1
GO:0042001 | hermaphrodite somatic sex determination | Biological_process	1	10677	1	20	0	0	0	1	1
GO:0016540 | protein autoprocessing | Biological_process	1	10677	1	20	0	0	0	1	1
GO:0031293 | membrane protein intracellular domain proteolysis | Biological_process	1	10677	1	20	0	0	0	1	1
GO:0016442 | RNA-induced silencing complex | Cellular_component	6	10677	1	20	0	0	0	1	1
GO:0006374 | nuclear mRNA splicing, via spliceosome | Biological_process	1	10677	1	20	0	0	0	1	1
GO:0050905 | neuromuscular process | Biological_process	1	10677	1	20	0	0	0	1	1
GO:0032093 | SAM domain binding | Molecular_function	1	10677	1	20	0	0	0	1	1
GO:0051443 | positive regulation of ubiquitin-protein ligase activity | Biological_process	1	10677	1	20	0	0	0	1	1
GO:0090325 | regulation | Biological_process	1	10677	1	20	0	0	0	1	1
GO:0048787 | presynaptic active zone membrane | Cellular_component	1	10677	1	20	0	0	0	1	1
GO:0050770 | regulation of axonogenesis | Biological_process	2	10677	1	20	0	0	0	1	1
GO:0005243 | gap junction channel activity | Molecular_function	2	10677	1	20	0	0	0	1	1
GO:0030742 | GTP-dependent protein binding | Molecular_function	1	10677	1	20	0	0	0	1	1
GO:0032982 | myosin filament | Cellular_component	1	10677	1	20	0	0	0	1	1
GO:0019900 | kinase binding | Molecular_function	1	10677	1	20	0	0	0	1	1
GO:0030159 | receptor signaling complex scaffold activity | Molecular_function	1	10677	1	20	0	0	0	1	1
GO:0005277 | acetylcholine transmembrane transporter activity | Molecular_function	1	10677	1	20	0	0	0	1	1
GO:0016081 | synaptic vesicle docking during exocytosis | Biological_process	1	10677	1	20	0	0	0	1	1
GO:0060077 | inhibitory synapse | Cellular_component	1	10677	1	20	0	0	0	1	1
GO:0004351 | glutamate decarboxylase activity | Molecular_function	1	10677	1	20	0	0	0	1	1
GO:0016185 | synaptic vesicle budding from presynaptic membrane | Biological_process	1	10677	1	20	0	0	0	1	1
GO:0015812 | gamma-aminobutyric acid transport | Biological_process	1	10677	1	20	0	0	0	1	1
GO:0016191 | synaptic vesicle uncoating | Biological_process	1	10677	1	20	0	0	0	1	1
GO:0048212 | Golgi vesicle uncoating | Biological_process	1	10677	1	20	0	0	0	1	1
GO:0016050 | vesicle organization | Biological_process	1	10677	1	20	0	0	0	1	1
GO:0005042 | netrin receptor activity | Molecular_function	1	10677	1	20	0	0	0	1	1
GO:0009931 | calcium-dependent protein serine/threonine kinase activity | Molecular_function	1	10677	1	20	0	0	0	1	1
GO:0044325 | ion | Molecular_function	2	10677	1	20	0	0	0	1	1
GO:0016204 | determination of muscle attachment site | Biological_process	1	10677	1	20	0	0	0	1	1
GO:0000146 | microfilament motor activity | Molecular_function	1	10677	1	20	0	0	0	1	1
GO:0030042 | actin filament depolymerization | Biological_process	1	10677	1	20	0	0	0	1	1
GO:0046716 | muscle maintenance | Biological_process	1	10677	1	20	0	0	0	1	1
GO:0016601 | Rac protein signal transduction | Biological_process	1	10677	1	20	0	0	0	1	1
GO:0048808 | male genitalia morphogenesis | Biological_process	1	10677	1	20	0	0	0	1	1
GO:0030676 | Rac guanyl-nucleotide exchange factor activity | Molecular_function	1	10677	1	20	0	0	0	1	1
GO:0030836 | positive regulation of actin filament depolymerization | Biological_process	1	10677	1	20	0	0	0	1	1
GO:0030837 | negative regulation of actin filament polymerization | Biological_process	1	10677	1	20	0	0	0	1	1
GO:0016528 | sarcoplasm | Cellular_component	1	10677	1	20	0	0	0	1	1
GO:0061203 | striated | Biological_process	1	10677	1	20	0	0	0	1	1
GO:0045503 | dynein light chain binding | Molecular_function	1	10677	1	20	0	0	0	1	1
GO:0005637 | nuclear inner membrane | Cellular_component	1	10677	1	20	0	0	0	1	1
GO:0005546 | phosphatidylinositol-4,5-bisphosphate binding | Molecular_function	1	10677	1	20	0	0	0	1	1
GO:0070273 | phosphatidylinositol-4-phosphate binding | Molecular_function	1	10677	1	20	0	0	0	1	1
GO:0045887 | positive regulation of synaptic growth at neuromuscular junction | Biological_process	1	10677	1	20	0	0	0	1	1
GO:0006942 | regulation of striated muscle contraction | Biological_process	1	10677	1	20	0	0	0	1	1
GO:0045055 | regulated secretory pathway | Biological_process	1	10677	1	20	0	0	0	1	1
GO:0033206 | cytokinesis after meiosis | Biological_process	1	10677	1	20	0	0	0	1	1
GO:0005160 | transforming growth factor beta receptor binding | Molecular_function	1	10677	1	20	0	0	0	1	1
GO:0004716 | receptor signaling protein tyrosine kinase activity | Molecular_function	1	10677	1	20	0	0	0	1	1
GO:0048013 | ephrin receptor signaling pathway | Biological_process	1	10677	1	20	0	0	0	1	1
GO:0031362 | anchored to external side of plasma membrane | Cellular_component	1	10677	1	20	0	0	0	1	1
GO:0051046 | regulation of secretion | Biological_process	1	10677	1	20	0	0	0	1	1
GO:0070382 | exocytic vesicle | Cellular_component	1	10677	1	20	0	0	0	1	1
GO:0044298 | cell | Cellular_component	1	10677	1	20	0	0	0	1	1
GO:0051453 | regulation of intracellular pH | Biological_process	1	10677	1	20	0	0	0	1	1
GO:0046329 | negative regulation of JNK cascade | Biological_process	1	10677	1	20	0	0	0	1	1
GO:0000188 | inactivation of MAPK activity | Biological_process	1	10677	1	20	0	0	0	1	1
GO:0008579 | JUN kinase phosphatase activity | Molecular_function	1	10677	1	20	0	0	0	1	1
GO:0006998 | nuclear envelope organization | Biological_process	1	10677	1	20	0	0	0	1	1
GO:0050708 | regulation of protein secretion | Biological_process	1	10677	1	20	0	0	0	1	1
GO:0005640 | nuclear outer membrane | Cellular_component	1	10677	1	20	0	0	0	1	1
GO:0034315 | regulation of Arp2/3 complex-mediated actin nucleation | Biological_process	1	10677	1	20	0	0	0	1	1
GO:0010587 | miRNA catabolic process | Biological_process	1	10677	1	20	0	0	0	1	1
GO:0004534 | 5'-3' exoribonuclease activity | Molecular_function	3	10677	1	20	0	0	0	1	1
GO:0060965 | negative | Biological_process	1	10677	1	20	0	0	0	1	1
GO:0042592 | homeostatic process | Biological_process	1	10677	1	20	0	0	0	1	1
GO:0051227 | spindle assembly | Biological_process	1	10677	1	20	0	0	0	1	1
GO:0051647 | nucleus localization | Biological_process	1	10677	1	20	0	0	0	1	1
GO:0051959 | dynein light intermediate chain binding | Molecular_function	1	10677	1	20	0	0	0	1	1
GO:0043226 | organelle | Cellular_component	1	10677	1	20	0	0	0	1	1
GO:0035257 | nuclear hormone receptor binding | Molecular_function	1	10677	1	20	0	0	0	1	1
GO:0030730 | sequestering of triglyceride | Biological_process	1	10677	1	20	0	0	0	1	1
GO:0000123 | histone acetyltransferase complex | Cellular_component	1	10677	1	20	0	0	0	1	1
GO:0071168 | protein | Biological_process	2	10677	1	20	0	0	0	1	1
GO:0048621 | post-embryonic gut morphogenesis | Biological_process	1	10677	1	20	0	0	0	1	1
GO:0030274 | LIM domain binding | Molecular_function	1	10677	1	20	0	0	0	1	1
GO:0033017 | sarcoplasmic reticulum membrane | Cellular_component	1	10677	1	20	0	0	0	1	1
GO:0031303 | integral to endosome membrane | Cellular_component	2	10677	1	20	0	0	0	1	1
GO:0033558 | protein deacetylase activity | Molecular_function	2	10677	1	20	0	0	0	1	1
GO:0042335 | cuticle development | Biological_process	1	10677	1	20	0	0	0	1	1
GO:0070063 | RNA polymerase binding | Molecular_function	1	10677	1	20	0	0	0	1	1
GO:0080135 | regulation of cellular response to stress | Biological_process	1	10677	1	20	0	0	0	1	1
GO:0006661 | phosphatidylinositol biosynthetic process | Biological_process	1	10677	1	20	0	0	0	1	1
GO:0015886 | heme transport | Biological_process	2	10677	1	20	0	0	0	1	1
GO:0015232 | heme transporter activity | Molecular_function	2	10677	1	20	0	0	0	1	1
GO:0045740 | positive regulation of DNA replication | Biological_process	1	10677	1	20	0	0	0	1	1
GO:0006548 | histidine catabolic process | Biological_process	39	10677	1	20	0	0	0	1	1
GO:0055069 | zinc ion homeostasis | Biological_process	1	10677	1	20	0	0	0	1	1
GO:0042538 | hyperosmotic salinity response | Biological_process	1	10677	1	20	0	0	0	1	1
GO:0032228 | regulation of synaptic transmission, GABAergic | Biological_process	2	10677	1	20	0	0	0	1	1
GO:0015301 | anion:anion antiporter activity | Molecular_function	1	10677	1	20	0	0	0	1	1
GO:0015380 | anion exchanger activity | Molecular_function	5	10677	1	20	0	0	0	1	1
GO:0032314 | regulation of Rac GTPase activity | Biological_process	1	10677	1	20	0	0	0	1	1
GO:0060106 | cortical layer of collagen and cuticulin-based cuticle extracellular matrix | Cellular_component	1	10677	1	20	0	0	0	1	1
GO:0000224 | peptide-N4-(N-acetyl-beta-glucosaminyl)asparagine amidase activity | Molecular_function	1	10677	1	20	0	0	0	1	1
GO:0006517 | protein deglycosylation | Biological_process	1	10677	1	20	0	0	0	1	1
GO:0047134 | protein-disulfide reductase activity | Molecular_function	3	10677	1	20	0	0	0	1	1
GO:0007029 | endoplasmic reticulum organization | Biological_process	1	10677	1	20	0	0	0	1	1
GO:0007078 | lamin depolymerization | Biological_process	1	10677	1	20	0	0	0	1	1
GO:0034504 | protein localization in nucleus | Biological_process	1	10677	1	20	0	0	0	1	1
GO:0031468 | nuclear envelope reassembly | Biological_process	1	10677	1	20	0	0	0	1	1
GO:0035254 | glutamate receptor binding | Molecular_function	1	10677	1	20	0	0	0	1	1
GO:0007616 | long-term memory | Biological_process	1	10677	1	20	0	0	0	1	1
GO:0030426 | growth cone | Cellular_component	1	10677	1	20	0	0	0	1	1
GO:0051304 | chromosome separation | Biological_process	2	10677	1	20	0	0	0	1	1
GO:0051014 | actin filament severing | Biological_process	1	10677	1	20	0	0	0	1	1
GO:0003785 | actin monomer binding | Molecular_function	1	10677	1	20	0	0	0	1	1
GO:0035021 | negative regulation of Rac protein signal transduction | Biological_process	1	10677	1	20	0	0	0	1	1
GO:0032794 | GTPase activating protein binding | Molecular_function	1	10677	1	20	0	0	0	1	1
GO:0004167 | dopachrome isomerase activity | Molecular_function	1	10677	1	20	0	0	0	1	1
GO:0030659 | cytoplasmic vesicle membrane | Cellular_component	1	10677	1	20	0	0	0	1	1
GO:0019531 | oxalate transmembrane transporter activity | Molecular_function	1	10677	1	20	0	0	0	1	1
GO:0016139 | glycoside catabolic process | Biological_process	1	10677	1	20	0	0	0	1	1
GO:0000703 | oxidized pyrimidine base lesion DNA N-glycosylase activity | Molecular_function	1	10677	1	20	0	0	0	1	1
GO:0045008 | depyrimidination | Biological_process	1	10677	1	20	0	0	0	1	1
GO:0034042 | 5-formyluracil DNA N-glycosylase activity | Molecular_function	1	10677	1	20	0	0	0	1	1
GO:0034043 | 5-hydroxymethyluracil DNA N-glycosylase activity | Molecular_function	1	10677	1	20	0	0	0	1	1
GO:0070301 | cellular response to hydrogen peroxide | Biological_process	1	10677	1	20	0	0	0	1	1
GO:0035177 | larval foraging behavior | Biological_process	4	10677	1	20	0	0	0	1	1
GO:0016504 | peptidase activator activity | Molecular_function	1	10677	1	20	0	0	0	1	1
GO:0010466 | negative regulation of peptidase activity | Biological_process	1	10677	1	20	0	0	0	1	1
GO:0051345 | positive regulation of hydrolase activity | Biological_process	1	10677	1	20	0	0	0	1	1
GO:0004590 | orotidine-5'-phosphate decarboxylase activity | Molecular_function	7	10677	1	20	0	0	0	1	1
GO:0019856 | pyrimidine base biosynthetic process | Biological_process	1	10677	1	20	0	0	0	1	1
GO:0031053 | primary microRNA processing | Biological_process	1	10677	1	20	0	0	0	1	1
GO:0030207 | chondroitin sulfate catabolic process | Biological_process	1	10677	1	20	0	0	0	1	1
GO:0005747 | mitochondrial respiratory chain complex I | Cellular_component	1	10677	1	20	0	0	0	1	1
GO:0048029 | monosaccharide binding | Molecular_function	1	10677	1	20	0	0	0	1	1
GO:0010883 | regulation of lipid storage | Biological_process	1	10677	1	20	0	0	0	1	1
GO:0043567 | regulation of insulin-like growth factor receptor signaling pathway | Biological_process	1	10677	1	20	0	0	0	1	1
GO:0009400 | receptor signaling protein serine/threonine phosphatase activity | Molecular_function	1	10677	1	20	0	0	0	1	1
GO:0003889 | DNA-directed DNA polymerase activity | Molecular_function	1	10677	1	20	0	0	0	1	1
GO:0045332 | phospholipid translocation | Biological_process	1	10677	1	20	0	0	0	1	1
GO:0030865 | cortical cytoskeleton organization | Biological_process	1	10677	1	20	0	0	0	1	1
GO:0031106 | septin ring organization | Biological_process	1	10677	1	20	0	0	0	1	1
GO:0035037 | sperm entry | Biological_process	1	10677	1	20	0	0	0	1	1
GO:0033316 | meiotic spindle checkpoint | Biological_process	1	10677	1	20	0	0	0	1	1
GO:0004844 | uracil DNA N-glycosylase activity | Molecular_function	8	10677	1	20	0	0	0	1	1
GO:0006264 | mitochondrial DNA replication | Biological_process	1	10677	1	20	0	0	0	1	1
GO:0008936 | nicotinamidase activity | Molecular_function	2	10677	1	20	0	0	0	1	1
GO:0006769 | nicotinamide metabolic process | Biological_process	2	10677	1	20	0	0	0	1	1
GO:0060626 | regulation of cullin deneddylation | Biological_process	1	10677	1	20	0	0	0	1	1
GO:0051437 | positive regulation of ubiquitin-protein ligase activity during mitotic cell cycle | Biological_process	1	10677	1	20	0	0	0	1	1
GO:0016236 | macroautophagy | Biological_process	1	10677	1	20	0	0	0	1	1
GO:0008476 | protein-tyrosine sulfotransferase activity | Molecular_function	1	10677	1	20	0	0	0	1	1
GO:0006478 | peptidyl-tyrosine sulfation | Biological_process	1	10677	1	20	0	0	0	1	1
GO:0032963 | collagen metabolic process | Biological_process	1	10677	1	20	0	0	0	1	1
GO:0061062 | regulation | Biological_process	1	10677	1	20	0	0	0	1	1
GO:0071722 | detoxification | Biological_process	1	10677	1	20	0	0	0	1	1
GO:0032024 | positive regulation of insulin secretion | Biological_process	1	10677	1	20	0	0	0	1	1
GO:0051017 | actin filament bundle formation | Biological_process	1	10677	1	20	0	0	0	1	1
GO:0022600 | digestive system process | Biological_process	1	10677	1	20	0	0	0	1	1
GO:0010470 | regulation of gastrulation | Biological_process	1	10677	1	20	0	0	0	1	1
GO:0032510 | endosome to lysosome transport via multivesicular body sorting pathway | Biological_process	2	10677	1	20	0	0	0	1	1
GO:0034501 | protein localization to kinetochore | Biological_process	1	10677	1	20	0	0	0	1	1
GO:0007189 | activation of adenylate cyclase activity by G-protein signaling pathway | Biological_process	1	10677	1	20	0	0	0	1	1
GO:0045762 | positive regulation of adenylate cyclase activity | Biological_process	1	10677	1	20	0	0	0	1	1
GO:0004948 | calcitonin receptor activity | Molecular_function	1	10677	1	20	0	0	0	1	1
GO:0006917 | induction of apoptosis | Biological_process	1	10677	1	20	0	0	0	1	1
GO:0008568 | microtubule-severing ATPase activity | Molecular_function	1	10677	1	20	0	0	0	1	1
GO:0045174 | glutathione dehydrogenase (ascorbate) activity | Molecular_function	1	10677	1	20	0	0	0	1	1
GO:0043273 | CTPase activity | Molecular_function	1	10677	1	20	0	0	0	1	1
GO:0046036 | CTP metabolic process | Biological_process	1	10677	1	20	0	0	0	1	1
GO:0046039 | GTP metabolic process | Biological_process	1	10677	1	20	0	0	0	1	1
GO:0034969 | histone arginine methylation | Biological_process	1	10677	1	20	0	0	0	1	1
GO:0044020 | histone methyltransferase activity (H4-R3 specific) | Molecular_function	1	10677	1	20	0	0	0	1	1
GO:0002039 | p53 binding | Molecular_function	1	10677	1	20	0	0	0	1	1
GO:0033613 | transcription activator binding | Molecular_function	1	10677	1	20	0	0	0	1	1
GO:0004105 | choline-phosphate cytidylyltransferase activity | Molecular_function	1	10677	1	20	0	0	0	1	1
GO:0006656 | phosphatidylcholine biosynthetic process | Biological_process	1	10677	1	20	0	0	0	1	1
GO:0003837 | beta-ureidopropionase activity | Molecular_function	1	10677	1	20	0	0	0	1	1
GO:0006212 | uracil catabolic process | Biological_process	1	10677	1	20	0	0	0	1	1
GO:0006210 | thymine catabolic process | Biological_process	1	10677	1	20	0	0	0	1	1
GO:0033396 | beta-alanine biosynthetic process via 3-ureidopropionate | Biological_process	1	10677	1	20	0	0	0	1	1
GO:0070551 | endoribonuclease activity, cleaving siRNA-paired mRNA | Molecular_function	1	10677	1	20	0	0	0	1	1
GO:0001738 | morphogenesis of a polarized epithelium | Biological_process	1	10677	1	20	0	0	0	1	1
GO:0040036 | regulation of fibroblast growth factor receptor signaling pathway | Biological_process	1	10677	1	20	0	0	0	1	1
GO:0071557 | histone | Biological_process	1	10677	1	20	0	0	0	1	1
GO:0033169 | histone H3-K9 demethylation | Biological_process	1	10677	1	20	0	0	0	1	1
GO:0071558 | histone | Molecular_function	1	10677	1	20	0	0	0	1	1
GO:0032454 | histone demethylase activity (H3-K9 specific) | Molecular_function	1	10677	1	20	0	0	0	1	1
GO:0034227 | tRNA thio-modification | Biological_process	9	10677	1	20	0	0	0	1	1
GO:0033314 | mitotic cell cycle DNA replication checkpoint | Biological_process	1	10677	1	20	0	0	0	1	1
GO:0031462 | Cul2-RING ubiquitin ligase complex | Cellular_component	1	10677	1	20	0	0	0	1	1
GO:0045022 | early endosome to late endosome transport | Biological_process	1	10677	1	20	0	0	0	1	1
GO:0030165 | PDZ domain binding | Molecular_function	1	10677	1	20	0	0	0	1	1
GO:0001676 | long-chain fatty acid metabolic process | Biological_process	1	10677	1	20	0	0	0	1	1
GO:0032403 | protein complex binding | Molecular_function	2	10677	1	20	0	0	0	1	1
GO:0050265 | RNA uridylyltransferase activity | Molecular_function	1	10677	1	20	0	0	0	1	1
GO:0071076 | RNA | Biological_process	1	10677	1	20	0	0	0	1	1
GO:0008970 | phospholipase A1 activity | Molecular_function	1	10677	1	20	0	0	0	1	1
GO:0031161 | phosphatidylinositol catabolic process | Biological_process	1	10677	1	20	0	0	0	1	1
GO:0031235 | intrinsic to internal side of plasma membrane | Cellular_component	1	10677	1	20	0	0	0	1	1
GO:0030175 | filopodium | Cellular_component	1	10677	1	20	0	0	0	1	1
GO:0050577 | GDP-L-fucose synthase activity | Molecular_function	1	10677	1	20	0	0	0	1	1
GO:0006404 | RNA import into nucleus | Biological_process	1	10677	1	20	0	0	0	1	1
GO:0051879 | Hsp90 protein binding | Molecular_function	1	10677	1	20	0	0	0	1	1
GO:0034046 | poly(G) RNA binding | Molecular_function	1	10677	1	20	0	0	0	1	1
GO:0043951 | negative regulation of cAMP-mediated signaling | Biological_process	1	10677	1	20	0	0	0	1	1
GO:0006198 | cAMP catabolic process | Biological_process	1	10677	1	20	0	0	0	1	1
GO:0004115 | 3',5'-cyclic-AMP phosphodiesterase activity | Molecular_function	1	10677	1	20	0	0	0	1	1
GO:0000707 | meiotic DNA recombinase assembly | Biological_process	1	10677	1	20	0	0	0	1	1
GO:0042148 | strand invasion | Biological_process	1	10677	1	20	0	0	0	1	1
GO:0045002 | double-strand break repair via single-strand annealing | Biological_process	1	10677	1	20	0	0	0	1	1
GO:0071542 | dopaminergic | Biological_process	1	10677	1	20	0	0	0	1	1
GO:0060051 | negative regulation of protein amino acid glycosylation | Biological_process	1	10677	1	20	0	0	0	1	1
GO:0009100 | glycoprotein metabolic process | Biological_process	1	10677	1	20	0	0	0	1	1
GO:0006641 | triglyceride metabolic process | Biological_process	1	10677	1	20	0	0	0	1	1
GO:0034713 | type I transforming growth factor beta receptor binding | Molecular_function	1	10677	1	20	0	0	0	1	1
GO:0005114 | type II transforming growth factor beta receptor binding | Molecular_function	1	10677	1	20	0	0	0	1	1
GO:0004860 | protein kinase inhibitor activity | Molecular_function	1	10677	1	20	0	0	0	1	1
GO:0048699 | generation of neurons | Biological_process	1	10677	1	20	0	0	0	1	1
GO:0001664 | G-protein-coupled receptor binding | Molecular_function	1	10677	1	20	0	0	0	1	1
GO:0008344 | adult locomotory behavior | Biological_process	1	10677	1	20	0	0	0	1	1
GO:0032236 | positive regulation of calcium ion transport via store-operated calcium channel activity | Biological_process	1	10677	1	20	0	0	0	1	1
GO:0032541 | cortical endoplasmic reticulum | Cellular_component	1	10677	1	20	0	0	0	1	1
GO:0070577 | histone acetyl-lysine binding | Molecular_function	1	10677	1	20	0	0	0	1	1
GO:0050892 | intestinal absorption | Biological_process	1	10677	1	20	0	0	0	1	1
GO:0060429 | epithelium development | Biological_process	1	10677	1	20	0	0	0	1	1
GO:0045927 | positive regulation of growth | Biological_process	1	10677	1	20	0	0	0	1	1
GO:0031398 | positive regulation of protein ubiquitination | Biological_process	1	10677	1	20	0	0	0	1	1
GO:0055070 | copper ion homeostasis | Biological_process	8	10677	1	20	0	0	0	1	1
GO:0004850 | uridine phosphorylase activity | Molecular_function	5	10677	1	20	0	0	0	1	1
GO:0009032 | thymidine phosphorylase activity | Molecular_function	1	10677	1	20	0	0	0	1	1
GO:0006218 | uridine catabolic process | Biological_process	1	10677	1	20	0	0	0	1	1
GO:0006214 | thymidine catabolic process | Biological_process	1	10677	1	20	0	0	0	1	1
GO:0032851 | positive regulation of Rab GTPase activity | Biological_process	1	10677	1	20	0	0	0	1	1
GO:0030384 | phosphoinositide metabolic process | Biological_process	1	10677	1	20	0	0	0	1	1
GO:0019079 | viral genome replication | Biological_process	32	10677	1	20	0	0	0	1	1
GO:0015075 | ion transmembrane transporter activity | Molecular_function	3	10677	1	20	0	0	0	1	1
GO:0004149 | dihydrolipoyllysine-residue succinyltransferase activity | Molecular_function	7	10677	1	20	0	0	0	1	1
GO:0016798 | hydrolase activity, acting on glycosyl bonds | Molecular_function	6	10677	1	20	0	0	0	1	1
GO:0006680 | glucosylceramide catabolic process | Biological_process	7	10677	1	20	0	0	0	1	1
GO:0009311 | oligosaccharide metabolic process | Biological_process	21	10677	1	20	0	0	0	1	1
GO:0042255 | ribosome assembly | Biological_process	3	10677	1	20	0	0	0	1	1
GO:0009059 | macromolecule biosynthetic process | Biological_process	14	10677	1	20	0	0	0	1	1
GO:0016814 | hydrolase activity, acting on carbon-nitrogen (but not peptide) bonds, in cyclic amidines | Molecular_function	3	10677	1	20	0	0	0	1	1
GO:0060003 | copper ion export | Biological_process	8	10677	1	20	0	0	0	1	1
GO:0006891 | intra-Golgi vesicle-mediated transport | Biological_process	7	10677	1	20	0	0	0	1	1
GO:0004659 | prenyltransferase activity | Molecular_function	15	10677	1	20	0	0	0	1	1
GO:0016746 | transferase activity, transferring acyl groups | Molecular_function	7	10677	1	20	0	0	0	1	1
GO:0009308 | amine metabolic process | Biological_process	2	10677	1	20	0	0	0	1	1
GO:0017038 | protein import | Biological_process	7	10677	1	20	0	0	0	1	1
GO:0006839 | mitochondrial transport | Biological_process	9	10677	1	20	0	0	0	1	1
GO:0030071 | regulation of mitotic metaphase/anaphase transition | Biological_process	15	10677	1	20	0	0	0	1	1
GO:0006261 | DNA-dependent DNA replication | Biological_process	2	10677	1	20	0	0	0	1	1
GO:0006278 | RNA-dependent DNA replication | Biological_process	1624	10677	1	20	0	0	0	1	1
GO:0015238 | drug transporter activity | Molecular_function	6	10677	1	20	0	0	0	1	1
GO:0006555 | methionine metabolic process | Biological_process	10	10677	1	20	0	0	0	1	1
GO:0006534 | cysteine metabolic process | Biological_process	4	10677	1	20	0	0	0	1	1
GO:0009086 | methionine biosynthetic process | Biological_process	9	10677	1	20	0	0	0	1	1
GO:0009107 | lipoate biosynthetic process | Biological_process	16	10677	1	20	0	0	0	1	1
GO:0000103 | sulfate assimilation | Biological_process	11	10677	1	20	0	0	0	1	1
GO:0034450 | ubiquitin-ubiquitin ligase activity | Molecular_function	9	10677	1	20	0	0	0	1	1
GO:0008250 | oligosaccharyltransferase complex | Cellular_component	6	10677	1	20	0	0	0	1	1
GO:0043189 | H4/H2A histone acetyltransferase complex | Cellular_component	6	10677	1	20	0	0	0	1	1
GO:0016619 | malate dehydrogenase (oxaloacetate-decarboxylating) activity | Molecular_function	6	10677	1	20	0	0	0	1	1
GO:0016012 | sarcoglycan complex | Cellular_component	14	10677	1	20	0	0	0	1	1
GO:0016462 | pyrophosphatase activity | Molecular_function	15	10677	1	20	0	0	0	1	1
GO:0031167 | rRNA methylation | Biological_process	19	10677	1	20	0	0	0	1	1
GO:0043412 | biopolymer modification | Biological_process	5	10677	1	20	0	0	0	1	1
GO:0005021 | vascular endothelial growth factor receptor activity | Molecular_function	7	10677	1	20	0	0	0	1	1
GO:0006576 | biogenic amine metabolic process | Biological_process	6	10677	1	20	0	0	0	1	1
GO:0016208 | AMP binding | Molecular_function	4	10677	1	20	0	0	0	1	1
GO:0000774 | adenyl-nucleotide exchange factor activity | Molecular_function	6	10677	1	20	0	0	0	1	1
GO:0043085 | positive regulation of catalytic activity | Biological_process	7	10677	1	20	0	0	0	1	1
GO:0004322 | ferroxidase activity | Molecular_function	4	10677	1	20	0	0	0	1	1
GO:0000172 | ribonuclease MRP complex | Cellular_component	7	10677	1	20	0	0	0	1	1
GO:0000176 | nuclear exosome (RNase complex) | Cellular_component	7	10677	1	20	0	0	0	1	1
GO:0016433 | rRNA (adenine) methyltransferase activity | Molecular_function	4	10677	1	20	0	0	0	1	1
GO:0008173 | RNA methyltransferase activity | Molecular_function	22	10677	1	20	0	0	0	1	1
GO:0045254 | pyruvate dehydrogenase complex | Cellular_component	6	10677	1	20	0	0	0	1	1
GO:0045263 | proton-transporting ATP synthase complex, coupling factor F(o) | Cellular_component	8	10677	1	20	0	0	0	1	1
GO:0000275 | mitochondrial proton-transporting ATP synthase complex, catalytic core F(1) | Cellular_component	6	10677	1	20	0	0	0	1	1
GO:0005740 | mitochondrial envelope | Cellular_component	17	10677	1	20	0	0	0	1	1
GO:0005815 | microtubule organizing center | Cellular_component	10	10677	1	20	0	0	0	1	1
GO:0005779 | integral to peroxisomal membrane | Cellular_component	6	10677	1	20	0	0	0	1	1
GO:0000245 | spliceosome assembly | Biological_process	7	10677	1	20	0	0	0	1	1
GO:0000247 | C-8 sterol isomerase activity | Molecular_function	6	10677	1	20	0	0	0	1	1
GO:0016866 | intramolecular transferase activity | Molecular_function	6	10677	1	20	0	0	0	1	1
GO:0016709 | oxidoreductase activity, acting on paired donors, with incorporation or reduction of molecular oxygen, NADH or NADPH as one donor, and incorporation of one atom of oxygen | Molecular_function	7	10677	1	20	0	0	0	1	1
GO:0006228 | UTP biosynthetic process | Biological_process	21	10677	1	20	0	0	0	1	1
GO:0005759 | mitochondrial matrix | Cellular_component	12	10677	1	20	0	0	0	1	1
GO:0005976 | polysaccharide metabolic process | Biological_process	17	10677	1	20	0	0	0	1	1
GO:0006024 | glycosaminoglycan biosynthetic process | Biological_process	9	10677	1	20	0	0	0	1	1
GO:0004809 | tRNA (guanine-N2-)-methyltransferase activity | Molecular_function	14	10677	1	20	0	0	0	1	1
GO:0043167 | ion binding | Molecular_function	2	10677	1	20	0	0	0	1	1
GO:0000290 | deadenylation-dependent decapping of nuclear-transcribed mRNA | Biological_process	7	10677	1	20	0	0	0	1	1
GO:0006354 | RNA elongation | Biological_process	6	10677	1	20	0	0	0	1	1
GO:0045239 | tricarboxylic acid cycle enzyme complex | Cellular_component	5	10677	1	20	0	0	0	1	1
GO:0031429 | box H/ACA snoRNP complex | Cellular_component	8	10677	1	20	0	0	0	1	1
GO:0005666 | DNA-directed RNA polymerase III complex | Cellular_component	1	10677	1	20	0	0	0	1	1
GO:0045282 | plasma membrane succinate dehydrogenase complex | Cellular_component	8	10677	1	20	0	0	0	1	1
GO:0016507 | fatty acid beta-oxidation multienzyme complex | Cellular_component	7	10677	1	20	0	0	0	1	1
GO:0005760 | gamma DNA polymerase complex | Cellular_component	10	10677	1	20	0	0	0	1	1
GO:0004362 | glutathione-disulfide reductase activity | Molecular_function	5	10677	1	20	0	0	0	1	1
GO:0003964 | RNA-directed DNA polymerase activity | Molecular_function	1624	10677	1	20	0	0	0	1	1
GO:0003721 | telomeric template RNA reverse transcriptase activity | Molecular_function	3	10677	1	20	0	0	0	1	1
GO:0004484 | mRNA guanylyltransferase activity | Molecular_function	9	10677	1	20	0	0	0	1	1
GO:0008108 | UDP-glucose:hexose-1-phosphate uridylyltransferase activity | Molecular_function	10	10677	1	20	0	0	0	1	1
GO:0004140 | dephospho-CoA kinase activity | Molecular_function	19	10677	1	20	0	0	0	1	1
GO:0004335 | galactokinase activity | Molecular_function	6	10677	1	20	0	0	0	1	1
GO:0004370 | glycerol kinase activity | Molecular_function	6	10677	1	20	0	0	0	1	1
GO:0004396 | hexokinase activity | Molecular_function	7	10677	1	20	0	0	0	1	1
GO:0004594 | pantothenate kinase activity | Molecular_function	15	10677	1	20	0	0	0	1	1
GO:0046934 | phosphatidylinositol-4,5-bisphosphate 3-kinase activity | Molecular_function	8	10677	1	20	0	0	0	1	1
GO:0008974 | phosphoribulokinase activity | Molecular_function	4	10677	1	20	0	0	0	1	1
GO:0000334 | 3-hydroxyanthranilate 3,4-dioxygenase activity | Molecular_function	5	10677	1	20	0	0	0	1	1
GO:0000439 | core TFIIH complex | Cellular_component	8	10677	1	20	0	0	0	1	1
GO:0008023 | transcription elongation factor complex | Cellular_component	4	10677	1	20	0	0	0	1	1
GO:0032968 | positive regulation of RNA elongation from RNA polymerase II promoter | Biological_process	7	10677	1	20	0	0	0	1	1
GO:0048478 | replication fork protection | Biological_process	4	10677	1	20	0	0	0	1	1
GO:0016480 | negative regulation of transcription from RNA polymerase III promoter | Biological_process	5	10677	1	20	0	0	0	1	1
GO:0016570 | histone modification | Biological_process	13	10677	1	20	0	0	0	1	1
GO:0005674 | transcription factor TFIIF complex | Cellular_component	5	10677	1	20	0	0	0	1	1
GO:0005784 | translocon complex | Cellular_component	7	10677	1	20	0	0	0	1	1
GO:0051090 | regulation of transcription factor activity | Biological_process	11	10677	1	20	0	0	0	1	1
GO:0006808 | regulation of nitrogen utilization | Biological_process	9	10677	1	20	0	0	0	1	1
GO:0006168 | adenine salvage | Biological_process	4	10677	1	20	0	0	0	1	1
GO:0045900 | negative regulation of translational elongation | Biological_process	8	10677	1	20	0	0	0	1	1
GO:0032786 | positive regulation of RNA elongation | Biological_process	4	10677	1	20	0	0	0	1	1
GO:0006783 | heme biosynthetic process | Biological_process	8	10677	1	20	0	0	0	1	1
GO:0005751 | mitochondrial respiratory chain complex IV | Cellular_component	6	10677	1	20	0	0	0	1	1
GO:0016533 | cyclin-dependent protein kinase 5 activator complex | Cellular_component	10	10677	1	20	0	0	0	1	1
GO:0005958 | DNA-dependent protein kinase-DNA ligase 4 complex | Cellular_component	3	10677	1	20	0	0	0	1	1
GO:0030870 | Mre11 complex | Cellular_component	5	10677	1	20	0	0	0	1	1
GO:0032302 | MutSbeta complex | Cellular_component	4	10677	1	20	0	0	0	1	1
GO:0005655 | nucleolar ribonuclease P complex | Cellular_component	3	10677	1	20	0	0	0	1	1
GO:0033588 | Elongator holoenzyme complex | Cellular_component	5	10677	1	20	0	0	0	1	1
GO:0008091 | spectrin | Cellular_component	3	10677	1	20	0	0	0	1	1
GO:0030286 | dynein complex | Cellular_component	6	10677	1	20	0	0	0	1	1
GO:0045252 | oxoglutarate dehydrogenase complex | Cellular_component	7	10677	1	20	0	0	0	1	1
GO:0008537 | proteasome activator complex | Cellular_component	6	10677	1	20	0	0	0	1	1
GO:0009452 | RNA capping | Biological_process	13	10677	1	20	0	0	0	1	1
GO:0008374 | O-acyltransferase activity | Molecular_function	9	10677	1	20	0	0	0	1	1
GO:0031047 | gene silencing by RNA | Biological_process	6	10677	1	20	0	0	0	1	1
GO:0048278 | vesicle docking | Biological_process	7	10677	1	20	0	0	0	1	1
GO:0048280 | vesicle fusion with Golgi apparatus | Biological_process	11	10677	1	20	0	0	0	1	1
GO:0015833 | peptide transport | Biological_process	7	10677	1	20	0	0	0	1	1
GO:0001882 | nucleoside binding | Molecular_function	7	10677	1	20	0	0	0	1	1
GO:0009346 | citrate lyase complex | Cellular_component	6	10677	1	20	0	0	0	1	1
GO:0004797 | thymidine kinase activity | Molecular_function	10	10677	1	20	0	0	0	1	1
GO:0004550 | nucleoside diphosphate kinase activity | Molecular_function	21	10677	1	20	0	0	0	1	1
GO:0004798 | thymidylate kinase activity | Molecular_function	10	10677	1	20	0	0	0	1	1
GO:0004001 | adenosine kinase activity | Molecular_function	9	10677	1	20	0	0	0	1	1
GO:0004618 | phosphoglycerate kinase activity | Molecular_function	8	10677	1	20	0	0	0	1	1
GO:0004686 | elongation factor-2 kinase activity | Molecular_function	3	10677	1	20	0	0	0	1	1
GO:0004703 | G-protein coupled receptor kinase activity | Molecular_function	15	10677	1	20	0	0	0	1	1
GO:0016785 | transferase activity, transferring selenium-containing groups | Molecular_function	6	10677	1	20	0	0	0	1	1
GO:0008410 | CoA-transferase activity | Molecular_function	7	10677	1	20	0	0	0	1	1
GO:0031071 | cysteine desulfurase activity | Molecular_function	4	10677	1	20	0	0	0	1	1
GO:0016992 | lipoate synthase activity | Molecular_function	8	10677	1	20	0	0	0	1	1
GO:0004792 | thiosulfate sulfurtransferase activity | Molecular_function	7	10677	1	20	0	0	0	1	1
GO:0001671 | ATPase activator activity | Molecular_function	6	10677	1	20	0	0	0	1	1
GO:0005099 | Ras GTPase activator activity | Molecular_function	7	10677	1	20	0	0	0	1	1
GO:0016534 | cyclin-dependent protein kinase 5 activator activity | Molecular_function	10	10677	1	20	0	0	0	1	1
GO:0019211 | phosphatase activator activity | Molecular_function	13	10677	1	20	0	0	0	1	1
GO:0004857 | enzyme inhibitor activity | Molecular_function	7	10677	1	20	0	0	0	1	1
GO:0008191 | metalloendopeptidase inhibitor activity | Molecular_function	25	10677	1	20	0	0	0	1	1
GO:0008073 | ornithine decarboxylase inhibitor activity | Molecular_function	7	10677	1	20	0	0	0	1	1
GO:0004869 | cysteine-type endopeptidase inhibitor activity | Molecular_function	25	10677	1	20	0	0	0	1	1
GO:0004864 | phosphoprotein phosphatase inhibitor activity | Molecular_function	9	10677	1	20	0	0	0	1	1
GO:0019887 | protein kinase regulator activity | Molecular_function	7	10677	1	20	0	0	0	1	1
GO:0005094 | Rho GDP-dissociation inhibitor activity | Molecular_function	9	10677	1	20	0	0	0	1	1
GO:0005220 | inositol 1,4,5-trisphosphate-sensitive calcium-release channel activity | Molecular_function	9	10677	1	20	0	0	0	1	1
GO:0030677 | ribonuclease P complex | Cellular_component	7	10677	1	20	0	0	0	1	1
GO:0003747 | translation release factor activity | Molecular_function	21	10677	1	20	0	0	0	1	1
GO:0050353 | trimethyllysine dioxygenase activity | Molecular_function	5	10677	1	20	0	0	0	1	1
GO:0005606 | laminin-1 complex | Cellular_component	6	10677	1	20	0	0	0	1	1
GO:0006066 | alcohol metabolic process | Biological_process	6	10677	1	20	0	0	0	1	1
GO:0016560 | protein import into peroxisome matrix, docking | Biological_process	10	10677	1	20	0	0	0	1	1
GO:0043666 | regulation of phosphoprotein phosphatase activity | Biological_process	9	10677	1	20	0	0	0	1	1
GO:0010508 | positive regulation of autophagy | Biological_process	7	10677	1	20	0	0	0	1	1
GO:0006446 | regulation of translational initiation | Biological_process	5	10677	1	20	0	0	0	1	1
GO:0045995 | regulation of embryonic development | Biological_process	6	10677	1	20	0	0	0	1	1
GO:0043044 | ATP-dependent chromatin remodeling | Biological_process	12	10677	1	20	0	0	0	1	1
GO:0006368 | RNA elongation from RNA polymerase II promoter | Biological_process	4	10677	1	20	0	0	0	1	1
GO:0006383 | transcription from RNA polymerase III promoter | Biological_process	1	10677	1	20	0	0	0	1	1
GO:0006421 | asparaginyl-tRNA aminoacylation | Biological_process	5	10677	1	20	0	0	0	1	1
GO:0006422 | aspartyl-tRNA aminoacylation | Biological_process	14	10677	1	20	0	0	0	1	1
GO:0006425 | glutaminyl-tRNA aminoacylation | Biological_process	9	10677	1	20	0	0	0	1	1
GO:0006426 | glycyl-tRNA aminoacylation | Biological_process	8	10677	1	20	0	0	0	1	1
GO:0006435 | threonyl-tRNA aminoacylation | Biological_process	9	10677	1	20	0	0	0	1	1
GO:0006436 | tryptophanyl-tRNA aminoacylation | Biological_process	22	10677	1	20	0	0	0	1	1
GO:0006437 | tyrosyl-tRNA aminoacylation | Biological_process	12	10677	1	20	0	0	0	1	1
GO:0006499 | N-terminal protein myristoylation | Biological_process	9	10677	1	20	0	0	0	1	1
GO:0006747 | FAD biosynthetic process | Biological_process	4	10677	1	20	0	0	0	1	1
GO:0046654 | tetrahydrofolate biosynthetic process | Biological_process	8	10677	1	20	0	0	0	1	1
GO:0019363 | pyridine nucleotide biosynthetic process | Biological_process	13	10677	1	20	0	0	0	1	1
GO:0009229 | thiamin diphosphate biosynthetic process | Biological_process	9	10677	1	20	0	0	0	1	1
GO:0009236 | cobalamin biosynthetic process | Biological_process	7	10677	1	20	0	0	0	1	1
GO:0006537 | glutamate biosynthetic process | Biological_process	25	10677	1	20	0	0	0	1	1
GO:0006545 | glycine biosynthetic process | Biological_process	10	10677	1	20	0	0	0	1	1
GO:0006177 | GMP biosynthetic process | Biological_process	7	10677	1	20	0	0	0	1	1
GO:0006183 | GTP biosynthetic process | Biological_process	21	10677	1	20	0	0	0	1	1
GO:0006241 | CTP biosynthetic process | Biological_process	21	10677	1	20	0	0	0	1	1
GO:0006233 | dTDP biosynthetic process | Biological_process	10	10677	1	20	0	0	0	1	1
GO:0006231 | dTMP biosynthetic process | Biological_process	6	10677	1	20	0	0	0	1	1
GO:0009156 | ribonucleoside monophosphate biosynthetic process | Biological_process	9	10677	1	20	0	0	0	1	1
GO:0006696 | ergosterol biosynthetic process | Biological_process	6	10677	1	20	0	0	0	1	1
GO:0008203 | cholesterol metabolic process | Biological_process	8	10677	1	20	0	0	0	1	1
GO:0009231 | riboflavin biosynthetic process | Biological_process	8	10677	1	20	0	0	0	1	1
GO:0008615 | pyridoxine biosynthetic process | Biological_process	10	10677	1	20	0	0	0	1	1
GO:0046835 | carbohydrate phosphorylation | Biological_process	6	10677	1	20	0	0	0	1	1
GO:0019441 | tryptophan catabolic process to kynurenine | Biological_process	15	10677	1	20	0	0	0	1	1
GO:0006570 | tyrosine metabolic process | Biological_process	13	10677	1	20	0	0	0	1	1
GO:0006573 | valine metabolic process | Biological_process	7	10677	1	20	0	0	0	1	1
GO:0019478 | D-amino acid catabolic process | Biological_process	5	10677	1	20	0	0	0	1	1
GO:0006563 | L-serine metabolic process | Biological_process	6	10677	1	20	0	0	0	1	1
GO:0009258 | 10-formyltetrahydrofolate catabolic process | Biological_process	6	10677	1	20	0	0	0	1	1
GO:0030488 | tRNA methylation | Biological_process	6	10677	1	20	0	0	0	1	1
GO:0001682 | tRNA 5'-leader removal | Biological_process	5	10677	1	20	0	0	0	1	1
GO:0006144 | purine base metabolic process | Biological_process	3	10677	1	20	0	0	0	1	1
GO:0015976 | carbon utilization | Biological_process	25	10677	1	20	0	0	0	1	1
GO:0006007 | glucose catabolic process | Biological_process	11	10677	1	20	0	0	0	1	1
GO:0009052 | pentose-phosphate shunt, non-oxidative branch | Biological_process	9	10677	1	20	0	0	0	1	1
GO:0019310 | inositol catabolic process | Biological_process	7	10677	1	20	0	0	0	1	1
GO:0006584 | catecholamine metabolic process | Biological_process	8	10677	1	20	0	0	0	1	1
GO:0009448 | gamma-aminobutyric acid metabolic process | Biological_process	4	10677	1	20	0	0	0	1	1
GO:0009772 | photosynthetic electron transport in photosystem II | Biological_process	10	10677	1	20	0	0	0	1	1
GO:0022904 | respiratory electron transport chain | Biological_process	8	10677	1	20	0	0	0	1	1
GO:0019867 | outer membrane | Cellular_component	14	10677	1	20	0	0	0	1	1
GO:0004350 | glutamate-5-semialdehyde dehydrogenase activity | Molecular_function	8	10677	1	20	0	0	0	1	1
GO:0006090 | pyruvate metabolic process | Biological_process	6	10677	1	20	0	0	0	1	1
GO:0005826 | contractile ring | Cellular_component	1	10677	1	20	0	0	0	1	1
GO:0006165 | nucleoside diphosphate phosphorylation | Biological_process	13	10677	1	20	0	0	0	1	1
GO:0004965 | GABA-B receptor activity | Molecular_function	19	10677	1	20	0	0	0	1	1
GO:0019825 | oxygen binding | Molecular_function	73	10677	1	20	0	0	0	1	1
GO:0042309 | homoiothermy | Biological_process	54	10677	1	20	0	0	0	1	1
GO:0006954 | inflammatory response | Biological_process	16	10677	1	20	0	0	0	1	1
GO:0004439 | phosphatidylinositol-4,5-bisphosphate 5-phosphatase activity | Molecular_function	6	10677	1	20	0	0	0	1	1
GO:0016298 | lipase activity | Molecular_function	14	10677	1	20	0	0	0	1	1
GO:0018193 | peptidyl-amino acid modification | Biological_process	6	10677	1	20	0	0	0	1	1
GO:0007596 | blood coagulation | Biological_process	12	10677	1	20	0	0	0	1	1
GO:0006884 | cell volume homeostasis | Biological_process	10	10677	1	20	0	0	0	1	1
GO:0008262 | importin-alpha export receptor activity | Molecular_function	8	10677	1	20	0	0	0	1	1
GO:0006613 | cotranslational protein targeting to membrane | Biological_process	7	10677	1	20	0	0	0	1	1
GO:0006890 | retrograde vesicle-mediated transport, Golgi to ER | Biological_process	16	10677	1	20	0	0	0	1	1
GO:0008218 | bioluminescence | Biological_process	3	10677	1	20	0	0	0	1	1
GO:0015893 | drug transport | Biological_process	6	10677	1	20	0	0	0	1	1
GO:0031491 | nucleosome binding | Molecular_function	12	10677	1	20	0	0	0	1	1
GO:0005496 | steroid binding | Molecular_function	7	10677	1	20	0	0	0	1	1
GO:0008093 | cytoskeletal adaptor activity | Molecular_function	9	10677	1	20	0	0	0	1	1
GO:0008097 | 5S rRNA binding | Molecular_function	9	10677	1	20	0	0	0	1	1
GO:0005520 | insulin-like growth factor binding | Molecular_function	2	10677	1	20	0	0	0	1	1
GO:0005125 | cytokine activity | Molecular_function	16	10677	1	20	0	0	0	1	1
GO:0005184 | neuropeptide hormone activity | Molecular_function	16	10677	1	20	0	0	0	1	1
GO:0008430 | selenium binding | Molecular_function	31	10677	1	20	0	0	0	1	1
GO:0050825 | ice binding | Molecular_function	54	10677	1	20	0	0	0	1	1
GO:0003876 | AMP deaminase activity | Molecular_function	5	10677	1	20	0	0	0	1	1
GO:0004342 | glucosamine-6-phosphate deaminase activity | Molecular_function	11	10677	1	20	0	0	0	1	1
GO:0004135 | amylo-alpha-1,6-glucosidase activity | Molecular_function	34	10677	1	20	0	0	0	1	1
GO:0008448 | N-acetylglucosamine-6-phosphate deacetylase activity | Molecular_function	6	10677	1	20	0	0	0	1	1
GO:0015446 | arsenite transmembrane-transporting ATPase activity | Molecular_function	2	10677	1	20	0	0	0	1	1
GO:0004008 | copper-exporting ATPase activity | Molecular_function	12	10677	1	20	0	0	0	1	1
GO:0008553 | hydrogen-exporting ATPase activity, phosphorylative mechanism | Molecular_function	5	10677	1	20	0	0	0	1	1
GO:0004170 | dUTP diphosphatase activity | Molecular_function	8	10677	1	20	0	0	0	1	1
GO:0008796 | bis(5'-nucleosyl)-tetraphosphatase activity | Molecular_function	6	10677	1	20	0	0	0	1	1
GO:0004334 | fumarylacetoacetase activity | Molecular_function	7	10677	1	20	0	0	0	1	1
GO:0030429 | kynureninase activity | Molecular_function	9	10677	1	20	0	0	0	1	1
GO:0003934 | GTP cyclohydrolase I activity | Molecular_function	8	10677	1	20	0	0	0	1	1
GO:0003937 | IMP cyclohydrolase activity | Molecular_function	13	10677	1	20	0	0	0	1	1
GO:0004067 | asparaginase activity | Molecular_function	4	10677	1	20	0	0	0	1	1
GO:0017057 | 6-phosphogluconolactonase activity | Molecular_function	6	10677	1	20	0	0	0	1	1
GO:0004045 | aminoacyl-tRNA hydrolase activity | Molecular_function	7	10677	1	20	0	0	0	1	1
GO:0008833 | deoxyribonuclease IV (phage-T4-induced) activity | Molecular_function	5	10677	1	20	0	0	0	1	1
GO:0008853 | exodeoxyribonuclease III activity | Molecular_function	11	10677	1	20	0	0	0	1	1
GO:0033897 | ribonuclease T2 activity | Molecular_function	7	10677	1	20	0	0	0	1	1
GO:0008409 | 5'-3' exonuclease activity | Molecular_function	2	10677	1	20	0	0	0	1	1
GO:0004416 | hydroxyacylglutathione hydrolase activity | Molecular_function	6	10677	1	20	0	0	0	1	1
GO:0018738 | S-formylglutathione hydrolase activity | Molecular_function	8	10677	1	20	0	0	0	1	1
GO:0004013 | adenosylhomocysteinase activity | Molecular_function	6	10677	1	20	0	0	0	1	1
GO:0004560 | alpha-L-fucosidase activity | Molecular_function	9	10677	1	20	0	0	0	1	1
GO:0004565 | beta-galactosidase activity | Molecular_function	6	10677	1	20	0	0	0	1	1
GO:0004339 | glucan 1,4-alpha-glucosidase activity | Molecular_function	17	10677	1	20	0	0	0	1	1
GO:0004573 | mannosyl-oligosaccharide glucosidase activity | Molecular_function	21	10677	1	20	0	0	0	1	1
GO:0004563 | beta-N-acetylhexosaminidase activity | Molecular_function	7	10677	1	20	0	0	0	1	1
GO:0004415 | hyalurononglucosaminidase activity | Molecular_function	13	10677	1	20	0	0	0	1	1
GO:0033925 | mannosyl-glycoprotein endo-beta-N-acetylglucosaminidase activity | Molecular_function	4	10677	1	20	0	0	0	1	1
GO:0008239 | dipeptidyl-peptidase activity | Molecular_function	12	10677	1	20	0	0	0	1	1
GO:0008241 | peptidyl-dipeptidase activity | Molecular_function	7	10677	1	20	0	0	0	1	1
GO:0004512 | inositol-3-phosphate synthase activity | Molecular_function	6	10677	1	20	0	0	0	1	1
GO:0004347 | glucose-6-phosphate isomerase activity | Molecular_function	11	10677	1	20	0	0	0	1	1
GO:0004751 | ribose-5-phosphate isomerase activity | Molecular_function	9	10677	1	20	0	0	0	1	1
GO:0004807 | triose-phosphate isomerase activity | Molecular_function	8	10677	1	20	0	0	0	1	1
GO:0004452 | isopentenyl-diphosphate delta-isomerase activity | Molecular_function	6	10677	1	20	0	0	0	1	1
GO:0004610 | phosphoacetylglucosamine mutase activity | Molecular_function	3	10677	1	20	0	0	0	1	1
GO:0004619 | phosphoglycerate mutase activity | Molecular_function	11	10677	1	20	0	0	0	1	1
GO:0004615 | phosphomannomutase activity | Molecular_function	8	10677	1	20	0	0	0	1	1
GO:0004494 | methylmalonyl-CoA mutase activity | Molecular_function	5	10677	1	20	0	0	0	1	1
GO:0008830 | dTDP-4-dehydrorhamnose 3,5-epimerase activity | Molecular_function	6	10677	1	20	0	0	0	1	1
GO:0004750 | ribulose-phosphate 3-epimerase activity | Molecular_function	6	10677	1	20	0	0	0	1	1
GO:0003978 | UDP-glucose 4-epimerase activity | Molecular_function	8	10677	1	20	0	0	0	1	1
GO:0004736 | pyruvate carboxylase activity | Molecular_function	6	10677	1	20	0	0	0	1	1
GO:0004357 | glutamate-cysteine ligase activity | Molecular_function	10	10677	1	20	0	0	0	1	1
GO:0004363 | glutathione synthase activity | Molecular_function	14	10677	1	20	0	0	0	1	1
GO:0004639 | phosphoribosylaminoimidazolesuccinocarboxamide synthase activity | Molecular_function	10	10677	1	20	0	0	0	1	1
GO:0004326 | tetrahydrofolylpolyglutamate synthase activity | Molecular_function	11	10677	1	20	0	0	0	1	1
GO:0004019 | adenylosuccinate synthase activity | Molecular_function	15	10677	1	20	0	0	0	1	1
GO:0004075 | biotin carboxylase activity | Molecular_function	4	10677	1	20	0	0	0	1	1
GO:0004077 | biotin-[acetyl-CoA-carboxylase] ligase activity | Molecular_function	11	10677	1	20	0	0	0	1	1
GO:0004086 | carbamoyl-phosphate synthase activity | Molecular_function	12	10677	1	20	0	0	0	1	1
GO:0003922 | GMP synthase (glutamine-hydrolyzing) activity | Molecular_function	7	10677	1	20	0	0	0	1	1
GO:0003952 | NAD+ synthase (glutamine-hydrolyzing) activity | Molecular_function	9	10677	1	20	0	0	0	1	1
GO:0004642 | phosphoribosylformylglycinamidine synthase activity | Molecular_function	2	10677	1	20	0	0	0	1	1
GO:0030272 | 5-formyltetrahydrofolate cyclo-ligase activity | Molecular_function	6	10677	1	20	0	0	0	1	1
GO:0004641 | phosphoribosylformylglycinamidine cyclo-ligase activity | Molecular_function	5	10677	1	20	0	0	0	1	1
GO:0004329 | formate-tetrahydrofolate ligase activity | Molecular_function	7	10677	1	20	0	0	0	1	1
GO:0004637 | phosphoribosylamine-glycine ligase activity | Molecular_function	6	10677	1	20	0	0	0	1	1
GO:0004816 | asparagine-tRNA ligase activity | Molecular_function	5	10677	1	20	0	0	0	1	1
GO:0004815 | aspartate-tRNA ligase activity | Molecular_function	14	10677	1	20	0	0	0	1	1
GO:0004819 | glutamine-tRNA ligase activity | Molecular_function	9	10677	1	20	0	0	0	1	1
GO:0004820 | glycine-tRNA ligase activity | Molecular_function	8	10677	1	20	0	0	0	1	1
GO:0004829 | threonine-tRNA ligase activity | Molecular_function	9	10677	1	20	0	0	0	1	1
GO:0004830 | tryptophan-tRNA ligase activity | Molecular_function	22	10677	1	20	0	0	0	1	1
GO:0004831 | tyrosine-tRNA ligase activity | Molecular_function	12	10677	1	20	0	0	0	1	1
GO:0003987 | acetate-CoA ligase activity | Molecular_function	4	10677	1	20	0	0	0	1	1
GO:0004139 | deoxyribose-phosphate aldolase activity | Molecular_function	8	10677	1	20	0	0	0	1	1
GO:0004163 | diphosphomevalonate decarboxylase activity | Molecular_function	8	10677	1	20	0	0	0	1	1
GO:0050080 | malonyl-CoA decarboxylase activity | Molecular_function	7	10677	1	20	0	0	0	1	1
GO:0004609 | phosphatidylserine decarboxylase activity | Molecular_function	7	10677	1	20	0	0	0	1	1
GO:0004613 | phosphoenolpyruvate carboxykinase (GTP) activity | Molecular_function	9	10677	1	20	0	0	0	1	1
GO:0004638 | phosphoribosylaminoimidazole carboxylase activity | Molecular_function	6	10677	1	20	0	0	0	1	1
GO:0008815 | citrate (pro-3S)-lyase activity | Molecular_function	5	10677	1	20	0	0	0	1	1
GO:0016844 | strictosidine synthase activity | Molecular_function	15	10677	1	20	0	0	0	1	1
GO:0016841 | ammonia-lyase activity | Molecular_function	7	10677	1	20	0	0	0	1	1
GO:0004397 | histidine ammonia-lyase activity | Molecular_function	5	10677	1	20	0	0	0	1	1
GO:0004794 | L-threonine ammonia-lyase activity | Molecular_function	5	10677	1	20	0	0	0	1	1
GO:0003874 | 6-pyruvoyltetrahydropterin synthase activity | Molecular_function	6	10677	1	20	0	0	0	1	1
GO:0008124 | 4-alpha-hydroxytetrahydrobiopterin dehydratase activity | Molecular_function	8	10677	1	20	0	0	0	1	1
GO:0004300 | enoyl-CoA hydratase activity | Molecular_function	7	10677	1	20	0	0	0	1	1
GO:0004333 | fumarate hydratase activity | Molecular_function	5	10677	1	20	0	0	0	1	1
GO:0016846 | carbon-sulfur lyase activity | Molecular_function	5	10677	1	20	0	0	0	1	1
GO:0004408 | holocytochrome-c synthase activity | Molecular_function	8	10677	1	20	0	0	0	1	1
GO:0004325 | ferrochelatase activity | Molecular_function	5	10677	1	20	0	0	0	1	1
GO:0004411 | homogentisate 1,2-dioxygenase activity | Molecular_function	13	10677	1	20	0	0	0	1	1
GO:0004833 | tryptophan 2,3-dioxygenase activity | Molecular_function	15	10677	1	20	0	0	0	1	1
GO:0004500 | dopamine beta-monooxygenase activity | Molecular_function	28	10677	1	20	0	0	0	1	1
GO:0016714 | oxidoreductase activity, acting on paired donors, with incorporation or reduction of molecular oxygen, reduced pteridine as one donor, and incorporation of one atom of oxygen | Molecular_function	21	10677	1	20	0	0	0	1	1
GO:0008812 | choline dehydrogenase activity | Molecular_function	6	10677	1	20	0	0	0	1	1
GO:0004459 | L-lactate dehydrogenase activity | Molecular_function	8	10677	1	20	0	0	0	1	1
GO:0004470 | malic enzyme activity | Molecular_function	8	10677	1	20	0	0	0	1	1
GO:0008442 | 3-hydroxyisobutyrate dehydrogenase activity | Molecular_function	5	10677	1	20	0	0	0	1	1
GO:0004345 | glucose-6-phosphate dehydrogenase activity | Molecular_function	11	10677	1	20	0	0	0	1	1
GO:0003938 | IMP dehydrogenase activity | Molecular_function	4	10677	1	20	0	0	0	1	1
GO:0004450 | isocitrate dehydrogenase (NADP+) activity | Molecular_function	17	10677	1	20	0	0	0	1	1
GO:0051903 | S-(hydroxymethyl)glutathione dehydrogenase activity | Molecular_function	8	10677	1	20	0	0	0	1	1
GO:0016679 | oxidoreductase activity, acting on diphenols and related substances as donors | Molecular_function	10	10677	1	20	0	0	0	1	1
GO:0003920 | GMP reductase activity | Molecular_function	8	10677	1	20	0	0	0	1	1
GO:0004148 | dihydrolipoyl dehydrogenase activity | Molecular_function	5	10677	1	20	0	0	0	1	1
GO:0008475 | procollagen-lysine 5-dioxygenase activity | Molecular_function	6	10677	1	20	0	0	0	1	1
GO:0050113 | inositol oxygenase activity | Molecular_function	7	10677	1	20	0	0	0	1	1
GO:0008113 | peptide-methionine-(S)-S-oxide reductase activity | Molecular_function	9	10677	1	20	0	0	0	1	1
GO:0004739 | pyruvate dehydrogenase (acetyl-transferring) activity | Molecular_function	7	10677	1	20	0	0	0	1	1
GO:0004491 | methylmalonate-semialdehyde dehydrogenase (acylating) activity | Molecular_function	8	10677	1	20	0	0	0	1	1
GO:0004146 | dihydrofolate reductase activity | Molecular_function	10	10677	1	20	0	0	0	1	1
GO:0016155 | formyltetrahydrofolate dehydrogenase activity | Molecular_function	6	10677	1	20	0	0	0	1	1
GO:0004489 | methylenetetrahydrofolate reductase (NADPH) activity | Molecular_function	10	10677	1	20	0	0	0	1	1
GO:0004174 | electron-transferring-flavoprotein dehydrogenase activity | Molecular_function	7	10677	1	20	0	0	0	1	1
GO:0015930 | glutamate synthase activity | Molecular_function	11	10677	1	20	0	0	0	1	1
GO:0045181 | glutamate synthase activity, NADH or NADPH as acceptor | Molecular_function	6	10677	1	20	0	0	0	1	1
GO:0016040 | glutamate synthase (NADH) activity | Molecular_function	6	10677	1	20	0	0	0	1	1
GO:0004375 | glycine dehydrogenase (decarboxylating) activity | Molecular_function	10	10677	1	20	0	0	0	1	1
GO:0008131 | amine oxidase activity | Molecular_function	2	10677	1	20	0	0	0	1	1
GO:0004733 | pyridoxamine-phosphate oxidase activity | Molecular_function	8	10677	1	20	0	0	0	1	1
GO:0008890 | glycine C-acetyltransferase activity | Molecular_function	6	10677	1	20	0	0	0	1	1
GO:0004742 | dihydrolipoyllysine-residue acetyltransferase activity | Molecular_function	6	10677	1	20	0	0	0	1	1
GO:0004315 | 3-oxoacyl-[acyl-carrier-protein] synthase activity | Molecular_function	5	10677	1	20	0	0	0	1	1
GO:0004379 | glycylpeptide N-tetradecanoyltransferase activity | Molecular_function	9	10677	1	20	0	0	0	1	1
GO:0004108 | citrate (Si)-synthase activity | Molecular_function	6	10677	1	20	0	0	0	1	1
GO:0004421 | hydroxymethylglutaryl-CoA synthase activity | Molecular_function	7	10677	1	20	0	0	0	1	1
GO:0004057 | arginyltransferase activity | Molecular_function	6	10677	1	20	0	0	0	1	1
GO:0003839 | gamma-glutamylcyclotransferase activity | Molecular_function	6	10677	1	20	0	0	0	1	1
GO:0004801 | transaldolase activity | Molecular_function	4	10677	1	20	0	0	0	1	1
GO:0008817 | cob(I)yrinic acid a,c-diamide adenosyltransferase activity | Molecular_function	6	10677	1	20	0	0	0	1	1
GO:0004161 | dimethylallyltranstransferase activity | Molecular_function	7	10677	1	20	0	0	0	1	1
GO:0008455 | alpha-1,6-mannosylglycoprotein 2-beta-N-acetylglucosaminyltransferase activity | Molecular_function	6	10677	1	20	0	0	0	1	1
GO:0004373 | glycogen (starch) synthase activity | Molecular_function	8	10677	1	20	0	0	0	1	1
GO:0004576 | oligosaccharyl transferase activity | Molecular_function	9	10677	1	20	0	0	0	1	1
GO:0004645 | phosphorylase activity | Molecular_function	10	10677	1	20	0	0	0	1	1
GO:0003999 | adenine phosphoribosyltransferase activity | Molecular_function	4	10677	1	20	0	0	0	1	1
GO:0004044 | amidophosphoribosyltransferase activity | Molecular_function	6	10677	1	20	0	0	0	1	1
GO:0004422 | hypoxanthine phosphoribosyltransferase activity | Molecular_function	4	10677	1	20	0	0	0	1	1
GO:0004516 | nicotinate phosphoribosyltransferase activity | Molecular_function	9	10677	1	20	0	0	0	1	1
GO:0004731 | purine-nucleoside phosphorylase activity | Molecular_function	6	10677	1	20	0	0	0	1	1
GO:0003867 | 4-aminobutyrate transaminase activity | Molecular_function	4	10677	1	20	0	0	0	1	1
GO:0004360 | glutamine-fructose-6-phosphate transaminase (isomerizing) activity | Molecular_function	7	10677	1	20	0	0	0	1	1
GO:0004838 | L-tyrosine:2-oxoglutarate aminotransferase activity | Molecular_function	5	10677	1	20	0	0	0	1	1
GO:0016743 | carboxyl- or carbamoyltransferase activity | Molecular_function	14	10677	1	20	0	0	0	1	1
GO:0004070 | aspartate carbamoyltransferase activity | Molecular_function	9	10677	1	20	0	0	0	1	1
GO:0004799 | thymidylate synthase activity | Molecular_function	6	10677	1	20	0	0	0	1	1
GO:0008705 | methionine synthase activity | Molecular_function	9	10677	1	20	0	0	0	1	1
GO:0008425 | 2-polyprenyl-6-methoxy-1,4-benzoquinone methyltransferase activity | Molecular_function	6	10677	1	20	0	0	0	1	1
GO:0015667 | site-specific DNA-methyltransferase (cytosine-N4-specific) activity | Molecular_function	10	10677	1	20	0	0	0	1	1
GO:0004372 | glycine hydroxymethyltransferase activity | Molecular_function	6	10677	1	20	0	0	0	1	1
GO:0004643 | phosphoribosylaminoimidazolecarboxamide formyltransferase activity | Molecular_function	13	10677	1	20	0	0	0	1	1
GO:0004644 | phosphoribosylglycinamide formyltransferase activity | Molecular_function	5	10677	1	20	0	0	0	1	1
GO:0016429 | tRNA (adenine-N1-)-methyltransferase activity | Molecular_function	6	10677	1	20	0	0	0	1	1
GO:0004164 | diphthine synthase activity | Molecular_function	9	10677	1	20	0	0	0	1	1
GO:0003908 | methylated-DNA-[protein]-cysteine S-methyltransferase activity | Molecular_function	8	10677	1	20	0	0	0	1	1
GO:0004788 | thiamin diphosphokinase activity | Molecular_function	9	10677	1	20	0	0	0	1	1
GO:0004349 | glutamate 5-kinase activity | Molecular_function	7	10677	1	20	0	0	0	1	1
GO:0004747 | ribokinase activity | Molecular_function	7	10677	1	20	0	0	0	1	1
GO:0004715 | non-membrane spanning protein tyrosine kinase activity | Molecular_function	6	10677	1	20	0	0	0	1	1
GO:0005003 | ephrin receptor activity | Molecular_function	7	10677	1	20	0	0	0	1	1
GO:0008478 | pyridoxal kinase activity | Molecular_function	7	10677	1	20	0	0	0	1	1
GO:0008531 | riboflavin kinase activity | Molecular_function	8	10677	1	20	0	0	0	1	1
GO:0004765 | shikimate kinase activity | Molecular_function	11	10677	1	20	0	0	0	1	1
GO:0003919 | FMN adenylyltransferase activity | Molecular_function	4	10677	1	20	0	0	0	1	1
GO:0004781 | sulfate adenylyltransferase (ATP) activity | Molecular_function	9	10677	1	20	0	0	0	1	1
GO:0004605 | phosphatidate cytidylyltransferase activity | Molecular_function	6	10677	1	20	0	0	0	1	1
GO:0008444 | CDP-diacylglycerol-glycerol-3-phosphate 3-phosphatidyltransferase activity | Molecular_function	2	10677	1	20	0	0	0	1	1
GO:0008897 | holo-[acyl-carrier-protein] synthase activity | Molecular_function	14	10677	1	20	0	0	0	1	1
GO:0008963 | phospho-N-acetylmuramoyl-pentapeptide-transferase activity | Molecular_function	12	10677	1	20	0	0	0	1	1
GO:0016500 | protein-hormone receptor activity | Molecular_function	8	10677	1	20	0	0	0	1	1
GO:0005199 | structural constituent of cell wall | Molecular_function	10	10677	1	20	0	0	0	1	1
GO:0017127 | cholesterol transporter activity | Molecular_function	3	10677	1	20	0	0	0	1	1
GO:0015197 | peptide transporter activity | Molecular_function	6	10677	1	20	0	0	0	1	1
GO:0015377 | cation:chloride symporter activity | Molecular_function	3	10677	1	20	0	0	0	1	1
GO:0005219 | ryanodine-sensitive calcium-release channel activity | Molecular_function	8	10677	1	20	0	0	0	1	1
GO:0046847 | filopodium assembly | Biological_process	9	10677	1	20	0	0	0	1	1
GO:0043461 | proton-transporting ATP synthase complex assembly | Biological_process	7	10677	1	20	0	0	0	1	1
GO:0007021 | tubulin complex assembly | Biological_process	8	10677	1	20	0	0	0	1	1
GO:0042256 | mature ribosome assembly | Biological_process	7	10677	1	20	0	0	0	1	1
GO:0048010 | vascular endothelial growth factor receptor signaling pathway | Biological_process	7	10677	1	20	0	0	0	1	1
GO:0007030 | Golgi organization | Biological_process	10	10677	1	20	0	0	0	1	1
GO:0042558 | pteridine and derivative metabolic process | Biological_process	7	10677	1	20	0	0	0	1	1
GO:0006772 | thiamin metabolic process | Biological_process	7	10677	1	20	0	0	0	1	1
GO:0016598 | protein arginylation | Biological_process	6	10677	1	20	0	0	0	1	1
GO:0046952 | ketone body catabolic process | Biological_process	4	10677	1	20	0	0	0	1	1
GO:0009166 | nucleotide catabolic process | Biological_process	5	10677	1	20	0	0	0	1	1
GO:0009264 | deoxyribonucleotide catabolic process | Biological_process	8	10677	1	20	0	0	0	1	1
GO:0006106 | fumarate metabolic process | Biological_process	5	10677	1	20	0	0	0	1	1
GO:0006102 | isocitrate metabolic process | Biological_process	17	10677	1	20	0	0	0	1	1
GO:0019358 | nicotinate nucleotide salvage | Biological_process	7	10677	1	20	0	0	0	1	1
GO:0009443 | pyridoxal 5'-phosphate salvage | Biological_process	5	10677	1	20	0	0	0	1	1
GO:0015936 | coenzyme A metabolic process | Biological_process	10	10677	1	20	0	0	0	1	1
GO:0006014 | D-ribose metabolic process | Biological_process	7	10677	1	20	0	0	0	1	1
GO:0046080 | dUTP metabolic process | Biological_process	9	10677	1	20	0	0	0	1	1
GO:0006163 | purine nucleotide metabolic process | Biological_process	5	10677	1	20	0	0	0	1	1
GO:0009117 | nucleotide metabolic process | Biological_process	8	10677	1	20	0	0	0	1	1
GO:0009132 | nucleoside diphosphate metabolic process | Biological_process	5	10677	1	20	0	0	0	1	1
GO:0015671 | oxygen transport | Biological_process	65	10677	1	20	0	0	0	1	1
GO:0019307 | mannose biosynthetic process | Biological_process	8	10677	1	20	0	0	0	1	1
GO:0006021 | inositol biosynthetic process | Biological_process	6	10677	1	20	0	0	0	1	1
GO:0006069 | ethanol oxidation | Biological_process	8	10677	1	20	0	0	0	1	1
GO:0006004 | fucose metabolic process | Biological_process	8	10677	1	20	0	0	0	1	1
GO:0009877 | nodulation | Biological_process	26	10677	1	20	0	0	0	1	1
GO:0009405 | pathogenesis | Biological_process	16	10677	1	20	0	0	0	1	1
GO:0050826 | response to freezing | Biological_process	54	10677	1	20	0	0	0	1	1
GO:0030904 | retromer complex | Cellular_component	8	10677	1	20	0	0	0	1	1
GO:0042600 | chorion | Cellular_component	13	10677	1	20	0	0	0	1	1
GO:0005971 | ribonucleoside-diphosphate reductase complex | Cellular_component	8	10677	1	20	0	0	0	1	1
GO:0005956 | protein kinase CK2 complex | Cellular_component	7	10677	1	20	0	0	0	1	1
GO:0009341 | beta-galactosidase complex | Cellular_component	6	10677	1	20	0	0	0	1	1
GO:0044205 | 'de | Biological_process	6	10677	1	20	0	0	0	1	1
GO:0071267 | L-methionine | Biological_process	2	10677	1	20	0	0	0	1	1
GO:0090124 | N-4 | Biological_process	6	10677	1	20	0	0	0	1	1
GO:0044183 | protein | Molecular_function	3	10677	1	20	0	0	0	1	1
GO:0035046 | pronuclear migration | Biological_process	58	10677	52	20	0	0	0	1	1
GO:0030334 | regulation of cell migration | Biological_process	48	10677	37	20	0	0	0	1	1
GO:0005783 | endoplasmic reticulum | Cellular_component	171	10677	37	20	0	0	0	1	1
GO:0004553 | hydrolase activity, hydrolyzing O-glycosyl compounds | Molecular_function	480	10677	37	20	0	0	0	1	1
GO:0004674 | protein serine/threonine kinase activity | Molecular_function	2944	10677	278	20	0	0	0	1	1
GO:0004672 | protein kinase activity | Molecular_function	3016	10677	275	20	0	0	0	1	1
GO:0002009 | morphogenesis of an epithelium | Biological_process	367	10677	275	20	0	0	0	1	1
GO:0009949 | polarity specification of anterior/posterior axis | Biological_process	7	10677	6	20	0	0	0	1	1
GO:0005200 | structural constituent of cytoskeleton | Molecular_function	15	10677	6	20	0	0	0	1	1
GO:0000281 | cytokinesis after mitosis | Biological_process	6	10677	6	20	0	0	0	1	1
GO:0030139 | endocytic vesicle | Cellular_component	8	10677	6	20	0	0	0	1	1
GO:0008361 | regulation of cell size | Biological_process	6	10677	6	20	0	0	0	1	1
GO:0030010 | establishment of cell polarity | Biological_process	8	10677	6	20	0	0	0	1	1
GO:0045177 | apical part of cell | Cellular_component	8	10677	6	20	0	0	0	1	1
GO:0005626 | insoluble fraction | Cellular_component	6	10677	6	20	0	0	0	1	1
GO:0006298 | mismatch repair | Biological_process	60	10677	6	20	0	0	0	1	1
GO:0018105 | peptidyl-serine phosphorylation | Biological_process	6	10677	6	20	0	0	0	1	1
GO:0006885 | regulation of pH | Biological_process	63	10677	6	20	0	0	0	1	1
GO:0010631 | epithelial cell migration | Biological_process	7	10677	6	20	0	0	0	1	1
GO:0016303 | 1-phosphatidylinositol-3-kinase activity | Molecular_function	26	10677	6	20	0	0	0	1	1
GO:0007617 | mating behavior | Biological_process	9	10677	6	20	0	0	0	1	1
GO:0015269 | calcium-activated potassium channel activity | Molecular_function	43	10677	6	20	0	0	0	1	1
GO:0030173 | integral to Golgi membrane | Cellular_component	13	10677	6	20	0	0	0	1	1
GO:0042176 | regulation of protein catabolic process | Biological_process	18	10677	6	20	0	0	0	1	1
GO:0060473 | cortical granule | Cellular_component	6	10677	6	20	0	0	0	1	1
GO:0007166 | cell surface receptor linked signal transduction | Biological_process	51	10677	6	20	0	0	0	1	1
GO:0005575 | cellular_component | Cellular_component	16	10677	6	20	0	0	0	1	1
GO:0005667 | transcription factor complex | Cellular_component	37	10677	6	20	0	0	0	1	1
GO:0004198 | calcium-dependent cysteine-type endopeptidase activity | Molecular_function	96	10677	6	20	0	0	0	1	1
GO:0004437 | inositol or phosphatidylinositol phosphatase activity | Molecular_function	62	10677	6	20	0	0	0	1	1
GO:0005814 | centriole | Cellular_component	6	10677	6	20	0	0	0	1	1
GO:0048812 | neuron projection morphogenesis | Biological_process	8	10677	6	20	0	0	0	1	1
GO:0008045 | motor axon guidance | Biological_process	9	10677	6	20	0	0	0	1	1
GO:0030516 | regulation of axon extension | Biological_process	9	10677	6	20	0	0	0	1	1
GO:0000062 | acyl-CoA binding | Molecular_function	60	10677	6	20	0	0	0	1	1
GO:0006972 | hyperosmotic response | Biological_process	14	10677	6	20	0	0	0	1	1
GO:0035058 | sensory cilium assembly | Biological_process	12	10677	6	20	0	0	0	1	1
GO:0050808 | synapse organization | Biological_process	7	10677	6	20	0	0	0	1	1
GO:0006744 | ubiquinone biosynthetic process | Biological_process	32	10677	6	20	0	0	0	1	1
GO:0042981 | regulation of apoptosis | Biological_process	33	10677	6	20	0	0	0	1	1
GO:0007130 | synaptonemal complex assembly | Biological_process	7	10677	6	20	0	0	0	1	1
GO:0007179 | transforming growth factor beta receptor signaling pathway | Biological_process	25	10677	6	20	0	0	0	1	1
GO:0003697 | single-stranded DNA binding | Molecular_function	32	10677	6	20	0	0	0	1	1
GO:0045793 | positive regulation of cell size | Biological_process	6	10677	6	20	0	0	0	1	1
GO:0044262 | cellular carbohydrate metabolic process | Biological_process	33	10677	6	20	0	0	0	1	1
GO:0045165 | cell fate commitment | Biological_process	8	10677	6	20	0	0	0	1	1
GO:0015171 | amino acid transmembrane transporter activity | Molecular_function	120	10677	6	20	0	0	0	1	1
GO:0006270 | DNA replication initiation | Biological_process	70	10677	6	20	0	0	0	1	1
GO:0006796 | phosphate metabolic process | Biological_process	64	10677	6	20	0	0	0	1	1
GO:0030496 | midbody | Cellular_component	6	10677	6	20	0	0	0	1	1
GO:0007399 | nervous system development | Biological_process	9	10677	6	20	0	0	0	1	1
GO:0033180 | proton-transporting V-type ATPase, V1 domain | Cellular_component	40	10677	6	20	0	0	0	1	1
GO:0033178 | proton-transporting two-sector ATPase complex, catalytic domain | Cellular_component	52	10677	6	20	0	0	0	1	1
GO:0016811 | hydrolase activity, acting on carbon-nitrogen (but not peptide) bonds, in linear amides | Molecular_function	47	10677	6	20	0	0	0	1	1
GO:0045226 | extracellular polysaccharide biosynthetic process | Biological_process	65	10677	6	20	0	0	0	1	1
GO:0008276 | protein methyltransferase activity | Molecular_function	69	10677	6	20	0	0	0	1	1
GO:0006820 | anion transport | Biological_process	64	10677	6	20	0	0	0	1	1
GO:0005911 | cell-cell junction | Cellular_component	7	10677	6	20	0	0	0	1	1
GO:0030983 | mismatched DNA binding | Molecular_function	59	10677	6	20	0	0	0	1	1
GO:0061096 | negative | Biological_process	7	10677	6	20	0	0	0	1	1
GO:0010467 | gene expression | Biological_process	9	10677	6	20	0	0	0	1	1
GO:0019205 | nucleobase, nucleoside, nucleotide kinase activity | Molecular_function	50	10677	6	20	0	0	0	1	1
GO:0042074 | cell migration involved in gastrulation | Biological_process	6	10677	6	20	0	0	0	1	1
GO:0030703 | eggshell formation | Biological_process	6	10677	6	20	0	0	0	1	1
GO:0006777 | Mo-molybdopterin cofactor biosynthetic process | Biological_process	36	10677	6	20	0	0	0	1	1
GO:0006546 | glycine catabolic process | Biological_process	42	10677	6	20	0	0	0	1	1
GO:0006635 | fatty acid beta-oxidation | Biological_process	53	10677	6	20	0	0	0	1	1
GO:0006098 | pentose-phosphate shunt | Biological_process	45	10677	6	20	0	0	0	1	1
GO:0016998 | cell wall macromolecule catabolic process | Biological_process	82	10677	6	20	0	0	0	1	1
GO:0004602 | glutathione peroxidase activity | Molecular_function	42	10677	6	20	0	0	0	1	1
GO:0008312 | 7S RNA binding | Molecular_function	41	10677	6	20	0	0	0	1	1
GO:0005484 | SNAP receptor activity | Molecular_function	40	10677	6	20	0	0	0	1	1
GO:0004427 | inorganic diphosphatase activity | Molecular_function	64	10677	6	20	0	0	0	1	1
GO:0000212 | meiotic spindle organization | Biological_process	6	10677	6	20	0	0	0	1	1
GO:0003796 | lysozyme activity | Molecular_function	44	10677	6	20	0	0	0	1	1
GO:0004571 | mannosyl-oligosaccharide 1,2-alpha-mannosidase activity | Molecular_function	54	10677	6	20	0	0	0	1	1
GO:0004177 | aminopeptidase activity | Molecular_function	81	10677	6	20	0	0	0	1	1
GO:0007050 | cell cycle arrest | Biological_process	35	10677	6	20	0	0	0	1	1
GO:0016876 | ligase activity, forming aminoacyl-tRNA and related compounds | Molecular_function	55	10677	6	20	0	0	0	1	1
GO:0031674 | I band | Cellular_component	6	10677	6	20	0	0	0	1	1
GO:0000226 | microtubule cytoskeleton organization | Biological_process	30	10677	6	20	0	0	0	1	1
GO:0004022 | alcohol dehydrogenase (NAD) activity | Molecular_function	53	10677	6	20	0	0	0	1	1
GO:0008831 | dTDP-4-dehydrorhamnose reductase activity | Molecular_function	65	10677	6	20	0	0	0	1	1
GO:0046785 | microtubule polymerization | Biological_process	8	10677	6	20	0	0	0	1	1
GO:0046982 | protein heterodimerization activity | Molecular_function	6	10677	6	20	0	0	0	1	1
GO:0003997 | acyl-CoA oxidase activity | Molecular_function	51	10677	6	20	0	0	0	1	1
GO:0008107 | galactoside 2-alpha-L-fucosyltransferase activity | Molecular_function	66	10677	6	20	0	0	0	1	1
GO:0008305 | integrin complex | Cellular_component	32	10677	6	20	0	0	0	1	1
GO:0008483 | transaminase activity | Molecular_function	78	10677	6	20	0	0	0	1	1
GO:0007005 | mitochondrion organization | Biological_process	7	10677	6	20	0	0	0	1	1
GO:0032456 | endocytic recycling | Biological_process	6	10677	6	20	0	0	0	1	1
GO:0005247 | voltage-gated chloride channel activity | Molecular_function	57	10677	6	20	0	0	0	1	1
GO:0034606 | response to hermaphrodite contact | Biological_process	8	10677	6	20	0	0	0	1	1
GO:0005337 | nucleoside transmembrane transporter activity | Molecular_function	53	10677	6	20	0	0	0	1	1
GO:0000159 | protein phosphatase type 2A complex | Cellular_component	72	10677	6	20	0	0	0	1	1
GO:0046686 | response to cadmium ion | Biological_process	6	10677	6	20	0	0	0	1	1
GO:0003333 | amino | Biological_process	84	10677	6	20	0	0	0	1	1
GO:0001085 | RNA | Molecular_function	5	10677	2	20	0	0	0	1	1
GO:0031435 | mitogen-activated protein kinase kinase kinase binding | Molecular_function	2	10677	2	20	0	0	0	1	1
GO:0005859 | muscle myosin complex | Cellular_component	2	10677	2	20	0	0	0	1	1
GO:0032301 | MutSalpha complex | Cellular_component	5	10677	2	20	0	0	0	1	1
GO:0010212 | response to ionizing radiation | Biological_process	2	10677	2	20	0	0	0	1	1
GO:0051256 | spindle midzone assembly involved in mitosis | Biological_process	2	10677	2	20	0	0	0	1	1
GO:0031991 | regulation of contractile ring contraction involved in cytokinesis | Biological_process	2	10677	2	20	0	0	0	1	1
GO:0016460 | myosin II complex | Cellular_component	2	10677	2	20	0	0	0	1	1
GO:0030301 | cholesterol transport | Biological_process	2	10677	2	20	0	0	0	1	1
GO:0007369 | gastrulation | Biological_process	3	10677	2	20	0	0	0	1	1
GO:0019217 | regulation of fatty acid metabolic process | Biological_process	2	10677	2	20	0	0	0	1	1
GO:0009935 | nutrient import | Biological_process	2	10677	2	20	0	0	0	1	1
GO:0042938 | dipeptide transport | Biological_process	2	10677	2	20	0	0	0	1	1
GO:0042936 | dipeptide transporter activity | Molecular_function	2	10677	2	20	0	0	0	1	1
GO:0008574 | plus-end-directed microtubule motor activity | Molecular_function	3	10677	2	20	0	0	0	1	1
GO:0060581 | cell fate commitment involved in pattern specification | Biological_process	2	10677	2	20	0	0	0	1	1
GO:0034394 | protein localization at cell surface | Biological_process	2	10677	2	20	0	0	0	1	1
GO:0030590 | pseudocleavage during first cell cycle | Biological_process	2	10677	2	20	0	0	0	1	1
GO:0007229 | integrin-mediated signaling pathway | Biological_process	15	10677	2	20	0	0	0	1	1
GO:0030239 | myofibril assembly | Biological_process	2	10677	2	20	0	0	0	1	1
GO:0030178 | negative regulation of Wnt receptor signaling pathway | Biological_process	2	10677	2	20	0	0	0	1	1
GO:0030276 | clathrin binding | Molecular_function	4	10677	2	20	0	0	0	1	1
GO:0001906 | cell killing | Biological_process	24	10677	2	20	0	0	0	1	1
GO:0002082 | regulation of oxidative phosphorylation | Biological_process	2	10677	2	20	0	0	0	1	1
GO:0007269 | neurotransmitter secretion | Biological_process	8	10677	2	20	0	0	0	1	1
GO:0046331 | lateral inhibition | Biological_process	3	10677	2	20	0	0	0	1	1
GO:0022838 | substrate specific channel activity | Molecular_function	3	10677	2	20	0	0	0	1	1
GO:0015793 | glycerol transport | Biological_process	3	10677	2	20	0	0	0	1	1
GO:0008333 | endosome to lysosome transport | Biological_process	2	10677	2	20	0	0	0	1	1
GO:0010824 | regulation of centrosome duplication | Biological_process	21	10677	2	20	0	0	0	1	1
GO:0046907 | intracellular transport | Biological_process	18	10677	2	20	0	0	0	1	1
GO:0014069 | postsynaptic density | Cellular_component	2	10677	2	20	0	0	0	1	1
GO:0046963 | 3'-phosphoadenosine 5'-phosphosulfate transport | Biological_process	2	10677	2	20	0	0	0	1	1
GO:0046964 | 3'-phosphoadenosine 5'-phosphosulfate transmembrane transporter activity | Molecular_function	2	10677	2	20	0	0	0	1	1
GO:0006402 | mRNA catabolic process | Biological_process	9	10677	2	20	0	0	0	1	1
GO:0001881 | receptor recycling | Biological_process	2	10677	2	20	0	0	0	1	1
GO:0032467 | positive regulation of cytokinesis | Biological_process	2	10677	2	20	0	0	0	1	1
GO:0090390 | phagosome | Biological_process	2	10677	2	20	0	0	0	1	1
GO:0042734 | presynaptic membrane | Cellular_component	3	10677	2	20	0	0	0	1	1
GO:0051019 | mitogen-activated protein kinase binding | Molecular_function	2	10677	2	20	0	0	0	1	1
GO:0045824 | negative regulation of innate immune response | Biological_process	2	10677	2	20	0	0	0	1	1
GO:0010553 | negative regulation of specific transcription from RNA polymerase II promoter | Biological_process	3	10677	2	20	0	0	0	1	1
GO:0006581 | acetylcholine catabolic process | Biological_process	4	10677	2	20	0	0	0	1	1
GO:0001507 | acetylcholine catabolic process in synaptic cleft | Biological_process	3	10677	2	20	0	0	0	1	1
GO:0031034 | myosin filament assembly | Biological_process	2	10677	2	20	0	0	0	1	1
GO:0015012 | heparan sulfate proteoglycan biosynthetic process | Biological_process	3	10677	2	20	0	0	0	1	1
GO:0005844 | polysome | Cellular_component	2	10677	2	20	0	0	0	1	1
GO:0032589 | neuron projection membrane | Cellular_component	4	10677	2	20	0	0	0	1	1
GO:0006559 | L-phenylalanine catabolic process | Biological_process	19	10677	2	20	0	0	0	1	1
GO:0006569 | tryptophan catabolic process | Biological_process	10	10677	2	20	0	0	0	1	1
GO:0048563 | post-embryonic organ morphogenesis | Biological_process	2	10677	2	20	0	0	0	1	1
GO:0042438 | melanin biosynthetic process | Biological_process	2	10677	2	20	0	0	0	1	1
GO:0016604 | nuclear body | Cellular_component	2	10677	2	20	0	0	0	1	1
GO:0042800 | histone methyltransferase activity (H3-K4 specific) | Molecular_function	2	10677	2	20	0	0	0	1	1
GO:0004879 | ligand-dependent nuclear receptor activity | Molecular_function	77	10677	2	20	0	0	0	1	1
GO:0019005 | SCF ubiquitin ligase complex | Cellular_component	2	10677	2	20	0	0	0	1	1
GO:0045941 | positive regulation of transcription | Biological_process	7	10677	2	20	0	0	0	1	1
GO:0015271 | outward rectifier potassium channel activity | Molecular_function	2	10677	2	20	0	0	0	1	1
GO:0051721 | protein phosphatase 2A binding | Molecular_function	2	10677	2	20	0	0	0	1	1
GO:0070194 | synaptonemal complex disassembly | Biological_process	2	10677	2	20	0	0	0	1	1
GO:0030285 | integral to synaptic vesicle membrane | Cellular_component	2	10677	2	20	0	0	0	1	1
GO:0003990 | acetylcholinesterase activity | Molecular_function	3	10677	2	20	0	0	0	1	1
GO:0019673 | GDP-mannose metabolic process | Biological_process	10	10677	2	20	0	0	0	1	1
GO:0008446 | GDP-mannose 4,6-dehydratase activity | Molecular_function	10	10677	2	20	0	0	0	1	1
GO:0043148 | mitotic spindle stabilization | Biological_process	2	10677	2	20	0	0	0	1	1
GO:0016044 | membrane organization | Biological_process	2	10677	2	20	0	0	0	1	1
GO:0007034 | vacuolar transport | Biological_process	9	10677	2	20	0	0	0	1	1
GO:0016051 | carbohydrate biosynthetic process | Biological_process	27	10677	2	20	0	0	0	1	1
GO:0050830 | defense response to Gram-positive bacterium | Biological_process	3	10677	2	20	0	0	0	1	1
GO:0030206 | chondroitin sulfate biosynthetic process | Biological_process	2	10677	2	20	0	0	0	1	1
GO:0017147 | Wnt-protein binding | Molecular_function	2	10677	2	20	0	0	0	1	1
GO:0030864 | cortical actin cytoskeleton | Cellular_component	2	10677	2	20	0	0	0	1	1
GO:0010845 | positive regulation of reciprocal meiotic recombination | Biological_process	2	10677	2	20	0	0	0	1	1
GO:0030670 | phagocytic vesicle membrane | Cellular_component	2	10677	2	20	0	0	0	1	1
GO:0007026 | negative regulation of microtubule depolymerization | Biological_process	12	10677	2	20	0	0	0	1	1
GO:0016599 | caveola | Cellular_component	2	10677	2	20	0	0	0	1	1
GO:0030141 | secretory granule | Cellular_component	7	10677	2	20	0	0	0	1	1
GO:0007442 | hindgut morphogenesis | Biological_process	2	10677	2	20	0	0	0	1	1
GO:0055038 | recycling endosome membrane | Cellular_component	2	10677	2	20	0	0	0	1	1
GO:0012506 | vesicle membrane | Cellular_component	2	10677	2	20	0	0	0	1	1
GO:0071850 | mitotic | Biological_process	2	10677	2	20	0	0	0	1	1
GO:0032465 | regulation of cytokinesis | Biological_process	2	10677	2	20	0	0	0	1	1
GO:0001558 | regulation of cell growth | Biological_process	3	10677	2	20	0	0	0	1	1
GO:0004126 | cytidine deaminase activity | Molecular_function	12	10677	2	20	0	0	0	1	1
GO:0005057 | receptor signaling protein activity | Molecular_function	9	10677	2	20	0	0	0	1	1
GO:0016082 | synaptic vesicle priming | Biological_process	2	10677	2	20	0	0	0	1	1
GO:0047844 | deoxycytidine deaminase activity | Molecular_function	2	10677	2	20	0	0	0	1	1
GO:0006217 | deoxycytidine catabolic process | Biological_process	2	10677	2	20	0	0	0	1	1
GO:0040021 | hermaphrodite germ-line sex determination | Biological_process	2	10677	2	20	0	0	0	1	1
GO:0071294 | cellular | Biological_process	3	10677	2	20	0	0	0	1	1
GO:0042002 | hermaphrodite somatic sex determination | Biological_process	2	10677	2	20	0	0	0	1	1
GO:0071577 | zinc | Biological_process	3	10677	2	20	0	0	0	1	1
GO:0005385 | zinc ion transmembrane transporter activity | Molecular_function	3	10677	2	20	0	0	0	1	1
GO:0004693 | cyclin-dependent protein kinase activity | Molecular_function	2	10677	2	20	0	0	0	1	1
GO:2000008 | regulation | Biological_process	2	10677	2	20	0	0	0	1	1
GO:0001505 | regulation of neurotransmitter levels | Biological_process	2	10677	2	20	0	0	0	1	1
GO:0045773 | positive regulation of axon extension | Biological_process	4	10677	2	20	0	0	0	1	1
GO:0051493 | regulation of cytoskeleton organization | Biological_process	2	10677	2	20	0	0	0	1	1
GO:0009299 | mRNA transcription | Biological_process	2	10677	2	20	0	0	0	1	1
GO:0015870 | acetylcholine transport | Biological_process	2	10677	2	20	0	0	0	1	1
GO:0005044 | scavenger receptor activity | Molecular_function	24	10677	2	20	0	0	0	1	1
GO:0005070 | SH3/SH2 adaptor activity | Molecular_function	2	10677	2	20	0	0	0	1	1
GO:0008632 | apoptosis | Biological_process	2	10677	2	20	0	0	0	1	1
GO:0030104 | water homeostasis | Biological_process	2	10677	2	20	0	0	0	1	1
GO:0030838 | positive regulation of actin filament polymerization | Biological_process	2	10677	2	20	0	0	0	1	1
GO:0051016 | barbed-end actin filament capping | Biological_process	2	10677	2	20	0	0	0	1	1
GO:0043069 | negative regulation of programmed cell death | Biological_process	2	10677	2	20	0	0	0	1	1
GO:0003994 | aconitate hydratase activity | Molecular_function	6	10677	2	20	0	0	0	1	1
GO:0000299 | integral to membrane of membrane fraction | Cellular_component	2	10677	2	20	0	0	0	1	1
GO:0031103 | axon regeneration | Biological_process	3	10677	2	20	0	0	0	1	1
GO:0017124 | SH3 domain binding | Molecular_function	10	10677	2	20	0	0	0	1	1
GO:0046875 | ephrin receptor binding | Molecular_function	2	10677	2	20	0	0	0	1	1
GO:0005771 | multivesicular body | Cellular_component	2	10677	2	20	0	0	0	1	1
GO:0017017 | MAP kinase tyrosine/serine/threonine phosphatase activity | Molecular_function	10	10677	2	20	0	0	0	1	1
GO:0007498 | mesoderm development | Biological_process	2	10677	2	20	0	0	0	1	1
GO:0043140 | ATP-dependent 3'-5' DNA helicase activity | Molecular_function	13	10677	2	20	0	0	0	1	1
GO:0000981 | sequence-specific | Molecular_function	7	10677	2	20	0	0	0	1	1
GO:0005925 | focal adhesion | Cellular_component	14	10677	2	20	0	0	0	1	1
GO:0045893 | positive regulation of transcription, DNA-dependent | Biological_process	11	10677	2	20	0	0	0	1	1
GO:0042162 | telomeric DNA binding | Molecular_function	2	10677	2	20	0	0	0	1	1
GO:0008186 | RNA-dependent ATPase activity | Molecular_function	2	10677	2	20	0	0	0	1	1
GO:0030433 | ER-associated protein catabolic process | Biological_process	2	10677	2	20	0	0	0	1	1
GO:0019987 | negative regulation of anti-apoptosis | Biological_process	2	10677	2	20	0	0	0	1	1
GO:0005638 | lamin filament | Cellular_component	2	10677	2	20	0	0	0	1	1
GO:0043021 | ribonucleoprotein binding | Molecular_function	2	10677	2	20	0	0	0	1	1
GO:0043161 | proteasomal ubiquitin-dependent protein catabolic process | Biological_process	10	10677	2	20	0	0	0	1	1
GO:0016071 | mRNA metabolic process | Biological_process	3	10677	2	20	0	0	0	1	1
GO:0033522 | histone H2A ubiquitination | Biological_process	2	10677	2	20	0	0	0	1	1
GO:0031124 | mRNA 3'-end processing | Biological_process	2	10677	2	20	0	0	0	1	1
GO:0006973 | intracellular accumulation of glycerol | Biological_process	2	10677	2	20	0	0	0	1	1
GO:0004368 | glycerol-3-phosphate dehydrogenase activity | Molecular_function	15	10677	2	20	0	0	0	1	1
GO:0015108 | chloride transmembrane transporter activity | Molecular_function	2	10677	2	20	0	0	0	1	1
GO:0005673 | transcription factor TFIIE complex | Cellular_component	7	10677	2	20	0	0	0	1	1
GO:0000209 | protein polyubiquitination | Biological_process	2	10677	2	20	0	0	0	1	1
GO:0030544 | Hsp70 protein binding | Molecular_function	2	10677	2	20	0	0	0	1	1
GO:0004861 | cyclin-dependent protein kinase inhibitor activity | Molecular_function	15	10677	2	20	0	0	0	1	1
GO:0032793 | positive regulation of CREB transcription factor activity | Biological_process	2	10677	2	20	0	0	0	1	1
GO:0019722 | calcium-mediated signaling | Biological_process	12	10677	2	20	0	0	0	1	1
GO:0034613 | cellular protein localization | Biological_process	3	10677	2	20	0	0	0	1	1
GO:0046048 | UDP metabolic process | Biological_process	2	10677	2	20	0	0	0	1	1
GO:0046710 | GDP metabolic process | Biological_process	2	10677	2	20	0	0	0	1	1
GO:0015116 | sulfate transmembrane transporter activity | Molecular_function	2	10677	2	20	0	0	0	1	1
GO:0045333 | cellular respiration | Biological_process	2	10677	2	20	0	0	0	1	1
GO:0060280 | negative regulation of ovulation | Biological_process	2	10677	2	20	0	0	0	1	1
GO:0051446 | positive regulation of meiotic cell cycle | Biological_process	2	10677	2	20	0	0	0	1	1
GO:0004588 | orotate phosphoribosyltransferase activity | Molecular_function	12	10677	2	20	0	0	0	1	1
GO:0031965 | nuclear membrane | Cellular_component	2	10677	2	20	0	0	0	1	1
GO:0031134 | sister chromatid biorientation | Biological_process	2	10677	2	20	0	0	0	1	1
GO:0042407 | cristae formation | Biological_process	2	10677	2	20	0	0	0	1	1
GO:0005753 | mitochondrial proton-transporting ATP synthase complex | Cellular_component	2	10677	2	20	0	0	0	1	1
GO:0006123 | mitochondrial electron transport, cytochrome c to oxygen | Biological_process	2	10677	2	20	0	0	0	1	1
GO:0009611 | response to wounding | Biological_process	5	10677	2	20	0	0	0	1	1
GO:0031983 | vesicle lumen | Cellular_component	2	10677	2	20	0	0	0	1	1
GO:0042718 | yolk granule | Cellular_component	2	10677	2	20	0	0	0	1	1
GO:0004536 | deoxyribonuclease activity | Molecular_function	2	10677	2	20	0	0	0	1	1
GO:0004791 | thioredoxin-disulfide reductase activity | Molecular_function	10	10677	2	20	0	0	0	1	1
GO:0006467 | protein thiol-disulfide exchange | Biological_process	15	10677	2	20	0	0	0	1	1
GO:0003729 | mRNA binding | Molecular_function	8	10677	2	20	0	0	0	1	1
GO:0050906 | detection of stimulus involved in sensory perception | Biological_process	7	10677	2	20	0	0	0	1	1
GO:0000768 | syncytium formation by plasma membrane fusion | Biological_process	3	10677	2	20	0	0	0	1	1
GO:0008180 | signalosome | Cellular_component	2	10677	2	20	0	0	0	1	1
GO:0010452 | histone H3-K36 methylation | Biological_process	2	10677	2	20	0	0	0	1	1
GO:0051567 | histone H3-K9 methylation | Biological_process	2	10677	2	20	0	0	0	1	1
GO:0045931 | positive regulation of mitotic cell cycle | Biological_process	2	10677	2	20	0	0	0	1	1
GO:0004096 | catalase activity | Molecular_function	19	10677	2	20	0	0	0	1	1
GO:0006825 | copper ion transport | Biological_process	34	10677	2	20	0	0	0	1	1
GO:0006379 | mRNA cleavage | Biological_process	8	10677	2	20	0	0	0	1	1
GO:0043065 | positive regulation of apoptosis | Biological_process	4	10677	2	20	0	0	0	1	1
GO:0034399 | nuclear periphery | Cellular_component	2	10677	2	20	0	0	0	1	1
GO:0008584 | male gonad development | Biological_process	2	10677	2	20	0	0	0	1	1
GO:0030866 | cortical actin cytoskeleton organization | Biological_process	2	10677	2	20	0	0	0	1	1
GO:0005100 | Rho GTPase activator activity | Molecular_function	2	10677	2	20	0	0	0	1	1
GO:0044254 | multicellular organismal protein catabolic process | Biological_process	2	10677	2	20	0	0	0	1	1
GO:0010877 | lipid transport involved in lipid storage | Biological_process	2	10677	2	20	0	0	0	1	1
GO:0030100 | regulation of endocytosis | Biological_process	2	10677	2	20	0	0	0	1	1
GO:0045143 | homologous chromosome segregation | Biological_process	3	10677	2	20	0	0	0	1	1
GO:0010608 | posttranscriptional regulation of gene expression | Biological_process	3	10677	2	20	0	0	0	1	1
GO:0007320 | insemination | Biological_process	2	10677	2	20	0	0	0	1	1
GO:0019838 | growth factor binding | Molecular_function	2	10677	2	20	0	0	0	1	1
GO:0046626 | regulation of insulin receptor signaling pathway | Biological_process	4	10677	2	20	0	0	0	1	1
GO:0043476 | pigment accumulation | Biological_process	2	10677	2	20	0	0	0	1	1
GO:0019799 | tubulin N-acetyltransferase activity | Molecular_function	9	10677	2	20	0	0	0	1	1
GO:0009972 | cytidine deamination | Biological_process	7	10677	2	20	0	0	0	1	1
GO:0044249 | cellular biosynthetic process | Biological_process	13	10677	2	20	0	0	0	1	1
GO:0045901 | positive regulation of translational elongation | Biological_process	13	10677	2	20	0	0	0	1	1
GO:0019239 | deaminase activity | Molecular_function	32	10677	2	20	0	0	0	1	1
GO:0030317 | sperm motility | Biological_process	2	10677	2	20	0	0	0	1	1
GO:0034755 | iron ion transmembrane transport | Biological_process	12	10677	2	20	0	0	0	1	1
GO:0032956 | regulation of actin cytoskeleton organization | Biological_process	2	10677	2	20	0	0	0	1	1
GO:0005158 | insulin receptor binding | Molecular_function	16	10677	2	20	0	0	0	1	1
GO:0070265 | necrotic cell death | Biological_process	2	10677	2	20	0	0	0	1	1
GO:0000045 | autophagic vacuole formation | Biological_process	15	10677	2	20	0	0	0	1	1
GO:0006606 | protein import into nucleus | Biological_process	17	10677	2	20	0	0	0	1	1
GO:0032780 | negative regulation of ATPase activity | Biological_process	2	10677	2	20	0	0	0	1	1
GO:0055093 | response to hyperoxia | Biological_process	3	10677	2	20	0	0	0	1	1
GO:0006865 | amino acid transport | Biological_process	52	10677	2	20	0	0	0	1	1
GO:0045905 | positive regulation of translational termination | Biological_process	13	10677	2	20	0	0	0	1	1
GO:0006275 | regulation of DNA replication | Biological_process	16	10677	2	20	0	0	0	1	1
GO:0005254 | chloride channel activity | Molecular_function	4	10677	2	20	0	0	0	1	1
GO:0005680 | anaphase-promoting complex | Cellular_component	16	10677	2	20	0	0	0	1	1
GO:0004525 | ribonuclease III activity | Molecular_function	23	10677	2	20	0	0	0	1	1
GO:0019464 | glycine decarboxylation via glycine cleavage system | Biological_process	10	10677	2	20	0	0	0	1	1
GO:0008616 | queuosine biosynthetic process | Biological_process	18	10677	2	20	0	0	0	1	1
GO:0000104 | succinate dehydrogenase activity | Molecular_function	15	10677	2	20	0	0	0	1	1
GO:0016763 | transferase activity, transferring pentosyl groups | Molecular_function	17	10677	2	20	0	0	0	1	1
GO:0016585 | chromatin remodeling complex | Cellular_component	15	10677	2	20	0	0	0	1	1
GO:0030130 | clathrin coat of trans-Golgi network vesicle | Cellular_component	18	10677	2	20	0	0	0	1	1
GO:0032580 | Golgi cisterna membrane | Cellular_component	18	10677	2	20	0	0	0	1	1
GO:0030126 | COPI vesicle coat | Cellular_component	25	10677	2	20	0	0	0	1	1
GO:0019725 | cellular homeostasis | Biological_process	4	10677	2	20	0	0	0	1	1
GO:0043070 | regulation of programmed cell death | Biological_process	3	10677	2	20	0	0	0	1	1
GO:0016327 | apicolateral plasma membrane | Cellular_component	2	10677	2	20	0	0	0	1	1
GO:0006596 | polyamine biosynthetic process | Biological_process	21	10677	2	20	0	0	0	1	1
GO:0043236 | laminin binding | Molecular_function	2	10677	2	20	0	0	0	1	1
GO:0008290 | F-actin capping protein complex | Cellular_component	15	10677	2	20	0	0	0	1	1
GO:0006208 | pyrimidine base catabolic process | Biological_process	9	10677	2	20	0	0	0	1	1
GO:0046113 | nucleobase catabolic process | Biological_process	2	10677	2	20	0	0	0	1	1
GO:0008757 | S-adenosylmethionine-dependent methyltransferase activity | Molecular_function	31	10677	2	20	0	0	0	1	1
GO:0016891 | endoribonuclease activity, producing 5'-phosphomonoesters | Molecular_function	16	10677	2	20	0	0	0	1	1
GO:0000221 | vacuolar proton-transporting V-type ATPase, V1 domain | Cellular_component	18	10677	2	20	0	0	0	1	1
GO:0004157 | dihydropyrimidinase activity | Molecular_function	2	10677	2	20	0	0	0	1	1
GO:0007416 | synaptogenesis | Biological_process	3	10677	2	20	0	0	0	1	1
GO:0046959 | habituation | Biological_process	3	10677	2	20	0	0	0	1	1
GO:0004385 | guanylate kinase activity | Molecular_function	6	10677	2	20	0	0	0	1	1
GO:0004656 | procollagen-proline 4-dioxygenase activity | Molecular_function	12	10677	2	20	0	0	0	1	1
GO:0005761 | mitochondrial ribosome | Cellular_component	12	10677	2	20	0	0	0	1	1
GO:0005978 | glycogen biosynthetic process | Biological_process	49	10677	2	20	0	0	0	1	1
GO:0004671 | protein-S-isoprenylcysteine O-methyltransferase activity | Molecular_function	8	10677	2	20	0	0	0	1	1
GO:0016638 | oxidoreductase activity, acting on the CH-NH2 group of donors | Molecular_function	14	10677	2	20	0	0	0	1	1
GO:0005869 | dynactin complex | Cellular_component	5	10677	2	20	0	0	0	1	1
GO:0005786 | signal recognition particle, endoplasmic reticulum targeting | Cellular_component	13	10677	2	20	0	0	0	1	1
GO:0090329 | regulation | Biological_process	2	10677	2	20	0	0	0	1	1
GO:0035148 | tube lumen formation | Biological_process	2	10677	2	20	0	0	0	1	1
GO:0016671 | oxidoreductase activity, acting on sulfur group of donors, disulfide as acceptor | Molecular_function	22	10677	2	20	0	0	0	1	1
GO:0008509 | anion transmembrane transporter activity | Molecular_function	20	10677	2	20	0	0	0	1	1
GO:0045749 | negative regulation of S phase of mitotic cell cycle | Biological_process	2	10677	2	20	0	0	0	1	1
GO:0003951 | NAD+ kinase activity | Molecular_function	17	10677	2	20	0	0	0	1	1
GO:0003873 | 6-phosphofructo-2-kinase activity | Molecular_function	15	10677	2	20	0	0	0	1	1
GO:0003872 | 6-phosphofructokinase activity | Molecular_function	14	10677	2	20	0	0	0	1	1
GO:0016701 | oxidoreductase activity, acting on single donors with incorporation of molecular oxygen | Molecular_function	12	10677	2	20	0	0	0	1	1
GO:0031105 | septin complex | Cellular_component	9	10677	2	20	0	0	0	1	1
GO:0005787 | signal peptidase complex | Cellular_component	27	10677	2	20	0	0	0	1	1
GO:0008637 | apoptotic mitochondrial changes | Biological_process	2	10677	2	20	0	0	0	1	1
GO:0018279 | protein amino acid N-linked glycosylation via asparagine | Biological_process	13	10677	2	20	0	0	0	1	1
GO:0034968 | histone lysine methylation | Biological_process	32	10677	2	20	0	0	0	1	1
GO:0006166 | purine ribonucleoside salvage | Biological_process	13	10677	2	20	0	0	0	1	1
GO:0009113 | purine base biosynthetic process | Biological_process	12	10677	2	20	0	0	0	1	1
GO:0042765 | GPI-anchor transamidase complex | Cellular_component	19	10677	2	20	0	0	0	1	1
GO:0005778 | peroxisomal membrane | Cellular_component	20	10677	2	20	0	0	0	1	1
GO:0005744 | mitochondrial inner membrane presequence translocase complex | Cellular_component	18	10677	2	20	0	0	0	1	1
GO:0008053 | mitochondrial fusion | Biological_process	8	10677	2	20	0	0	0	1	1
GO:0005742 | mitochondrial outer membrane translocase complex | Cellular_component	11	10677	2	20	0	0	0	1	1
GO:0000303 | response to superoxide | Biological_process	2	10677	2	20	0	0	0	1	1
GO:0030060 | L-malate dehydrogenase activity | Molecular_function	9	10677	2	20	0	0	0	1	1
GO:0005663 | DNA replication factor C complex | Cellular_component	21	10677	2	20	0	0	0	1	1
GO:0000808 | origin recognition complex | Cellular_component	16	10677	2	20	0	0	0	1	1
GO:0005875 | microtubule associated complex | Cellular_component	37	10677	2	20	0	0	0	1	1
GO:0043296 | apical junction complex | Cellular_component	3	10677	2	20	0	0	0	1	1
GO:0043626 | PCNA complex | Cellular_component	12	10677	2	20	0	0	0	1	1
GO:0031120 | snRNA pseudouridine synthesis | Biological_process	11	10677	2	20	0	0	0	1	1
GO:0006419 | alanyl-tRNA aminoacylation | Biological_process	18	10677	2	20	0	0	0	1	1
GO:0006303 | double-strand break repair via nonhomologous end joining | Biological_process	17	10677	2	20	0	0	0	1	1
GO:0006621 | protein retention in ER lumen | Biological_process	14	10677	2	20	0	0	0	1	1
GO:0050804 | regulation of synaptic transmission | Biological_process	2	10677	2	20	0	0	0	1	1
GO:0006909 | phagocytosis | Biological_process	14	10677	2	20	0	0	0	1	1
GO:0007549 | dosage compensation | Biological_process	2	10677	2	20	0	0	0	1	1
GO:0004702 | receptor signaling protein serine/threonine kinase activity | Molecular_function	3	10677	2	20	0	0	0	1	1
GO:0030308 | negative regulation of cell growth | Biological_process	2	10677	2	20	0	0	0	1	1
GO:0031234 | extrinsic to internal side of plasma membrane | Cellular_component	2	10677	2	20	0	0	0	1	1
GO:0009653 | anatomical structure morphogenesis | Biological_process	3	10677	2	20	0	0	0	1	1
GO:0030337 | DNA polymerase processivity factor activity | Molecular_function	12	10677	2	20	0	0	0	1	1
GO:0014055 | acetylcholine secretion | Biological_process	2	10677	2	20	0	0	0	1	1
GO:0004866 | endopeptidase inhibitor activity | Molecular_function	26	10677	2	20	0	0	0	1	1
GO:0035014 | phosphoinositide 3-kinase regulator activity | Molecular_function	16	10677	2	20	0	0	0	1	1
GO:0016581 | NuRD complex | Cellular_component	2	10677	2	20	0	0	0	1	1
GO:0005093 | Rab GDP-dissociation inhibitor activity | Molecular_function	8	10677	2	20	0	0	0	1	1
GO:0004981 | muscarinic acetylcholine receptor activity | Molecular_function	12	10677	2	20	0	0	0	1	1
GO:0005952 | cAMP-dependent protein kinase complex | Cellular_component	23	10677	2	20	0	0	0	1	1
GO:0045182 | translation regulator activity | Molecular_function	2	10677	2	20	0	0	0	1	1
GO:0016149 | translation release factor activity, codon specific | Molecular_function	18	10677	2	20	0	0	0	1	1
GO:0009331 | glycerol-3-phosphate dehydrogenase complex | Cellular_component	31	10677	2	20	0	0	0	1	1
GO:0005960 | glycine cleavage complex | Cellular_component	12	10677	2	20	0	0	0	1	1
GO:0009081 | branched chain family amino acid metabolic process | Biological_process	11	10677	2	20	0	0	0	1	1
GO:0006333 | chromatin assembly or disassembly | Biological_process	66	10677	2	20	0	0	0	1	1
GO:0031081 | nuclear pore distribution | Biological_process	2	10677	2	20	0	0	0	1	1
GO:0030719 | P granule organization | Biological_process	2	10677	2	20	0	0	0	1	1
GO:0006452 | translational frameshifting | Biological_process	13	10677	2	20	0	0	0	1	1
GO:0001932 | regulation of protein amino acid phosphorylation | Biological_process	23	10677	2	20	0	0	0	1	1
GO:0016577 | histone demethylation | Biological_process	6	10677	2	20	0	0	0	1	1
GO:0006415 | translational termination | Biological_process	30	10677	2	20	0	0	0	1	1
GO:0006420 | arginyl-tRNA aminoacylation | Biological_process	22	10677	2	20	0	0	0	1	1
GO:0006424 | glutamyl-tRNA aminoacylation | Biological_process	14	10677	2	20	0	0	0	1	1
GO:0006428 | isoleucyl-tRNA aminoacylation | Biological_process	19	10677	2	20	0	0	0	1	1
GO:0006429 | leucyl-tRNA aminoacylation | Biological_process	14	10677	2	20	0	0	0	1	1
GO:0006430 | lysyl-tRNA aminoacylation | Biological_process	16	10677	2	20	0	0	0	1	1
GO:0006431 | methionyl-tRNA aminoacylation | Biological_process	16	10677	2	20	0	0	0	1	1
GO:0006432 | phenylalanyl-tRNA aminoacylation | Biological_process	21	10677	2	20	0	0	0	1	1
GO:0006433 | prolyl-tRNA aminoacylation | Biological_process	18	10677	2	20	0	0	0	1	1
GO:0006434 | seryl-tRNA aminoacylation | Biological_process	23	10677	2	20	0	0	0	1	1
GO:0006438 | valyl-tRNA aminoacylation | Biological_process	16	10677	2	20	0	0	0	1	1
GO:0018342 | protein prenylation | Biological_process	14	10677	2	20	0	0	0	1	1
GO:0015937 | coenzyme A biosynthetic process | Biological_process	34	10677	2	20	0	0	0	1	1
GO:0001555 | oocyte growth | Biological_process	2	10677	2	20	0	0	0	1	1
GO:0005639 | integral to nuclear inner membrane | Cellular_component	7	10677	2	20	0	0	0	1	1
GO:0032324 | molybdopterin cofactor biosynthetic process | Biological_process	12	10677	2	20	0	0	0	1	1
GO:0051402 | neuron apoptosis | Biological_process	2	10677	2	20	0	0	0	1	1
GO:0006222 | UMP biosynthetic process | Biological_process	14	10677	2	20	0	0	0	1	1
GO:0045185 | maintenance of protein location | Biological_process	3	10677	2	20	0	0	0	1	1
GO:0009168 | purine ribonucleoside monophosphate biosynthetic process | Biological_process	32	10677	2	20	0	0	0	1	1
GO:0006221 | pyrimidine nucleotide biosynthetic process | Biological_process	20	10677	2	20	0	0	0	1	1
GO:0019370 | leukotriene biosynthetic process | Biological_process	16	10677	2	20	0	0	0	1	1
GO:0006659 | phosphatidylserine biosynthetic process | Biological_process	14	10677	2	20	0	0	0	1	1
GO:0006544 | glycine metabolic process | Biological_process	13	10677	2	20	0	0	0	1	1
GO:0006481 | C-terminal protein amino acid methylation | Biological_process	8	10677	2	20	0	0	0	1	1
GO:0004468 | lysine N-acetyltransferase activity | Molecular_function	2	10677	2	20	0	0	0	1	1
GO:0046470 | phosphatidylcholine metabolic process | Biological_process	13	10677	2	20	0	0	0	1	1
GO:0007592 | protein-based cuticle development | Biological_process	2	10677	2	20	0	0	0	1	1
GO:0009566 | fertilization | Biological_process	2	10677	2	20	0	0	0	1	1
GO:0042773 | ATP synthesis coupled electron transport | Biological_process	14	10677	2	20	0	0	0	1	1
GO:0019008 | molybdopterin synthase complex | Cellular_component	10	10677	2	20	0	0	0	1	1
GO:0042759 | long-chain fatty acid biosynthetic process | Biological_process	3	10677	2	20	0	0	0	1	1
GO:0006518 | peptide metabolic process | Biological_process	21	10677	2	20	0	0	0	1	1
GO:0005862 | muscle thin filament tropomyosin | Cellular_component	2	10677	2	20	0	0	0	1	1
GO:0004970 | ionotropic glutamate receptor activity | Molecular_function	99	10677	2	20	0	0	0	1	1
GO:0019100 | male germ-line sex determination | Biological_process	2	10677	2	20	0	0	0	1	1
GO:0030238 | male sex determination | Biological_process	4	10677	2	20	0	0	0	1	1
GO:0004622 | lysophospholipase activity | Molecular_function	13	10677	2	20	0	0	0	1	1
GO:0031268 | pseudopodium organization | Biological_process	3	10677	2	20	0	0	0	1	1
GO:0051205 | protein insertion into membrane | Biological_process	16	10677	2	20	0	0	0	1	1
GO:0042157 | lipoprotein metabolic process | Biological_process	10	10677	2	20	0	0	0	1	1
GO:0006081 | cellular aldehyde metabolic process | Biological_process	7	10677	2	20	0	0	0	1	1
GO:0007624 | ultradian rhythm | Biological_process	2	10677	2	20	0	0	0	1	1
GO:0048038 | quinone binding | Molecular_function	10	10677	2	20	0	0	0	1	1
GO:0030955 | potassium ion binding | Molecular_function	20	10677	2	20	0	0	0	1	1
GO:0003689 | DNA clamp loader activity | Molecular_function	21	10677	2	20	0	0	0	1	1
GO:0003916 | DNA topoisomerase activity | Molecular_function	22	10677	2	20	0	0	0	1	1
GO:0030515 | snoRNA binding | Molecular_function	14	10677	2	20	0	0	0	1	1
GO:0030942 | endoplasmic reticulum signal peptide binding | Molecular_function	13	10677	2	20	0	0	0	1	1
GO:0046923 | ER retention sequence binding | Molecular_function	14	10677	2	20	0	0	0	1	1
GO:0005523 | tropomyosin binding | Molecular_function	18	10677	2	20	0	0	0	1	1
GO:0031419 | cobalamin binding | Molecular_function	16	10677	2	20	0	0	0	1	1
GO:0042542 | response to hydrogen peroxide | Biological_process	2	10677	2	20	0	0	0	1	1
GO:0004176 | ATP-dependent peptidase activity | Molecular_function	31	10677	2	20	0	0	0	1	1
GO:0045329 | carnitine biosynthetic process | Biological_process	11	10677	2	20	0	0	0	1	1
GO:0043407 | negative regulation of MAP kinase activity | Biological_process	2	10677	2	20	0	0	0	1	1
GO:0007128 | meiotic prophase I | Biological_process	3	10677	2	20	0	0	0	1	1
GO:0004359 | glutaminase activity | Molecular_function	31	10677	2	20	0	0	0	1	1
GO:0016813 | hydrolase activity, acting on carbon-nitrogen (but not peptide) bonds, in linear amidines | Molecular_function	12	10677	2	20	0	0	0	1	1
GO:0006750 | glutathione biosynthetic process | Biological_process	24	10677	2	20	0	0	0	1	1
GO:0004104 | cholinesterase activity | Molecular_function	27	10677	2	20	0	0	0	1	1
GO:0009635 | response to herbicide | Biological_process	2	10677	2	20	0	0	0	1	1
GO:0004383 | guanylate cyclase activity | Molecular_function	118	10677	2	20	0	0	0	1	1
GO:0006182 | cGMP biosynthetic process | Biological_process	115	10677	2	20	0	0	0	1	1
GO:0004331 | fructose-2,6-bisphosphate 2-phosphatase activity | Molecular_function	12	10677	2	20	0	0	0	1	1
GO:0008253 | 5'-nucleotidase activity | Molecular_function	14	10677	2	20	0	0	0	1	1
GO:0008967 | phosphoglycolate phosphatase activity | Molecular_function	13	10677	2	20	0	0	0	1	1
GO:0033961 | cis-stilbene-oxide hydrolase activity | Molecular_function	9	10677	2	20	0	0	0	1	1
GO:0004301 | epoxide hydrolase activity | Molecular_function	12	10677	2	20	0	0	0	1	1
GO:0035176 | social behavior | Biological_process	2	10677	2	20	0	0	0	1	1
GO:0007270 | nerve-nerve synaptic transmission | Biological_process	2	10677	2	20	0	0	0	1	1
GO:0043518 | negative regulation of DNA damage response, signal transduction by p53 class mediator | Biological_process	2	10677	2	20	0	0	0	1	1
GO:0004649 | poly(ADP-ribose) glycohydrolase activity | Molecular_function	15	10677	2	20	0	0	0	1	1
GO:0031519 | PcG protein complex | Cellular_component	3	10677	2	20	0	0	0	1	1
GO:0016805 | dipeptidase activity | Molecular_function	8	10677	2	20	0	0	0	1	1
GO:0031379 | RNA-directed RNA polymerase complex | Cellular_component	2	10677	2	20	0	0	0	1	1
GO:0034701 | tripeptidase activity | Molecular_function	8	10677	2	20	0	0	0	1	1
GO:0004476 | mannose-6-phosphate isomerase activity | Molecular_function	17	10677	2	20	0	0	0	1	1
GO:0047750 | cholestenol delta-isomerase activity | Molecular_function	12	10677	2	20	0	0	0	1	1
GO:0043055 | maintenance of dauer | Biological_process	4	10677	2	20	0	0	0	1	1
GO:0016857 | racemase and epimerase activity, acting on carbohydrates and derivatives | Molecular_function	13	10677	2	20	0	0	0	1	1
GO:0006487 | protein amino acid N-linked glycosylation | Biological_process	35	10677	2	20	0	0	0	1	1
GO:0005092 | GDP-dissociation inhibitor activity | Molecular_function	2	10677	2	20	0	0	0	1	1
GO:0016197 | endosome transport | Biological_process	2	10677	2	20	0	0	0	1	1
GO:0016571 | histone methylation | Biological_process	3	10677	2	20	0	0	0	1	1
GO:0004813 | alanine-tRNA ligase activity | Molecular_function	18	10677	2	20	0	0	0	1	1
GO:0004814 | arginine-tRNA ligase activity | Molecular_function	22	10677	2	20	0	0	0	1	1
GO:0004818 | glutamate-tRNA ligase activity | Molecular_function	14	10677	2	20	0	0	0	1	1
GO:0004822 | isoleucine-tRNA ligase activity | Molecular_function	21	10677	2	20	0	0	0	1	1
GO:0004823 | leucine-tRNA ligase activity | Molecular_function	14	10677	2	20	0	0	0	1	1
GO:0004824 | lysine-tRNA ligase activity | Molecular_function	16	10677	2	20	0	0	0	1	1
GO:0004825 | methionine-tRNA ligase activity | Molecular_function	16	10677	2	20	0	0	0	1	1
GO:0004827 | proline-tRNA ligase activity | Molecular_function	18	10677	2	20	0	0	0	1	1
GO:0004828 | serine-tRNA ligase activity | Molecular_function	23	10677	2	20	0	0	0	1	1
GO:0031305 | integral to mitochondrial inner membrane | Cellular_component	16	10677	2	20	0	0	0	1	1
GO:0004832 | valine-tRNA ligase activity | Molecular_function	16	10677	2	20	0	0	0	1	1
GO:0071585 | detoxification | Biological_process	2	10677	2	20	0	0	0	1	1
GO:0010273 | detoxification of copper ion | Biological_process	2	10677	2	20	0	0	0	1	1
GO:0004332 | fructose-bisphosphate aldolase activity | Molecular_function	15	10677	2	20	0	0	0	1	1
GO:0005932 | microtubule basal body | Cellular_component	9	10677	2	20	0	0	0	1	1
GO:0004611 | phosphoenolpyruvate carboxykinase activity | Molecular_function	22	10677	2	20	0	0	0	1	1
GO:0042262 | DNA protection | Biological_process	2	10677	2	20	0	0	0	1	1
GO:0070734 | histone H3-K27 methylation | Biological_process	3	10677	2	20	0	0	0	1	1
GO:0000138 | Golgi trans cisterna | Cellular_component	2	10677	2	20	0	0	0	1	1
GO:0018580 | 2-nitropropane dioxygenase activity | Molecular_function	18	10677	2	20	0	0	0	1	1
GO:0003868 | 4-hydroxyphenylpyruvate dioxygenase activity | Molecular_function	15	10677	2	20	0	0	0	1	1
GO:0016715 | oxidoreductase activity, acting on paired donors, with incorporation or reduction of molecular oxygen, reduced ascorbate as one donor, and incorporation of one atom of oxygen | Molecular_function	20	10677	2	20	0	0	0	1	1
GO:0004504 | peptidylglycine monooxygenase activity | Molecular_function	21	10677	2	20	0	0	0	1	1
GO:0007062 | sister chromatid cohesion | Biological_process	2	10677	2	20	0	0	0	1	1
GO:0008608 | attachment of spindle microtubules to kinetochore | Biological_process	2	10677	2	20	0	0	0	1	1
GO:0016615 | malate dehydrogenase activity | Molecular_function	15	10677	2	20	0	0	0	1	1
GO:0005605 | basal lamina | Cellular_component	2	10677	2	20	0	0	0	1	1
GO:0004367 | glycerol-3-phosphate dehydrogenase (NAD+) activity | Molecular_function	18	10677	2	20	0	0	0	1	1
GO:0004455 | ketol-acid reductoisomerase activity | Molecular_function	9	10677	2	20	0	0	0	1	1
GO:0001704 | formation of primary germ layer | Biological_process	2	10677	2	20	0	0	0	1	1
GO:0003954 | NADH dehydrogenase activity | Molecular_function	15	10677	2	20	0	0	0	1	1
GO:0031941 | filamentous actin | Cellular_component	2	10677	2	20	0	0	0	1	1
GO:0016661 | oxidoreductase activity, acting on other nitrogenous compounds as donors | Molecular_function	11	10677	2	20	0	0	0	1	1
GO:0004591 | oxoglutarate dehydrogenase (succinyl-transferring) activity | Molecular_function	15	10677	2	20	0	0	0	1	1
GO:0016342 | catenin complex | Cellular_component	2	10677	2	20	0	0	0	1	1
GO:0004030 | aldehyde dehydrogenase [NAD(P)+] activity | Molecular_function	7	10677	2	20	0	0	0	1	1
GO:0004152 | dihydroorotate dehydrogenase activity | Molecular_function	14	10677	2	20	0	0	0	1	1
GO:0004158 | dihydroorotate oxidase activity | Molecular_function	12	10677	2	20	0	0	0	1	1
GO:0003384 | apical | Biological_process	2	10677	2	20	0	0	0	1	1
GO:0004488 | methylenetetrahydrofolate dehydrogenase (NADP+) activity | Molecular_function	13	10677	2	20	0	0	0	1	1
GO:0005720 | nuclear heterochromatin | Cellular_component	2	10677	2	20	0	0	0	1	1
GO:0004735 | pyrroline-5-carboxylate reductase activity | Molecular_function	14	10677	2	20	0	0	0	1	1
GO:0005788 | endoplasmic reticulum lumen | Cellular_component	4	10677	2	20	0	0	0	1	1
GO:0016639 | oxidoreductase activity, acting on the CH-NH2 group of donors, NAD or NADP as acceptor | Molecular_function	12	10677	2	20	0	0	0	1	1
GO:0003884 | D-amino-acid oxidase activity | Molecular_function	23	10677	2	20	0	0	0	1	1
GO:0051170 | nuclear import | Biological_process	2	10677	2	20	0	0	0	1	1
GO:0008641 | small protein activating enzyme activity | Molecular_function	26	10677	2	20	0	0	0	1	1
GO:0007622 | rhythmic behavior | Biological_process	3	10677	2	20	0	0	0	1	1
GO:0003841 | 1-acylglycerol-3-phosphate O-acyltransferase activity | Molecular_function	13	10677	2	20	0	0	0	1	1
GO:0007568 | aging | Biological_process	2	10677	2	20	0	0	0	1	1
GO:0030140 | trans-Golgi network transport vesicle | Cellular_component	2	10677	2	20	0	0	0	1	1
GO:0008318 | protein prenyltransferase activity | Molecular_function	21	10677	2	20	0	0	0	1	1
GO:0003827 | alpha-1,3-mannosylglycoprotein 2-beta-N-acetylglucosaminyltransferase activity | Molecular_function	34	10677	2	20	0	0	0	1	1
GO:0017176 | phosphatidylinositol N-acetylglucosaminyltransferase activity | Molecular_function	19	10677	2	20	0	0	0	1	1
GO:0003980 | UDP-glucose:glycoprotein glucosyltransferase activity | Molecular_function	15	10677	2	20	0	0	0	1	1
GO:0015018 | galactosylgalactosylxylosylprotein 3-beta-glucuronosyltransferase activity | Molecular_function	33	10677	2	20	0	0	0	1	1
GO:0006999 | nuclear pore organization | Biological_process	2	10677	2	20	0	0	0	1	1
GO:0042632 | cholesterol homeostasis | Biological_process	2	10677	2	20	0	0	0	1	1
GO:0009887 | organ morphogenesis | Biological_process	3	10677	2	20	0	0	0	1	1
GO:0003950 | NAD+ ADP-ribosyltransferase activity | Molecular_function	38	10677	2	20	0	0	0	1	1
GO:0008479 | queuine tRNA-ribosyltransferase activity | Molecular_function	18	10677	2	20	0	0	0	1	1
GO:0004084 | branched-chain-amino-acid transaminase activity | Molecular_function	11	10677	2	20	0	0	0	1	1
GO:0051026 | chiasma formation | Biological_process	4	10677	2	20	0	0	0	1	1
GO:0008380 | RNA splicing | Biological_process	18	10677	2	20	0	0	0	1	1
GO:0000778 | condensed nuclear chromosome kinetochore | Cellular_component	3	10677	2	20	0	0	0	1	1
GO:0016742 | hydroxymethyl-, formyl- and related transferase activity | Molecular_function	16	10677	2	20	0	0	0	1	1
GO:0010042 | response to manganese ion | Biological_process	4	10677	2	20	0	0	0	1	1
GO:0045116 | protein neddylation | Biological_process	5	10677	2	20	0	0	0	1	1
GO:0008898 | homocysteine S-methyltransferase activity | Molecular_function	16	10677	2	20	0	0	0	1	1
GO:0005884 | actin filament | Cellular_component	3	10677	2	20	0	0	0	1	1
GO:0004749 | ribose phosphate diphosphokinase activity | Molecular_function	16	10677	2	20	0	0	0	1	1
GO:0007258 | JUN phosphorylation | Biological_process	2	10677	2	20	0	0	0	1	1
GO:0004705 | JUN kinase activity | Molecular_function	2	10677	2	20	0	0	0	1	1
GO:0051383 | kinetochore organization | Biological_process	2	10677	2	20	0	0	0	1	1
GO:0005024 | transforming growth factor beta receptor activity | Molecular_function	55	10677	2	20	0	0	0	1	1
GO:0006473 | protein amino acid acetylation | Biological_process	2	10677	2	20	0	0	0	1	1
GO:0030993 | axonemal heterotrimeric kinesin-II complex | Cellular_component	3	10677	2	20	0	0	0	1	1
GO:0004743 | pyruvate kinase activity | Molecular_function	20	10677	2	20	0	0	0	1	1
GO:0034976 | response to endoplasmic reticulum stress | Biological_process	3	10677	2	20	0	0	0	1	1
GO:0008308 | voltage-gated anion channel activity | Molecular_function	14	10677	2	20	0	0	0	1	1
GO:0030335 | positive regulation of cell migration | Biological_process	2	10677	2	20	0	0	0	1	1
GO:0008519 | ammonium transmembrane transporter activity | Molecular_function	41	10677	2	20	0	0	0	1	1
GO:0005381 | iron ion transmembrane transporter activity | Molecular_function	24	10677	2	20	0	0	0	1	1
GO:0015077 | monovalent inorganic cation transmembrane transporter activity | Molecular_function	10	10677	2	20	0	0	0	1	1
GO:0005415 | nucleoside:sodium symporter activity | Molecular_function	15	10677	2	20	0	0	0	1	1
GO:0005234 | extracellular-glutamate-gated ion channel activity | Molecular_function	99	10677	2	20	0	0	0	1	1
GO:0061359 | regulation | Biological_process	2	10677	2	20	0	0	0	1	1
GO:0016049 | cell growth | Biological_process	2	10677	2	20	0	0	0	1	1
GO:0007178 | transmembrane receptor protein serine/threonine kinase signaling pathway | Biological_process	3	10677	2	20	0	0	0	1	1
GO:0040009 | regulation of growth rate | Biological_process	2	10677	2	20	0	0	0	1	1
GO:0044070 | regulation of anion transport | Biological_process	9	10677	2	20	0	0	0	1	1
GO:0043058 | regulation of backward locomotion | Biological_process	7	10677	2	20	0	0	0	1	1
GO:0006729 | tetrahydrobiopterin biosynthetic process | Biological_process	14	10677	2	20	0	0	0	1	1
GO:0031490 | chromatin DNA binding | Molecular_function	2	10677	2	20	0	0	0	1	1
GO:0045947 | negative regulation of translational initiation | Biological_process	4	10677	2	20	0	0	0	1	1
GO:0006084 | acetyl-CoA metabolic process | Biological_process	24	10677	2	20	0	0	0	1	1
GO:0048017 | inositol lipid-mediated signaling | Biological_process	2	10677	2	20	0	0	0	1	1
GO:0071944 | cell | Cellular_component	2	10677	2	20	0	0	0	1	1
GO:0009186 | deoxyribonucleoside diphosphate metabolic process | Biological_process	88	10677	2	20	0	0	0	1	1
GO:0031929 | TOR signaling pathway | Biological_process	2	10677	2	20	0	0	0	1	1
GO:0000492 | box C/D snoRNP assembly | Biological_process	2	10677	2	20	0	0	0	1	1
GO:0006044 | N-acetylglucosamine metabolic process | Biological_process	17	10677	2	20	0	0	0	1	1
GO:0006000 | fructose metabolic process | Biological_process	15	10677	2	20	0	0	0	1	1
GO:0006003 | fructose 2,6-bisphosphate metabolic process | Biological_process	22	10677	2	20	0	0	0	1	1
GO:0009312 | oligosaccharide biosynthetic process | Biological_process	32	10677	2	20	0	0	0	1	1
GO:0060107 | annuli extracellular matrix | Cellular_component	2	10677	2	20	0	0	0	1	1
GO:0005945 | 6-phosphofructokinase complex | Cellular_component	14	10677	2	20	0	0	0	1	1
GO:0072488 | ammonium | Biological_process	24	10677	2	20	0	0	0	1	1
GO:0009790 | embryonic development | Biological_process	109	10677	84	20	0	0	0	1	1
GO:0006468 | protein amino acid phosphorylation | Biological_process	3225	10677	286	20	0	0	0	1	1
GO:0045214 | sarcomere organization | Biological_process	9	10677	7	20	0	0	0	1	1
GO:0046777 | protein amino acid autophosphorylation | Biological_process	8	10677	7	20	0	0	0	1	1
GO:0008408 | 3'-5' exonuclease activity | Molecular_function	152	10677	7	20	0	0	0	1	1
GO:0004540 | ribonuclease activity | Molecular_function	38	10677	7	20	0	0	0	1	1
GO:0046034 | ATP metabolic process | Biological_process	42	10677	7	20	0	0	0	1	1
GO:0008284 | positive regulation of cell proliferation | Biological_process	7	10677	7	20	0	0	0	1	1
GO:0033365 | protein localization in organelle | Biological_process	7	10677	7	20	0	0	0	1	1
GO:0008375 | acetylglucosaminyltransferase activity | Molecular_function	81	10677	7	20	0	0	0	1	1
GO:0007265 | Ras protein signal transduction | Biological_process	9	10677	7	20	0	0	0	1	1
GO:0007268 | synaptic transmission | Biological_process	17	10677	7	20	0	0	0	1	1
GO:0031461 | cullin-RING ubiquitin ligase complex | Cellular_component	68	10677	7	20	0	0	0	1	1
GO:0004143 | diacylglycerol kinase activity | Molecular_function	61	10677	7	20	0	0	0	1	1
GO:0007212 | dopamine receptor signaling pathway | Biological_process	12	10677	7	20	0	0	0	1	1
GO:0007205 | activation of protein kinase C activity by G-protein coupled receptor protein signaling pathway | Biological_process	61	10677	7	20	0	0	0	1	1
GO:0016853 | isomerase activity | Molecular_function	58	10677	7	20	0	0	0	1	1
GO:0060102 | collagen and cuticulin-based cuticle extracellular matrix | Cellular_component	9	10677	7	20	0	0	0	1	1
GO:0000276 | mitochondrial proton-transporting ATP synthase complex, coupling factor F(o) | Cellular_component	46	10677	7	20	0	0	0	1	1
GO:0009898 | internal side of plasma membrane | Cellular_component	7	10677	7	20	0	0	0	1	1
GO:0008017 | microtubule binding | Molecular_function	35	10677	7	20	0	0	0	1	1
GO:0016481 | negative regulation of transcription | Biological_process	14	10677	7	20	0	0	0	1	1
GO:0051932 | synaptic transmission, GABAergic | Biological_process	7	10677	7	20	0	0	0	1	1
GO:0000184 | nuclear-transcribed mRNA catabolic process, nonsense-mediated decay | Biological_process	13	10677	7	20	0	0	0	1	1
GO:0016272 | prefoldin complex | Cellular_component	57	10677	7	20	0	0	0	1	1
GO:0019773 | proteasome core complex, alpha-subunit complex | Cellular_component	57	10677	7	20	0	0	0	1	1
GO:0048557 | embryonic digestive tract morphogenesis | Biological_process	11	10677	7	20	0	0	0	1	1
GO:0004180 | carboxypeptidase activity | Molecular_function	52	10677	7	20	0	0	0	1	1
GO:0009786 | regulation of asymmetric cell division | Biological_process	9	10677	7	20	0	0	0	1	1
GO:0030131 | clathrin adaptor complex | Cellular_component	68	10677	7	20	0	0	0	1	1
GO:0003705 | RNA polymerase II transcription factor activity, enhancer binding | Molecular_function	9	10677	7	20	0	0	0	1	1
GO:0008610 | lipid biosynthetic process | Biological_process	43	10677	7	20	0	0	0	1	1
GO:0008299 | isoprenoid biosynthetic process | Biological_process	45	10677	7	20	0	0	0	1	1
GO:0009190 | cyclic nucleotide biosynthetic process | Biological_process	289	10677	7	20	0	0	0	1	1
GO:0016620 | oxidoreductase activity, acting on the aldehyde or oxo group of donors, NAD or NADP as acceptor | Molecular_function	40	10677	7	20	0	0	0	1	1
GO:0009451 | RNA modification | Biological_process	45	10677	7	20	0	0	0	1	1
GO:0015992 | proton transport | Biological_process	50	10677	7	20	0	0	0	1	1
GO:0045727 | positive regulation of translation | Biological_process	14	10677	7	20	0	0	0	1	1
GO:0031418 | L-ascorbic acid binding | Molecular_function	60	10677	7	20	0	0	0	1	1
GO:0030145 | manganese ion binding | Molecular_function	70	10677	7	20	0	0	0	1	1
GO:0004003 | ATP-dependent DNA helicase activity | Molecular_function	69	10677	7	20	0	0	0	1	1
GO:0007219 | Notch signaling pathway | Biological_process	22	10677	7	20	0	0	0	1	1
GO:0005929 | cilium | Cellular_component	15	10677	7	20	0	0	0	1	1
GO:0043621 | protein self-association | Molecular_function	7	10677	7	20	0	0	0	1	1
GO:0005083 | small GTPase regulator activity | Molecular_function	46	10677	7	20	0	0	0	1	1
GO:0006935 | chemotaxis | Biological_process	21	10677	7	20	0	0	0	1	1
GO:0010038 | response to metal ion | Biological_process	21	10677	7	20	0	0	0	1	1
GO:0016849 | phosphorus-oxygen lyase activity | Molecular_function	289	10677	7	20	0	0	0	1	1
GO:0004129 | cytochrome-c oxidase activity | Molecular_function	57	10677	7	20	0	0	0	1	1
GO:0004499 | flavin-containing monooxygenase activity | Molecular_function	63	10677	7	20	0	0	0	1	1
GO:0015629 | actin cytoskeleton | Cellular_component	65	10677	7	20	0	0	0	1	1
GO:0018024 | histone-lysine N-methyltransferase activity | Molecular_function	106	10677	7	20	0	0	0	1	1
GO:0005319 | lipid transporter activity | Molecular_function	61	10677	7	20	0	0	0	1	1
GO:0008271 | secondary active sulfate transmembrane transporter activity | Molecular_function	31	10677	7	20	0	0	0	1	1
GO:0016043 | cellular component organization | Biological_process	59	10677	7	20	0	0	0	1	1
GO:0008272 | sulfate transport | Biological_process	31	10677	7	20	0	0	0	1	1
GO:0010008 | endosome membrane | Cellular_component	8	10677	7	20	0	0	0	1	1
GO:0005938 | cell cortex | Cellular_component	61	10677	55	20	0	0	0	1	1
GO:0006811 | ion transport | Biological_process	1303	10677	55	20	0	0	0	1	1
GO:0055114 | oxidation reduction | Biological_process	3513	10677	343	20	0	0	0	1	1
GO:0009055 | electron carrier activity | Molecular_function	1095	10677	93	20	0	0	0	1	1
GO:0003676 | nucleic acid binding | Molecular_function	3507	10677	284	20	0	0	0	1	1
GO:0006898 | receptor-mediated endocytosis | Biological_process	761	10677	607	20	0	0	0	1	1
GO:0000737 | DNA catabolic process, endonucleolytic | Biological_process	5	10677	5	20	0	0	0	1	1
GO:0033554 | cellular response to stress | Biological_process	8	10677	5	20	0	0	0	1	1
GO:0046488 | phosphatidylinositol metabolic process | Biological_process	31	10677	5	20	0	0	0	1	1
GO:0007160 | cell-matrix adhesion | Biological_process	65	10677	5	20	0	0	0	1	1
GO:0005375 | copper ion transmembrane transporter activity | Molecular_function	75	10677	5	20	0	0	0	1	1
GO:0008285 | negative regulation of cell proliferation | Biological_process	5	10677	5	20	0	0	0	1	1
GO:0010552 | positive regulation of specific transcription from RNA polymerase II promoter | Biological_process	6	10677	5	20	0	0	0	1	1
GO:0043229 | intracellular organelle | Cellular_component	7	10677	5	20	0	0	0	1	1
GO:0016538 | cyclin-dependent protein kinase regulator activity | Molecular_function	22	10677	5	20	0	0	0	1	1
GO:0050954 | sensory perception of mechanical stimulus | Biological_process	6	10677	5	20	0	0	0	1	1
GO:0030241 | muscle thick filament assembly | Biological_process	5	10677	5	20	0	0	0	1	1
GO:0022891 | substrate-specific transmembrane transporter activity | Molecular_function	59	10677	5	20	0	0	0	1	1
GO:0048846 | axon extension involved in axon guidance | Biological_process	7	10677	5	20	0	0	0	1	1
GO:0006970 | response to osmotic stress | Biological_process	6	10677	5	20	0	0	0	1	1
GO:0016810 | hydrolase activity, acting on carbon-nitrogen (but not peptide) bonds | Molecular_function	43	10677	5	20	0	0	0	1	1
GO:0051276 | chromosome organization | Biological_process	38	10677	5	20	0	0	0	1	1
GO:0003690 | double-stranded DNA binding | Molecular_function	14	10677	5	20	0	0	0	1	1
GO:0042218 | 1-aminocyclopropane-1-carboxylate biosynthetic process | Biological_process	22	10677	5	20	0	0	0	1	1
GO:0004356 | glutamate-ammonia ligase activity | Molecular_function	39	10677	5	20	0	0	0	1	1
GO:0003713 | transcription coactivator activity | Molecular_function	10	10677	5	20	0	0	0	1	1
GO:0042578 | phosphoric ester hydrolase activity | Molecular_function	25	10677	5	20	0	0	0	1	1
GO:0031672 | A band | Cellular_component	6	10677	5	20	0	0	0	1	1
GO:0019898 | extrinsic to membrane | Cellular_component	38	10677	5	20	0	0	0	1	1
GO:0008287 | protein serine/threonine phosphatase complex | Cellular_component	56	10677	5	20	0	0	0	1	1
GO:0016888 | endodeoxyribonuclease activity, producing 5'-phosphomonoesters | Molecular_function	29	10677	5	20	0	0	0	1	1
GO:0033179 | proton-transporting V-type ATPase, V0 domain | Cellular_component	30	10677	5	20	0	0	0	1	1
GO:0016469 | proton-transporting two-sector ATPase complex | Cellular_component	37	10677	5	20	0	0	0	1	1
GO:0006874 | cellular calcium ion homeostasis | Biological_process	12	10677	5	20	0	0	0	1	1
GO:0045261 | proton-transporting ATP synthase complex, catalytic core F(1) | Cellular_component	41	10677	5	20	0	0	0	1	1
GO:0005834 | heterotrimeric G-protein complex | Cellular_component	31	10677	5	20	0	0	0	1	1
GO:0030056 | hemidesmosome | Cellular_component	7	10677	5	20	0	0	0	1	1
GO:0005388 | calcium-transporting ATPase activity | Molecular_function	28	10677	5	20	0	0	0	1	1
GO:0007097 | nuclear migration | Biological_process	6	10677	5	20	0	0	0	1	1
GO:0016564 | transcription repressor activity | Molecular_function	8	10677	5	20	0	0	0	1	1
GO:0046536 | dosage compensation complex | Cellular_component	5	10677	5	20	0	0	0	1	1
GO:0008307 | structural constituent of muscle | Molecular_function	5	10677	5	20	0	0	0	1	1
GO:0009435 | NAD biosynthetic process | Biological_process	42	10677	5	20	0	0	0	1	1
GO:0005942 | phosphoinositide 3-kinase complex | Cellular_component	39	10677	5	20	0	0	0	1	1
GO:0043071 | positive regulation of programmed cell death | Biological_process	6	10677	5	20	0	0	0	1	1
GO:0007338 | single fertilization | Biological_process	7	10677	5	20	0	0	0	1	1
GO:0030155 | regulation of cell adhesion | Biological_process	11	10677	5	20	0	0	0	1	1
GO:0009636 | response to toxin | Biological_process	16	10677	5	20	0	0	0	1	1
GO:0015385 | sodium:hydrogen antiporter activity | Molecular_function	62	10677	5	20	0	0	0	1	1
GO:0045747 | positive regulation of Notch signaling pathway | Biological_process	8	10677	5	20	0	0	0	1	1
GO:0031344 | regulation of cell projection organization | Biological_process	5	10677	5	20	0	0	0	1	1
GO:0000775 | chromosome, centromeric region | Cellular_component	31	10677	5	20	0	0	0	1	1
GO:0005086 | ARF guanyl-nucleotide exchange factor activity | Molecular_function	46	10677	5	20	0	0	0	1	1
GO:0006636 | unsaturated fatty acid biosynthetic process | Biological_process	5	10677	5	20	0	0	0	1	1
GO:0000805 | X chromosome | Cellular_component	6	10677	5	20	0	0	0	1	1
GO:0005201 | extracellular matrix structural constituent | Molecular_function	20	10677	5	20	0	0	0	1	1
GO:0009396 | folic acid and derivative biosynthetic process | Biological_process	41	10677	5	20	0	0	0	1	1
GO:0003712 | transcription cofactor activity | Molecular_function	69	10677	5	20	0	0	0	1	1
GO:0004402 | histone acetyltransferase activity | Molecular_function	58	10677	5	20	0	0	0	1	1
GO:0009411 | response to UV | Biological_process	12	10677	5	20	0	0	0	1	1
GO:0006529 | asparagine biosynthetic process | Biological_process	28	10677	5	20	0	0	0	1	1
GO:0006542 | glutamine biosynthetic process | Biological_process	36	10677	5	20	0	0	0	1	1
GO:0005818 | aster | Cellular_component	6	10677	5	20	0	0	0	1	1
GO:0030414 | peptidase inhibitor activity | Molecular_function	32	10677	5	20	0	0	0	1	1
GO:0046168 | glycerol-3-phosphate catabolic process | Biological_process	25	10677	5	20	0	0	0	1	1
GO:0006071 | glycerol metabolic process | Biological_process	44	10677	5	20	0	0	0	1	1
GO:0031175 | neuron projection development | Biological_process	5	10677	5	20	0	0	0	1	1
GO:0006505 | GPI anchor metabolic process | Biological_process	51	10677	5	20	0	0	0	1	1
GO:0032970 | regulation of actin filament-based process | Biological_process	5	10677	5	20	0	0	0	1	1
GO:0006888 | ER to Golgi vesicle-mediated transport | Biological_process	69	10677	5	20	0	0	0	1	1
GO:0006626 | protein targeting to mitochondrion | Biological_process	32	10677	5	20	0	0	0	1	1
GO:0032012 | regulation of ARF protein signal transduction | Biological_process	46	10677	5	20	0	0	0	1	1
GO:0016478 | negative regulation of translation | Biological_process	5	10677	5	20	0	0	0	1	1
GO:0016226 | iron-sulfur cluster assembly | Biological_process	25	10677	5	20	0	0	0	1	1
GO:0030833 | regulation of actin filament polymerization | Biological_process	39	10677	5	20	0	0	0	1	1
GO:0006120 | mitochondrial electron transport, NADH to ubiquinone | Biological_process	11	10677	5	20	0	0	0	1	1
GO:0005681 | spliceosome | Cellular_component	40	10677	5	20	0	0	0	1	1
GO:0004629 | phospholipase C activity | Molecular_function	52	10677	5	20	0	0	0	1	1
GO:0004435 | phosphoinositide phospholipase C activity | Molecular_function	60	10677	5	20	0	0	0	1	1
GO:0004523 | ribonuclease H activity | Molecular_function	82	10677	5	20	0	0	0	1	1
GO:0042395 | ecdysis, collagen and cuticulin-based cuticle | Biological_process	5	10677	5	20	0	0	0	1	1
GO:0008889 | glycerophosphodiester phosphodiesterase activity | Molecular_function	38	10677	5	20	0	0	0	1	1
GO:0008484 | sulfuric ester hydrolase activity | Molecular_function	53	10677	5	20	0	0	0	1	1
GO:0016291 | acyl-CoA thioesterase activity | Molecular_function	55	10677	5	20	0	0	0	1	1
GO:0048675 | axon extension | Biological_process	9	10677	5	20	0	0	0	1	1
GO:0004652 | polynucleotide adenylyltransferase activity | Molecular_function	22	10677	5	20	0	0	0	1	1
GO:0015929 | hexosaminidase activity | Molecular_function	7	10677	5	20	0	0	0	1	1
GO:0031594 | neuromuscular junction | Cellular_component	10	10677	5	20	0	0	0	1	1
[truncated: 1,319 more rows]

## Sheet: EarlyResponse_230_enrich
GO Term	Count	Bkg	Bkg Hits	DE List	DE Hits	Up	Down	p-value	FDR
GO:0006631 | fatty acid metabolic process | Biological_process	84	10677	15	214	4	2	2	0.000180063	0.597449
GO:0005615 | extracellular space | Cellular_component	306	10677	50	214	6	5	1	0.000460153	0.62015
GO:0005488 | binding | Molecular_function	2251	10677	117	214	9	8	1	0.000560715	0.62015
GO:0008429 | phosphatidylethanolamine binding | Molecular_function	3	10677	3	214	2	2	0	0.00118377	0.785552
GO:0008201 | heparin binding | Molecular_function	6	10677	3	214	2	2	0	0.00118377	0.785552
GO:0005544 | calcium-dependent phospholipid binding | Molecular_function	42	10677	4	214	2	2	0	0.00233625	0.96896
GO:0001786 | phosphatidylserine binding | Molecular_function	5	10677	4	214	2	2	0	0.00233625	0.96896
GO:0005545 | phosphatidylinositol binding | Molecular_function	6	10677	4	214	2	2	0	0.00233625	0.96896
GO:0006810 | transport | Biological_process	2494	10677	181	214	10	5	5	0.0034938	1
GO:0005865 | striated muscle thin filament | Cellular_component	5	10677	5	214	2	2	0	0.00384237	1
GO:0006635 | fatty acid beta-oxidation | Biological_process	53	10677	6	214	2	0	2	0.00568761	1
GO:0003997 | acyl-CoA oxidase activity | Molecular_function	51	10677	6	214	2	0	2	0.00568761	1
GO:0005529 | sugar binding | Molecular_function	188	10677	19	214	3	2	1	0.00606985	1
GO:0008271 | secondary active sulfate transmembrane transporter activity | Molecular_function	31	10677	7	214	2	2	0	0.00785791	1
GO:0008272 | sulfate transport | Biological_process	31	10677	7	214	2	2	0	0.00785791	1
GO:0005215 | transporter activity | Molecular_function	1101	10677	91	214	6	4	2	0.00981102	1
GO:0009072 | aromatic amino acid family metabolic process | Biological_process	60	10677	8	214	2	0	2	0.0103396	1
GO:0030259 | lipid glycosylation | Biological_process	460	10677	46	214	4	3	1	0.0132698	1
GO:0030246 | carbohydrate binding | Molecular_function	466	10677	46	214	4	3	1	0.0132698	1
GO:0007010 | cytoskeleton organization | Biological_process	78	10677	11	214	2	2	0	0.0195228	1
GO:0001101 | response to acid | Biological_process	2	10677	1	214	1	1	0	0.0200431	1
GO:0006097 | glyoxylate cycle | Biological_process	7	10677	1	214	1	1	0	0.0200431	1
GO:0004451 | isocitrate lyase activity | Molecular_function	6	10677	1	214	1	1	0	0.0200431	1
GO:0004474 | malate synthase activity | Molecular_function	7	10677	1	214	1	1	0	0.0200431	1
GO:0045471 | response to ethanol | Biological_process	3	10677	1	214	1	1	0	0.0200431	1
GO:0030042 | actin filament depolymerization | Biological_process	1	10677	1	214	1	1	0	0.0200431	1
GO:0022600 | digestive system process | Biological_process	1	10677	1	214	1	1	0	0.0200431	1
GO:0004334 | fumarylacetoacetase activity | Molecular_function	7	10677	1	214	1	0	1	0.0200431	1
GO:0030729 | acetoacetate-CoA ligase activity | Molecular_function	4	10677	1	214	1	0	1	0.0200431	1
GO:0004613 | phosphoenolpyruvate carboxykinase (GTP) activity | Molecular_function	9	10677	1	214	1	0	1	0.0200431	1
GO:0003779 | actin binding | Molecular_function	309	10677	32	214	3	3	0	0.0256931	1
GO:0050829 | defense response to Gram-negative bacterium | Biological_process	17	10677	13	214	2	2	0	0.0269699	1
GO:0016323 | basolateral plasma membrane | Cellular_component	14	10677	14	214	2	2	0	0.0310557	1
GO:0005777 | peroxisome | Cellular_component	88	10677	14	214	2	0	2	0.0310557	1
GO:0004497 | monooxygenase activity | Molecular_function	608	10677	35	214	3	3	0	0.0324609	1
GO:0008378 | galactosyltransferase activity | Molecular_function	123	10677	15	214	2	2	0	0.0353684	1
GO:0016758 | transferase activity, transferring hexosyl groups | Molecular_function	754	10677	64	214	4	3	1	0.0392028	1
GO:0005862 | muscle thin filament tropomyosin | Cellular_component	2	10677	2	214	1	1	0	0.0396863	1
GO:0004126 | cytidine deaminase activity | Molecular_function	12	10677	2	214	1	0	1	0.0396863	1
GO:0047844 | deoxycytidine deaminase activity | Molecular_function	2	10677	2	214	1	0	1	0.0396863	1
GO:0006217 | deoxycytidine catabolic process | Biological_process	2	10677	2	214	1	0	1	0.0396863	1
GO:0031983 | vesicle lumen | Cellular_component	2	10677	2	214	1	1	0	0.0396863	1
GO:0042718 | yolk granule | Cellular_component	2	10677	2	214	1	1	0	0.0396863	1
GO:0030838 | positive regulation of actin filament polymerization | Biological_process	2	10677	2	214	1	1	0	0.0396863	1
GO:0015116 | sulfate transmembrane transporter activity | Molecular_function	2	10677	2	214	1	1	0	0.0396863	1
GO:0009972 | cytidine deamination | Biological_process	7	10677	2	214	1	0	1	0.0396863	1
GO:0006826 | iron ion transport | Biological_process	26	10677	2	214	1	1	0	0.0396863	1
GO:0019008 | molybdopterin synthase complex | Cellular_component	10	10677	2	214	1	1	0	0.0396863	1
GO:0008199 | ferric iron binding | Molecular_function	15	10677	2	214	1	1	0	0.0396863	1
GO:0016813 | hydrolase activity, acting on carbon-nitrogen (but not peptide) bonds, in linear amidines | Molecular_function	12	10677	2	214	1	0	1	0.0396863	1
GO:0004649 | poly(ADP-ribose) glycohydrolase activity | Molecular_function	15	10677	2	214	1	1	0	0.0396863	1
GO:0004332 | fructose-bisphosphate aldolase activity | Molecular_function	15	10677	2	214	1	0	1	0.0396863	1
GO:0004611 | phosphoenolpyruvate carboxykinase activity | Molecular_function	22	10677	2	214	1	0	1	0.0396863	1
GO:0003884 | D-amino-acid oxidase activity | Molecular_function	23	10677	2	214	1	1	0	0.0396863	1
GO:0005975 | carbohydrate metabolic process | Biological_process	1392	10677	126	214	6	5	1	0.0410431	1
GO:0004197 | cysteine-type endopeptidase activity | Molecular_function	341	10677	39	214	3	3	0	0.0427827	1
GO:0055114 | oxidation reduction | Biological_process	3513	10677	343	214	12	7	5	0.0433956	1
GO:0016705 | oxidoreductase activity, acting on paired donors, with incorporation or reduction of molecular oxygen | Molecular_function	406	10677	42	214	3	3	0	0.0514722	1
GO:0005506 | iron ion binding | Molecular_function	1023	10677	70	214	4	3	1	0.0516424	1
GO:0008152 | metabolic process | Biological_process	4223	10677	394	214	13	7	6	0.0536238	1
GO:0016747 | transferase activity, transferring acyl groups other than amino-acyl groups | Molecular_function	503	10677	43	214	3	3	0	0.0545442	1
GO:0048871 | multicellular organismal homeostasis | Biological_process	5	10677	3	214	1	0	1	0.0589375	1
GO:0007409 | axonogenesis | Biological_process	5	10677	3	214	1	1	0	0.0589375	1
GO:0006685 | sphingomyelin catabolic process | Biological_process	15	10677	3	214	1	0	1	0.0589375	1
GO:0004767 | sphingomyelin phosphodiesterase activity | Molecular_function	15	10677	3	214	1	0	1	0.0589375	1
GO:0031987 | locomotion involved in locomotory behavior | Biological_process	5	10677	3	214	1	1	0	0.0589375	1
GO:0030240 | muscle thin filament assembly | Biological_process	3	10677	3	214	1	1	0	0.0589375	1
GO:0043057 | backward locomotion | Biological_process	3	10677	3	214	1	1	0	0.0589375	1
GO:0030172 | troponin C binding | Molecular_function	4	10677	3	214	1	1	0	0.0589375	1
GO:0031224 | intrinsic to membrane | Cellular_component	16	10677	3	214	1	1	0	0.0589375	1
GO:0004017 | adenylate kinase activity | Molecular_function	16	10677	3	214	1	0	1	0.0589375	1
GO:0005542 | folic acid binding | Molecular_function	19	10677	3	214	1	0	1	0.0589375	1
GO:0004348 | glucosylceramidase activity | Molecular_function	50	10677	3	214	1	0	1	0.0589375	1
GO:0008518 | reduced folate carrier activity | Molecular_function	19	10677	3	214	1	0	1	0.0589375	1
GO:0008236 | serine-type peptidase activity | Molecular_function	195	10677	22	214	2	1	1	0.0710547	1
GO:0003995 | acyl-CoA dehydrogenase activity | Molecular_function	188	10677	22	214	2	0	2	0.0710547	1
GO:0006879 | cellular iron ion homeostasis | Biological_process	24	10677	4	214	1	1	0	0.0778046	1
GO:0043395 | heparan sulfate proteoglycan binding | Molecular_function	12	10677	4	214	1	1	0	0.0778046	1
GO:0005863 | striated muscle thick filament | Cellular_component	4	10677	4	214	1	1	0	0.0778046	1
GO:0006094 | gluconeogenesis | Biological_process	40	10677	4	214	1	0	1	0.0778046	1
GO:0006665 | sphingolipid metabolic process | Biological_process	53	10677	4	214	1	0	1	0.0778046	1
GO:0005315 | inorganic phosphate transmembrane transporter activity | Molecular_function	53	10677	4	214	1	1	0	0.0778046	1
GO:0006817 | phosphate transport | Biological_process	56	10677	4	214	1	1	0	0.0778046	1
GO:0008234 | cysteine-type peptidase activity | Molecular_function	299	10677	24	214	2	2	0	0.0827387	1
GO:0006486 | protein amino acid glycosylation | Biological_process	214	10677	24	214	2	2	0	0.0827387	1
GO:0004190 | aspartic-type endopeptidase activity | Molecular_function	666	10677	26	214	2	2	0	0.0949601	1
GO:0031672 | A band | Cellular_component	6	10677	5	214	1	1	0	0.0962952	1
GO:0006071 | glycerol metabolic process | Biological_process	44	10677	5	214	1	1	0	0.0962952	1
GO:0008889 | glycerophosphodiester phosphodiesterase activity | Molecular_function	38	10677	5	214	1	1	0	0.0962952	1
GO:0008176 | tRNA (guanine-N7-)-methyltransferase activity | Molecular_function	34	10677	5	214	1	0	1	0.0962952	1
GO:0030288 | outer membrane-bounded periplasmic space | Cellular_component	127	10677	5	214	1	1	0	0.0962952	1
GO:0006508 | proteolysis | Biological_process	3116	10677	234	214	8	6	2	0.0985937	1
GO:0008289 | lipid binding | Molecular_function	228	10677	28	214	2	0	2	0.107658	1
GO:0020037 | heme binding | Molecular_function	1004	10677	58	214	3	3	0	0.110181	1
GO:0008340 | determination of adult life span | Biological_process	813	10677	574	214	16	10	6	0.113641	1
GO:0031674 | I band | Cellular_component	6	10677	6	214	1	1	0	0.114417	1
GO:0045226 | extracellular polysaccharide biosynthetic process | Biological_process	65	10677	6	214	1	0	1	0.114417	1
GO:0019205 | nucleobase, nucleoside, nucleotide kinase activity | Molecular_function	50	10677	6	214	1	0	1	0.114417	1
GO:0006777 | Mo-molybdopterin cofactor biosynthetic process | Biological_process	36	10677	6	214	1	1	0	0.114417	1
GO:0003796 | lysozyme activity | Molecular_function	44	10677	6	214	1	1	0	0.114417	1
GO:0008831 | dTDP-4-dehydrorhamnose reductase activity | Molecular_function	65	10677	6	214	1	0	1	0.114417	1
GO:0008483 | transaminase activity | Molecular_function	78	10677	6	214	1	0	1	0.114417	1
GO:0009451 | RNA modification | Biological_process	45	10677	7	214	1	0	1	0.132177	1
GO:0015629 | actin cytoskeleton | Cellular_component	65	10677	7	214	1	1	0	0.132177	1
GO:0046034 | ATP metabolic process | Biological_process	42	10677	7	214	1	0	1	0.132177	1
GO:0005929 | cilium | Cellular_component	15	10677	7	214	1	1	0	0.132177	1
GO:0019915 | lipid storage | Biological_process	630	10677	333	214	10	5	5	0.132502	1
GO:0009987 | cellular process | Biological_process	71	10677	8	214	1	1	0	0.149582	1
GO:0010468 | regulation of gene expression | Biological_process	11	10677	8	214	1	0	1	0.149582	1
GO:0003857 | 3-hydroxyacyl-CoA dehydrogenase activity | Molecular_function	40	10677	8	214	1	1	0	0.149582	1
GO:0006629 | lipid metabolic process | Biological_process	656	10677	68	214	3	1	2	0.155563	1
GO:0007040 | lysosome organization | Biological_process	41	10677	9	214	1	0	1	0.16664	1
GO:0006400 | tRNA modification | Biological_process	57	10677	9	214	1	0	1	0.16664	1
GO:0043231 | intracellular membrane-bounded organelle | Cellular_component	37	10677	9	214	1	1	0	0.16664	1
GO:0004185 | serine-type carboxypeptidase activity | Molecular_function	96	10677	9	214	1	0	1	0.16664	1
GO:0006644 | phospholipid metabolic process | Biological_process	127	10677	9	214	1	1	0	0.16664	1
GO:0051539 | 4 iron, 4 sulfur cluster binding | Molecular_function	65	10677	9	214	1	1	0	0.16664	1
GO:0004623 | phospholipase A2 activity | Molecular_function	128	10677	9	214	1	1	0	0.16664	1
GO:0050660 | FAD binding | Molecular_function	363	10677	38	214	2	0	2	0.176445	1
GO:0061199 | striated | Biological_process	11	10677	10	214	1	1	0	0.183357	1
GO:0003854 | 3-beta-hydroxy-delta5-steroid dehydrogenase activity | Molecular_function	97	10677	10	214	1	0	1	0.183357	1
GO:0006030 | chitin metabolic process | Biological_process	93	10677	10	214	1	1	0	0.183357	1
GO:0003824 | catalytic activity | Molecular_function	2945	10677	234	214	7	3	4	0.19021	1
GO:0016070 | RNA metabolic process | Biological_process	75	10677	11	214	1	0	1	0.19974	1
GO:0045449 | regulation of transcription | Biological_process	476	10677	11	214	1	1	0	0.19974	1
GO:0051015 | actin filament binding | Molecular_function	15	10677	11	214	1	1	0	0.19974	1
GO:0019752 | carboxylic acid metabolic process | Biological_process	109	10677	11	214	1	1	0	0.19974	1
GO:0016706 | oxidoreductase activity, acting on paired donors, with incorporation or reduction of molecular oxygen, 2-oxoglutarate as one donor, and incorporation of one atom each of oxygen into both donors | Molecular_function	60	10677	11	214	1	1	0	0.19974	1
GO:0016042 | lipid catabolic process | Biological_process	152	10677	11	214	1	1	0	0.19974	1
GO:0008061 | chitin binding | Molecular_function	118	10677	11	214	1	1	0	0.19974	1
GO:0005272 | sodium channel activity | Molecular_function	260	10677	12	214	1	1	0	0.215796	1
GO:0006694 | steroid biosynthetic process | Biological_process	101	10677	12	214	1	0	1	0.215796	1
GO:0043053 | dauer entry | Biological_process	16	10677	13	214	1	1	0	0.231532	1
GO:0030036 | actin cytoskeleton organization | Biological_process	102	10677	13	214	1	1	0	0.231532	1
GO:0030528 | transcription regulator activity | Molecular_function	239	10677	13	214	1	1	0	0.231532	1
GO:0006633 | fatty acid biosynthetic process | Biological_process	95	10677	13	214	1	0	1	0.231532	1
GO:0006096 | glycolysis | Biological_process	111	10677	13	214	1	0	1	0.231532	1
GO:0016887 | ATPase activity | Molecular_function	755	10677	83	214	3	2	1	0.231916	1
GO:0016491 | oxidoreductase activity | Molecular_function	2306	10677	249	214	7	4	3	0.233158	1
GO:0050832 | defense response to fungus | Biological_process	23	10677	14	214	1	1	0	0.246953	1
GO:0006032 | chitin catabolic process | Biological_process	195	10677	14	214	1	1	0	0.246953	1
GO:0004568 | chitinase activity | Molecular_function	195	10677	14	214	1	1	0	0.246953	1
GO:0035264 | multicellular organism growth | Biological_process	18	10677	15	214	1	0	1	0.262066	1
GO:0016209 | antioxidant activity | Molecular_function	101	10677	15	214	1	1	0	0.262066	1
GO:0009055 | electron carrier activity | Molecular_function	1095	10677	93	214	3	3	0	0.286002	1
GO:0005578 | proteinaceous extracellular matrix | Cellular_component	132	10677	17	214	1	1	0	0.291393	1
GO:0005764 | lysosome | Cellular_component	69	10677	17	214	1	0	1	0.291393	1
GO:0003993 | acid phosphatase activity | Molecular_function	211	10677	17	214	1	1	0	0.291393	1
GO:0016459 | myosin complex | Cellular_component	177	10677	17	214	1	1	0	0.291393	1
GO:0051536 | iron-sulfur cluster binding | Molecular_function	131	10677	17	214	1	1	0	0.291393	1
GO:0043652 | engulfment of apoptotic cell | Biological_process	21	10677	18	214	1	1	0	0.305618	1
GO:0003774 | motor activity | Molecular_function	195	10677	19	214	1	1	0	0.319559	1
GO:0008168 | methyltransferase activity | Molecular_function	549	10677	58	214	2	0	2	0.324511	1
GO:0045087 | innate immune response | Biological_process	37	10677	21	214	1	1	0	0.346611	1
GO:0045211 | postsynaptic membrane | Cellular_component	569	10677	21	214	1	1	0	0.346611	1
GO:0005509 | calcium ion binding | Molecular_function	1067	10677	106	214	3	3	0	0.357471	1
GO:0008134 | transcription factor binding | Molecular_function	129	10677	22	214	1	1	0	0.359733	1
GO:0050662 | coenzyme binding | Molecular_function	240	10677	22	214	1	0	1	0.359733	1
GO:0055120 | striated muscle dense body | Cellular_component	29	10677	25	214	1	1	0	0.397545	1
GO:0005743 | mitochondrial inner membrane | Cellular_component	180	10677	25	214	1	0	1	0.397545	1
GO:0006139 | nucleobase, nucleoside, nucleotide and nucleic acid metabolic process | Biological_process	222	10677	25	214	1	0	1	0.397545	1
GO:0006814 | sodium ion transport | Biological_process	390	10677	26	214	1	1	0	0.409648	1
GO:0044237 | cellular metabolic process | Biological_process	248	10677	26	214	1	0	1	0.409648	1
GO:0005230 | extracellular ligand-gated ion channel activity | Molecular_function	722	10677	29	214	1	1	0	0.444526	1
GO:0016616 | oxidoreductase activity, acting on the CH-OH group of donors, NAD or NADP as acceptor | Molecular_function	211	10677	29	214	1	0	1	0.444526	1
GO:0055085 | transmembrane transport | Biological_process	2901	10677	268	214	6	4	2	0.450373	1
GO:0016020 | membrane | Cellular_component	6938	10677	513	214	11	8	3	0.45336	1
GO:0008415 | acyltransferase activity | Molecular_function	234	10677	30	214	1	1	0	0.455689	1
GO:0040026 | positive regulation of vulval development | Biological_process	45	10677	32	214	1	1	0	0.477351	1
GO:0030421 | defecation | Biological_process	42	10677	33	214	1	1	0	0.487858	1
GO:0006952 | defense response | Biological_process	83	10677	34	214	1	1	0	0.498155	1
GO:0007155 | cell adhesion | Biological_process	331	10677	34	214	1	0	1	0.498155	1
GO:0009790 | embryonic development | Biological_process	109	10677	84	214	2	2	0	0.504643	1
GO:0004553 | hydrolase activity, hydrolyzing O-glycosyl compounds | Molecular_function	480	10677	37	214	1	1	0	0.527825	1
GO:0017111 | nucleoside-triphosphatase activity | Molecular_function	815	10677	90	214	2	2	0	0.54173	1
GO:0030170 | pyridoxal phosphate binding | Molecular_function	456	10677	45	214	1	0	1	0.598682	1
GO:0005739 | mitochondrion | Cellular_component	140	10677	45	214	1	1	0	0.598682	1
GO:0045454 | cell redox homeostasis | Biological_process	377	10677	48	214	1	1	0	0.622433	1
GO:0006811 | ion transport | Biological_process	1303	10677	55	214	1	1	0	0.67255	1
GO:0005576 | extracellular region | Cellular_component	639	10677	58	214	1	1	0	0.691947	1
GO:0007052 | mitotic spindle organization | Biological_process	78	10677	61	214	1	1	0	0.7102	1
GO:0016787 | hydrolase activity | Molecular_function	1697	10677	182	214	3	1	2	0.710964	1
GO:0046872 | metal ion binding | Molecular_function	540	10677	68	214	1	1	0	0.748712	1
GO:0015031 | protein transport | Biological_process	698	10677	76	214	1	1	0	0.786524	1
GO:0040002 | collagen and cuticulin-based cuticle development | Biological_process	107	10677	79	214	1	1	0	0.799194	1
GO:0040015 | negative regulation of multicellular organism growth | Biological_process	97	10677	79	214	1	1	0	0.799194	1
GO:0000166 | nucleotide binding | Molecular_function	1779	10677	154	214	2	2	0	0.818504	1
GO:0005886 | plasma membrane | Cellular_component	231	10677	91	214	1	1	0	0.842816	1
GO:0007165 | signal transduction | Biological_process	981	10677	97	214	1	1	0	0.860947	1
GO:0008406 | gonad development | Biological_process	131	10677	105	214	1	1	0	0.881924	1
GO:0018991 | oviposition | Biological_process	357	10677	252	214	3	2	1	0.885004	1
GO:0042302 | structural constituent of cuticle | Molecular_function	1002	10677	107	214	1	1	0	0.886656	1
GO:0040017 | positive regulation of locomotion | Biological_process	160	10677	112	214	1	1	0	0.897677	1
GO:0071688 | striated | Biological_process	142	10677	112	214	1	1	0	0.897677	1
GO:0005737 | cytoplasm | Cellular_component	2110	10677	455	214	6	2	4	0.898822	1
GO:0043565 | sequence-specific DNA binding | Molecular_function	3279	10677	262	214	3	3	0	0.900207	1
GO:0005840 | ribosome | Cellular_component	1092	10677	115	214	1	0	1	0.90377	1
GO:0051301 | cell division | Biological_process	139	10677	116	214	1	1	0	0.90572	1
GO:0003723 | RNA binding | Molecular_function	2596	10677	122	214	1	0	1	0.91662	1
GO:0003707 | steroid hormone receptor activity | Molecular_function	1374	10677	122	214	1	1	0	0.91662	1
GO:0043401 | steroid hormone mediated signaling | Biological_process	912	10677	122	214	1	1	0	0.91662	1
GO:0003735 | structural constituent of ribosome | Molecular_function	1141	10677	123	214	1	0	1	0.91831	1
GO:0005525 | GTP binding | Molecular_function	1352	10677	124	214	1	0	1	0.919967	1
GO:0006355 | regulation of transcription, DNA-dependent | Biological_process	4595	10677	349	214	4	4	0	0.923456	1
GO:0006412 | translation | Biological_process	1278	10677	133	214	1	0	1	0.933448	1
GO:0040027 | negative regulation of vulval development | Biological_process	177	10677	139	214	1	1	0	0.941153	1
GO:0016021 | integral to membrane | Cellular_component	44348	10677	2874	214	48	38	10	0.944329	1
GO:0005622 | intracellular | Cellular_component	5944	10677	528	214	6	4	2	0.957348	1
GO:0008270 | zinc ion binding | Molecular_function	7500	10677	620	214	7	6	1	0.968985	1
GO:0003700 | transcription factor activity | Molecular_function	3745	10677	263	214	2	2	0	0.970327	1
GO:0040011 | locomotion | Biological_process	1480	10677	1008	214	11	9	2	0.99313	1
GO:0040018 | positive regulation of multicellular organism growth | Biological_process	378	10677	265	214	1	1	0	0.995632	1
GO:0002009 | morphogenesis of an epithelium | Biological_process	367	10677	275	214	1	1	0	0.996452	1
GO:0010171 | body morphogenesis | Biological_process	636	10677	474	214	3	2	1	0.996605	1
GO:0003676 | nucleic acid binding | Molecular_function	3507	10677	284	214	1	0	1	0.997057	1
GO:0005524 | ATP binding | Molecular_function	7344	10677	688	214	5	3	2	0.998471	1
GO:0040010 | positive regulation of growth rate | Biological_process	1651	10677	1195	214	12	9	3	0.998482	1
GO:0006915 | apoptosis | Biological_process	414	10677	319	214	1	1	0	0.998581	1
GO:0005515 | protein binding | Molecular_function	10305	10677	1250	214	11	8	3	0.999722	1
GO:0005634 | nucleus | Cellular_component	5322	10677	670	214	2	2	0	0.999987	1
GO:0006898 | receptor-mediated endocytosis | Biological_process	761	10677	607	214	1	1	0	0.999997	1
GO:0040035 | hermaphrodite genitalia development | Biological_process	793	10677	609	214	1	1	0	0.999997	1
GO:0040007 | growth | Biological_process	1740	10677	1240	214	7	3	4	0.999998	1
GO:0009792 | embryonic development ending in birth or egg hatching | Biological_process	3384	10677	2361	214	19	16	3	1	1
GO:0002119 | nematode larval development | Biological_process	2116	10677	1503	214	6	3	3	1	1
GO:0000003 | reproduction | Biological_process	2235	10677	1658	214	6	4	2	1	1
GO:0048477 | oogenesis | Biological_process	179	10677	144	214	0	0	0	1	1
GO:0000910 | cytokinesis | Biological_process	154	10677	142	214	0	0	0	1	1
GO:0006470 | protein amino acid dephosphorylation | Biological_process	868	10677	88	214	0	0	0	1	1
GO:0005198 | structural molecule activity | Molecular_function	1010	10677	118	214	0	0	0	1	1
GO:0007281 | germ cell development | Biological_process	117	10677	90	214	0	0	0	1	1
GO:0006886 | intracellular protein transport | Biological_process	846	10677	95	214	0	0	0	1	1
GO:0007186 | G-protein coupled receptor protein signaling pathway | Biological_process	1901	10677	95	214	0	0	0	1	1
GO:0045132 | meiotic chromosome segregation | Biological_process	139	10677	104	214	0	0	0	1	1
GO:0040039 | inductive cell migration | Biological_process	153	10677	112	214	0	0	0	1	1
GO:0016246 | RNA interference | Biological_process	128	10677	110	214	0	0	0	1	1
GO:0007126 | meiosis | Biological_process	119	10677	107	214	0	0	0	1	1
GO:0003924 | GTPase activity | Molecular_function	642	10677	80	214	0	0	0	1	1
GO:0004386 | helicase activity | Molecular_function	688	10677	80	214	0	0	0	1	1
GO:0016477 | cell migration | Biological_process	108	10677	83	214	0	0	0	1	1
GO:0004725 | protein tyrosine phosphatase activity | Molecular_function	782	10677	79	214	0	0	0	1	1
GO:0004222 | metalloendopeptidase activity | Molecular_function	906	10677	77	214	0	0	0	1	1
GO:0018996 | molting cycle, collagen and cuticulin-based cuticle | Biological_process	321	10677	209	214	0	0	0	1	1
GO:0009058 | biosynthetic process | Biological_process	470	10677	51	214	0	0	0	1	1
GO:0045138 | tail tip morphogenesis | Biological_process	65	10677	51	214	0	0	0	1	1
GO:0016791 | phosphatase activity | Molecular_function	458	10677	51	214	0	0	0	1	1
GO:0035046 | pronuclear migration | Biological_process	58	10677	52	214	0	0	0	1	1
GO:0006457 | protein folding | Biological_process	541	10677	70	214	0	0	0	1	1
GO:0007276 | gamete generation | Biological_process	89	10677	72	214	0	0	0	1	1
GO:0040025 | vulval development | Biological_process	99	10677	72	214	0	0	0	1	1
GO:0001703 | gastrulation with mouth forming first | Biological_process	63	10677	48	214	0	0	0	1	1
GO:0016311 | dephosphorylation | Biological_process	402	10677	48	214	0	0	0	1	1
GO:0043025 | cell soma | Cellular_component	75	10677	48	214	0	0	0	1	1
GO:0006281 | DNA repair | Biological_process	467	10677	49	214	0	0	0	1	1
GO:0035556 | intracellular | Biological_process	535	10677	49	214	0	0	0	1	1
GO:0005938 | cell cortex | Cellular_component	61	10677	55	214	0	0	0	1	1
GO:0004713 | protein tyrosine kinase activity | Molecular_function	1776	10677	223	214	0	0	0	1	1
GO:0006184 | GTP catabolic process | Biological_process	230	10677	44	214	0	0	0	1	1
GO:0008237 | metallopeptidase activity | Molecular_function	699	10677	62	214	0	0	0	1	1
GO:0040020 | regulation of meiosis | Biological_process	90	10677	63	214	0	0	0	1	1
GO:0030424 | axon | Cellular_component	81	10677	63	214	0	0	0	1	1
GO:0034984 | cellular response to DNA damage stimulus | Biological_process	70	10677	54	214	0	0	0	1	1
GO:0007413 | axonal fasciculation | Biological_process	81	10677	54	214	0	0	0	1	1
GO:0007067 | mitosis | Biological_process	106	10677	45	214	0	0	0	1	1
GO:0051082 | unfolded protein binding | Molecular_function	342	10677	45	214	0	0	0	1	1
GO:0016773 | phosphotransferase activity, alcohol group as acceptor | Molecular_function	424	10677	47	214	0	0	0	1	1
GO:0043186 | P granule | Cellular_component	50	10677	47	214	0	0	0	1	1
GO:0042127 | regulation of cell proliferation | Biological_process	92	10677	65	214	0	0	0	1	1
GO:0009795 | embryonic development | Biological_process	81	10677	65	214	0	0	0	1	1
GO:0007264 | small GTPase mediated signal transduction | Biological_process	664	10677	65	214	0	0	0	1	1
GO:0004871 | signal transducer activity | Molecular_function	546	10677	43	214	0	0	0	1	1
GO:0022857 | transmembrane transporter activity | Molecular_function	348	10677	43	214	0	0	0	1	1
GO:0008026 | ATP-dependent helicase activity | Molecular_function	549	10677	68	214	0	0	0	1	1
GO:0000786 | nucleosome | Cellular_component	537	10677	40	214	0	0	0	1	1
GO:0006334 | nucleosome assembly | Biological_process	546	10677	40	214	0	0	0	1	1
GO:0040024 | dauer larval development | Biological_process	59	10677	41	214	0	0	0	1	1
GO:0032940 | secretion by cell | Biological_process	76	10677	59	214	0	0	0	1	1
GO:0006511 | ubiquitin-dependent protein catabolic process | Biological_process	555	10677	59	214	0	0	0	1	1
GO:0045944 | positive regulation of transcription from RNA polymerase II promoter | Biological_process	52	10677	38	214	0	0	0	1	1
GO:0000287 | magnesium ion binding | Molecular_function	360	10677	38	214	0	0	0	1	1
GO:0030334 | regulation of cell migration | Biological_process	48	10677	37	214	0	0	0	1	1
GO:0005783 | endoplasmic reticulum | Cellular_component	171	10677	37	214	0	0	0	1	1
GO:0001708 | cell fate specification | Biological_process	43	10677	35	214	0	0	0	1	1
GO:0006812 | cation transport | Biological_process	367	10677	35	214	0	0	0	1	1
GO:0031072 | heat shock protein binding | Molecular_function	229	10677	35	214	0	0	0	1	1
GO:0016192 | vesicle-mediated transport | Biological_process	279	10677	34	214	0	0	0	1	1
GO:0006813 | potassium ion transport | Biological_process	457	10677	34	214	0	0	0	1	1
GO:0005216 | ion channel activity | Molecular_function	586	10677	34	214	0	0	0	1	1
GO:0005813 | centrosome | Cellular_component	36	10677	33	214	0	0	0	1	1
GO:0007018 | microtubule-based movement | Biological_process	288	10677	33	214	0	0	0	1	1
GO:0006418 | tRNA aminoacylation for protein translation | Biological_process	345	10677	33	214	0	0	0	1	1
GO:0004812 | aminoacyl-tRNA ligase activity | Molecular_function	369	10677	33	214	0	0	0	1	1
GO:0043051 | regulation of pharyngeal pumping | Biological_process	37	10677	31	214	0	0	0	1	1
GO:0043005 | neuron projection | Cellular_component	44	10677	31	214	0	0	0	1	1
GO:0008219 | cell death | Biological_process	91	10677	32	214	0	0	0	1	1
GO:0007411 | axon guidance | Biological_process	52	10677	32	214	0	0	0	1	1
GO:0006260 | DNA replication | Biological_process	359	10677	32	214	0	0	0	1	1
GO:0045202 | synapse | Cellular_component	51	10677	32	214	0	0	0	1	1
GO:0006913 | nucleocytoplasmic transport | Biological_process	217	10677	30	214	0	0	0	1	1
GO:0000794 | condensed nuclear chromosome | Cellular_component	31	10677	30	214	0	0	0	1	1
GO:0030163 | protein catabolic process | Biological_process	102	10677	29	214	0	0	0	1	1
GO:0048598 | embryonic morphogenesis | Biological_process	33	10677	29	214	0	0	0	1	1
GO:0006997 | nucleus organization | Biological_process	38	10677	28	214	0	0	0	1	1
GO:0019901 | protein kinase binding | Molecular_function	87	10677	28	214	0	0	0	1	1
GO:0046662 | regulation of oviposition | Biological_process	37	10677	28	214	0	0	0	1	1
GO:0016358 | dendrite development | Biological_process	43	10677	28	214	0	0	0	1	1
GO:0005887 | integral to plasma membrane | Cellular_component	88	10677	28	214	0	0	0	1	1
GO:0006351 | transcription, DNA-dependent | Biological_process	217	10677	28	214	0	0	0	1	1
GO:0009408 | response to heat | Biological_process	66	10677	27	214	0	0	0	1	1
GO:0046983 | protein dimerization activity | Molecular_function	328	10677	27	214	0	0	0	1	1
GO:0008104 | protein localization | Biological_process	49	10677	27	214	0	0	0	1	1
GO:0006520 | cellular amino acid metabolic process | Biological_process	267	10677	27	214	0	0	0	1	1
GO:0007268 | synaptic transmission | Biological_process	17	10677	7	214	0	0	0	1	1
GO:0006935 | chemotaxis | Biological_process	21	10677	7	214	0	0	0	1	1
GO:0016043 | cellular component organization | Biological_process	59	10677	7	214	0	0	0	1	1
GO:0060102 | collagen and cuticulin-based cuticle extracellular matrix | Cellular_component	9	10677	7	214	0	0	0	1	1
GO:0046777 | protein amino acid autophosphorylation | Biological_process	8	10677	7	214	0	0	0	1	1
GO:0007219 | Notch signaling pathway | Biological_process	22	10677	7	214	0	0	0	1	1
GO:0007265 | Ras protein signal transduction | Biological_process	9	10677	7	214	0	0	0	1	1
GO:0005083 | small GTPase regulator activity | Molecular_function	46	10677	7	214	0	0	0	1	1
GO:0045214 | sarcomere organization | Biological_process	9	10677	7	214	0	0	0	1	1
GO:0008408 | 3'-5' exonuclease activity | Molecular_function	152	10677	7	214	0	0	0	1	1
GO:0004540 | ribonuclease activity | Molecular_function	38	10677	7	214	0	0	0	1	1
GO:0008284 | positive regulation of cell proliferation | Biological_process	7	10677	7	214	0	0	0	1	1
GO:0033365 | protein localization in organelle | Biological_process	7	10677	7	214	0	0	0	1	1
GO:0004143 | diacylglycerol kinase activity | Molecular_function	61	10677	7	214	0	0	0	1	1
GO:0007212 | dopamine receptor signaling pathway | Biological_process	12	10677	7	214	0	0	0	1	1
GO:0008017 | microtubule binding | Molecular_function	35	10677	7	214	0	0	0	1	1
GO:0016481 | negative regulation of transcription | Biological_process	14	10677	7	214	0	0	0	1	1
GO:0048557 | embryonic digestive tract morphogenesis | Biological_process	11	10677	7	214	0	0	0	1	1
GO:0004180 | carboxypeptidase activity | Molecular_function	52	10677	7	214	0	0	0	1	1
GO:0009786 | regulation of asymmetric cell division | Biological_process	9	10677	7	214	0	0	0	1	1
GO:0003705 | RNA polymerase II transcription factor activity, enhancer binding | Molecular_function	9	10677	7	214	0	0	0	1	1
GO:0008610 | lipid biosynthetic process | Biological_process	43	10677	7	214	0	0	0	1	1
GO:0045727 | positive regulation of translation | Biological_process	14	10677	7	214	0	0	0	1	1
GO:0043621 | protein self-association | Molecular_function	7	10677	7	214	0	0	0	1	1
GO:0010038 | response to metal ion | Biological_process	21	10677	7	214	0	0	0	1	1
GO:0010008 | endosome membrane | Cellular_component	8	10677	7	214	0	0	0	1	1
GO:0015992 | proton transport | Biological_process	50	10677	7	214	0	0	0	1	1
GO:0009898 | internal side of plasma membrane | Cellular_component	7	10677	7	214	0	0	0	1	1
GO:0008375 | acetylglucosaminyltransferase activity | Molecular_function	81	10677	7	214	0	0	0	1	1
GO:0000184 | nuclear-transcribed mRNA catabolic process, nonsense-mediated decay | Biological_process	13	10677	7	214	0	0	0	1	1
GO:0031461 | cullin-RING ubiquitin ligase complex | Cellular_component	68	10677	7	214	0	0	0	1	1
GO:0007205 | activation of protein kinase C activity by G-protein coupled receptor protein signaling pathway | Biological_process	61	10677	7	214	0	0	0	1	1
GO:0016853 | isomerase activity | Molecular_function	58	10677	7	214	0	0	0	1	1
GO:0000276 | mitochondrial proton-transporting ATP synthase complex, coupling factor F(o) | Cellular_component	46	10677	7	214	0	0	0	1	1
GO:0016272 | prefoldin complex | Cellular_component	57	10677	7	214	0	0	0	1	1
GO:0019773 | proteasome core complex, alpha-subunit complex | Cellular_component	57	10677	7	214	0	0	0	1	1
GO:0030131 | clathrin adaptor complex | Cellular_component	68	10677	7	214	0	0	0	1	1
GO:0008299 | isoprenoid biosynthetic process | Biological_process	45	10677	7	214	0	0	0	1	1
GO:0009190 | cyclic nucleotide biosynthetic process | Biological_process	289	10677	7	214	0	0	0	1	1
GO:0016620 | oxidoreductase activity, acting on the aldehyde or oxo group of donors, NAD or NADP as acceptor | Molecular_function	40	10677	7	214	0	0	0	1	1
GO:0031418 | L-ascorbic acid binding | Molecular_function	60	10677	7	214	0	0	0	1	1
GO:0030145 | manganese ion binding | Molecular_function	70	10677	7	214	0	0	0	1	1
GO:0004003 | ATP-dependent DNA helicase activity | Molecular_function	69	10677	7	214	0	0	0	1	1
GO:0016849 | phosphorus-oxygen lyase activity | Molecular_function	289	10677	7	214	0	0	0	1	1
GO:0004129 | cytochrome-c oxidase activity | Molecular_function	57	10677	7	214	0	0	0	1	1
GO:0004499 | flavin-containing monooxygenase activity | Molecular_function	63	10677	7	214	0	0	0	1	1
GO:0018024 | histone-lysine N-methyltransferase activity | Molecular_function	106	10677	7	214	0	0	0	1	1
GO:0005319 | lipid transporter activity | Molecular_function	61	10677	7	214	0	0	0	1	1
GO:0051932 | synaptic transmission, GABAergic | Biological_process	7	10677	7	214	0	0	0	1	1
GO:0007005 | mitochondrion organization | Biological_process	7	10677	6	214	0	0	0	1	1
GO:0032456 | endocytic recycling | Biological_process	6	10677	6	214	0	0	0	1	1
GO:0034606 | response to hermaphrodite contact | Biological_process	8	10677	6	214	0	0	0	1	1
GO:0046686 | response to cadmium ion | Biological_process	6	10677	6	214	0	0	0	1	1
GO:0005200 | structural constituent of cytoskeleton | Molecular_function	15	10677	6	214	0	0	0	1	1
GO:0000281 | cytokinesis after mitosis | Biological_process	6	10677	6	214	0	0	0	1	1
GO:0008361 | regulation of cell size | Biological_process	6	10677	6	214	0	0	0	1	1
GO:0010467 | gene expression | Biological_process	9	10677	6	214	0	0	0	1	1
GO:0018105 | peptidyl-serine phosphorylation | Biological_process	6	10677	6	214	0	0	0	1	1
GO:0007399 | nervous system development | Biological_process	9	10677	6	214	0	0	0	1	1
GO:0010631 | epithelial cell migration | Biological_process	7	10677	6	214	0	0	0	1	1
GO:0005626 | insoluble fraction | Cellular_component	6	10677	6	214	0	0	0	1	1
GO:0016303 | 1-phosphatidylinositol-3-kinase activity | Molecular_function	26	10677	6	214	0	0	0	1	1
GO:0007617 | mating behavior | Biological_process	9	10677	6	214	0	0	0	1	1
GO:0060473 | cortical granule | Cellular_component	6	10677	6	214	0	0	0	1	1
GO:0007166 | cell surface receptor linked signal transduction | Biological_process	51	10677	6	214	0	0	0	1	1
GO:0005575 | cellular_component | Cellular_component	16	10677	6	214	0	0	0	1	1
GO:0048812 | neuron projection morphogenesis | Biological_process	8	10677	6	214	0	0	0	1	1
GO:0008045 | motor axon guidance | Biological_process	9	10677	6	214	0	0	0	1	1
GO:0030516 | regulation of axon extension | Biological_process	9	10677	6	214	0	0	0	1	1
GO:0006972 | hyperosmotic response | Biological_process	14	10677	6	214	0	0	0	1	1
GO:0035058 | sensory cilium assembly | Biological_process	12	10677	6	214	0	0	0	1	1
GO:0000212 | meiotic spindle organization | Biological_process	6	10677	6	214	0	0	0	1	1
GO:0050808 | synapse organization | Biological_process	7	10677	6	214	0	0	0	1	1
GO:0006744 | ubiquinone biosynthetic process | Biological_process	32	10677	6	214	0	0	0	1	1
GO:0042981 | regulation of apoptosis | Biological_process	33	10677	6	214	0	0	0	1	1
GO:0007130 | synaptonemal complex assembly | Biological_process	7	10677	6	214	0	0	0	1	1
GO:0007179 | transforming growth factor beta receptor signaling pathway | Biological_process	25	10677	6	214	0	0	0	1	1
GO:0003697 | single-stranded DNA binding | Molecular_function	32	10677	6	214	0	0	0	1	1
GO:0045793 | positive regulation of cell size | Biological_process	6	10677	6	214	0	0	0	1	1
GO:0007050 | cell cycle arrest | Biological_process	35	10677	6	214	0	0	0	1	1
GO:0061096 | negative | Biological_process	7	10677	6	214	0	0	0	1	1
GO:0042074 | cell migration involved in gastrulation | Biological_process	6	10677	6	214	0	0	0	1	1
GO:0030703 | eggshell formation | Biological_process	6	10677	6	214	0	0	0	1	1
GO:0030139 | endocytic vesicle | Cellular_component	8	10677	6	214	0	0	0	1	1
GO:0030173 | integral to Golgi membrane | Cellular_component	13	10677	6	214	0	0	0	1	1
GO:0005911 | cell-cell junction | Cellular_component	7	10677	6	214	0	0	0	1	1
GO:0046982 | protein heterodimerization activity | Molecular_function	6	10677	6	214	0	0	0	1	1
GO:0008305 | integrin complex | Cellular_component	32	10677	6	214	0	0	0	1	1
GO:0000159 | protein phosphatase type 2A complex | Cellular_component	72	10677	6	214	0	0	0	1	1
GO:0009949 | polarity specification of anterior/posterior axis | Biological_process	7	10677	6	214	0	0	0	1	1
GO:0030010 | establishment of cell polarity | Biological_process	8	10677	6	214	0	0	0	1	1
GO:0006298 | mismatch repair | Biological_process	60	10677	6	214	0	0	0	1	1
GO:0006885 | regulation of pH | Biological_process	63	10677	6	214	0	0	0	1	1
GO:0000226 | microtubule cytoskeleton organization | Biological_process	30	10677	6	214	0	0	0	1	1
GO:0015269 | calcium-activated potassium channel activity | Molecular_function	43	10677	6	214	0	0	0	1	1
GO:0042176 | regulation of protein catabolic process | Biological_process	18	10677	6	214	0	0	0	1	1
GO:0005667 | transcription factor complex | Cellular_component	37	10677	6	214	0	0	0	1	1
GO:0004198 | calcium-dependent cysteine-type endopeptidase activity | Molecular_function	96	10677	6	214	0	0	0	1	1
GO:0004437 | inositol or phosphatidylinositol phosphatase activity | Molecular_function	62	10677	6	214	0	0	0	1	1
GO:0000062 | acyl-CoA binding | Molecular_function	60	10677	6	214	0	0	0	1	1
GO:0005814 | centriole | Cellular_component	6	10677	6	214	0	0	0	1	1
GO:0044262 | cellular carbohydrate metabolic process | Biological_process	33	10677	6	214	0	0	0	1	1
GO:0015171 | amino acid transmembrane transporter activity | Molecular_function	120	10677	6	214	0	0	0	1	1
GO:0006270 | DNA replication initiation | Biological_process	70	10677	6	214	0	0	0	1	1
GO:0006796 | phosphate metabolic process | Biological_process	64	10677	6	214	0	0	0	1	1
GO:0045165 | cell fate commitment | Biological_process	8	10677	6	214	0	0	0	1	1
GO:0046785 | microtubule polymerization | Biological_process	8	10677	6	214	0	0	0	1	1
GO:0033180 | proton-transporting V-type ATPase, V1 domain | Cellular_component	40	10677	6	214	0	0	0	1	1
GO:0033178 | proton-transporting two-sector ATPase complex, catalytic domain | Cellular_component	52	10677	6	214	0	0	0	1	1
GO:0016811 | hydrolase activity, acting on carbon-nitrogen (but not peptide) bonds, in linear amides | Molecular_function	47	10677	6	214	0	0	0	1	1
GO:0008276 | protein methyltransferase activity | Molecular_function	69	10677	6	214	0	0	0	1	1
GO:0006820 | anion transport | Biological_process	64	10677	6	214	0	0	0	1	1
GO:0030983 | mismatched DNA binding | Molecular_function	59	10677	6	214	0	0	0	1	1
GO:0006546 | glycine catabolic process | Biological_process	42	10677	6	214	0	0	0	1	1
GO:0045177 | apical part of cell | Cellular_component	8	10677	6	214	0	0	0	1	1
GO:0006098 | pentose-phosphate shunt | Biological_process	45	10677	6	214	0	0	0	1	1
GO:0016998 | cell wall macromolecule catabolic process | Biological_process	82	10677	6	214	0	0	0	1	1
GO:0004602 | glutathione peroxidase activity | Molecular_function	42	10677	6	214	0	0	0	1	1
GO:0008312 | 7S RNA binding | Molecular_function	41	10677	6	214	0	0	0	1	1
GO:0005484 | SNAP receptor activity | Molecular_function	40	10677	6	214	0	0	0	1	1
GO:0004427 | inorganic diphosphatase activity | Molecular_function	64	10677	6	214	0	0	0	1	1
GO:0004571 | mannosyl-oligosaccharide 1,2-alpha-mannosidase activity | Molecular_function	54	10677	6	214	0	0	0	1	1
GO:0004177 | aminopeptidase activity | Molecular_function	81	10677	6	214	0	0	0	1	1
GO:0016876 | ligase activity, forming aminoacyl-tRNA and related compounds | Molecular_function	55	10677	6	214	0	0	0	1	1
GO:0004022 | alcohol dehydrogenase (NAD) activity | Molecular_function	53	10677	6	214	0	0	0	1	1
GO:0008107 | galactoside 2-alpha-L-fucosyltransferase activity | Molecular_function	66	10677	6	214	0	0	0	1	1
GO:0030496 | midbody | Cellular_component	6	10677	6	214	0	0	0	1	1
GO:0005247 | voltage-gated chloride channel activity | Molecular_function	57	10677	6	214	0	0	0	1	1
GO:0005337 | nucleoside transmembrane transporter activity | Molecular_function	53	10677	6	214	0	0	0	1	1
GO:0003333 | amino | Biological_process	84	10677	6	214	0	0	0	1	1
GO:0005912 | adherens junction | Cellular_component	8	10677	8	214	0	0	0	1	1
GO:0000790 | nuclear chromatin | Cellular_component	8	10677	8	214	0	0	0	1	1
GO:0042338 | collagen and cuticulin-based cuticle development during molting | Biological_process	8	10677	8	214	0	0	0	1	1
GO:0009952 | anterior/posterior pattern formation | Biological_process	12	10677	8	214	0	0	0	1	1
GO:0046580 | negative regulation of Ras protein signal transduction | Biological_process	10	10677	8	214	0	0	0	1	1
GO:0043277 | apoptotic cell clearance | Biological_process	9	10677	8	214	0	0	0	1	1
GO:0042078 | germ-line stem cell division | Biological_process	10	10677	8	214	0	0	0	1	1
GO:0004518 | nuclease activity | Molecular_function	78	10677	8	214	0	0	0	1	1
GO:0006479 | protein amino acid methylation | Biological_process	72	10677	8	214	0	0	0	1	1
GO:0006259 | DNA metabolic process | Biological_process	73	10677	8	214	0	0	0	1	1
GO:0008078 | mesodermal cell migration | Biological_process	10	10677	8	214	0	0	0	1	1
GO:0004930 | G-protein coupled receptor activity | Molecular_function	127	10677	8	214	0	0	0	1	1
GO:0008081 | phosphoric diester hydrolase activity | Molecular_function	83	10677	8	214	0	0	0	1	1
GO:0007286 | spermatid development | Biological_process	13	10677	8	214	0	0	0	1	1
GO:0003727 | single-stranded RNA binding | Molecular_function	9	10677	8	214	0	0	0	1	1
GO:0004091 | carboxylesterase activity | Molecular_function	35	10677	8	214	0	0	0	1	1
GO:0030054 | cell junction | Cellular_component	15	10677	8	214	0	0	0	1	1
GO:0042026 | protein refolding | Biological_process	66	10677	8	214	0	0	0	1	1
GO:0007020 | microtubule nucleation | Biological_process	10	10677	8	214	0	0	0	1	1
GO:0044267 | cellular protein metabolic process | Biological_process	93	10677	8	214	0	0	0	1	1
GO:0006614 | SRP-dependent cotranslational protein targeting to membrane | Biological_process	61	10677	8	214	0	0	0	1	1
GO:0048037 | cofactor binding | Molecular_function	77	10677	8	214	0	0	0	1	1
GO:0015299 | solute:hydrogen antiporter activity | Molecular_function	93	10677	8	214	0	0	0	1	1
GO:0005882 | intermediate filament | Cellular_component	9	10677	8	214	0	0	0	1	1
GO:0006516 | glycoprotein catabolic process | Biological_process	29	10677	8	214	0	0	0	1	1
GO:0043039 | tRNA aminoacylation | Biological_process	75	10677	8	214	0	0	0	1	1
GO:0006904 | vesicle docking during exocytosis | Biological_process	64	10677	8	214	0	0	0	1	1
GO:0016831 | carboxy-lyase activity | Molecular_function	92	10677	8	214	0	0	0	1	1
GO:0055037 | recycling endosome | Cellular_component	10	10677	8	214	0	0	0	1	1
GO:0005351 | sugar:hydrogen symporter activity | Molecular_function	106	10677	8	214	0	0	0	1	1
GO:0043066 | negative regulation of apoptosis | Biological_process	34	10677	8	214	0	0	0	1	1
GO:0019948 | SUMO activating enzyme activity | Molecular_function	2	10677	1	214	0	0	0	1	1
GO:0030517 | negative regulation of axon extension | Biological_process	1	10677	1	214	0	0	0	1	1
GO:0030177 | positive regulation of Wnt receptor signaling pathway | Biological_process	1	10677	1	214	0	0	0	1	1
GO:0047485 | protein N-terminus binding | Molecular_function	2	10677	1	214	0	0	0	1	1
GO:0042059 | negative regulation of epidermal growth factor receptor signaling pathway | Biological_process	1	10677	1	214	0	0	0	1	1
GO:0032501 | multicellular organismal process | Biological_process	2	10677	1	214	0	0	0	1	1
GO:0006749 | glutathione metabolic process | Biological_process	5	10677	1	214	0	0	0	1	1
GO:0012503 | induction of programmed cell death | Biological_process	1	10677	1	214	0	0	0	1	1
GO:0045111 | intermediate filament cytoskeleton | Cellular_component	1	10677	1	214	0	0	0	1	1
GO:0005811 | lipid particle | Cellular_component	1	10677	1	214	0	0	0	1	1
GO:0050174 | phenylalanine decarboxylase activity | Molecular_function	1	10677	1	214	0	0	0	1	1
GO:0004510 | tryptophan 5-monooxygenase activity | Molecular_function	4	10677	1	214	0	0	0	1	1
GO:0004505 | phenylalanine 4-monooxygenase activity | Molecular_function	6	10677	1	214	0	0	0	1	1
GO:0009267 | cellular response to starvation | Biological_process	1	10677	1	214	0	0	0	1	1
GO:0016573 | histone acetylation | Biological_process	1	10677	1	214	0	0	0	1	1
GO:0030312 | external encapsulating structure | Cellular_component	1	10677	1	214	0	0	0	1	1
GO:0060108 | annular furrow extracellular matrix | Cellular_component	1	10677	1	214	0	0	0	1	1
GO:0051307 | meiotic chromosome separation | Biological_process	2	10677	1	214	0	0	0	1	1
GO:0000724 | double-strand break repair via homologous recombination | Biological_process	2	10677	1	214	0	0	0	1	1
GO:0031436 | BRCA1-BARD1 complex | Cellular_component	2	10677	1	214	0	0	0	1	1
GO:0045200 | establishment of neuroblast polarity | Biological_process	1	10677	1	214	0	0	0	1	1
GO:0000578 | embryonic axis specification | Biological_process	2	10677	1	214	0	0	0	1	1
GO:0044456 | synapse part | Cellular_component	1	10677	1	214	0	0	0	1	1
GO:0015844 | monoamine transport | Biological_process	1	10677	1	214	0	0	0	1	1
GO:0008504 | monoamine transmembrane transporter activity | Molecular_function	1	10677	1	214	0	0	0	1	1
GO:0042138 | meiotic DNA double-strand break formation | Biological_process	2	10677	1	214	0	0	0	1	1
GO:0005901 | caveola | Cellular_component	1	10677	1	214	0	0	0	1	1
GO:0030133 | transport vesicle | Cellular_component	1	10677	1	214	0	0	0	1	1
GO:0045760 | positive regulation of action potential | Biological_process	1	10677	1	214	0	0	0	1	1
GO:0051899 | membrane depolarization | Biological_process	1	10677	1	214	0	0	0	1	1
GO:0008332 | low voltage-gated calcium channel activity | Molecular_function	1	10677	1	214	0	0	0	1	1
GO:0006829 | zinc ion transport | Biological_process	1	10677	1	214	0	0	0	1	1
GO:0008306 | associative learning | Biological_process	5	10677	1	214	0	0	0	1	1
GO:0000080 | G1 phase of mitotic cell cycle | Biological_process	1	10677	1	214	0	0	0	1	1
GO:0045448 | mitotic cell cycle, embryonic | Biological_process	1	10677	1	214	0	0	0	1	1
GO:0043654 | recognition of apoptotic cell | Biological_process	1	10677	1	214	0	0	0	1	1
GO:0030972 | cleavage of cytosolic proteins during apoptosis | Biological_process	1	10677	1	214	0	0	0	1	1
GO:0030693 | caspase activity | Molecular_function	1	10677	1	214	0	0	0	1	1
GO:0043281 | regulation of caspase activity | Biological_process	1	10677	1	214	0	0	0	1	1
GO:0051434 | BH3 domain binding | Molecular_function	1	10677	1	214	0	0	0	1	1
GO:0051432 | BH1 domain binding | Molecular_function	1	10677	1	214	0	0	0	1	1
GO:0045309 | protein phosphorylated amino acid binding | Molecular_function	1	10677	1	214	0	0	0	1	1
GO:0000239 | pachytene | Biological_process	1	10677	1	214	0	0	0	1	1
GO:0008354 | germ cell migration | Biological_process	1	10677	1	214	0	0	0	1	1
GO:0004651 | polynucleotide 5'-phosphatase activity | Molecular_function	6	10677	1	214	0	0	0	1	1
GO:0006370 | mRNA capping | Biological_process	22	10677	1	214	0	0	0	1	1
GO:0040023 | establishment of nucleus localization | Biological_process	1	10677	1	214	0	0	0	1	1
GO:0030182 | neuron differentiation | Biological_process	6	10677	1	214	0	0	0	1	1
GO:0030991 | intraflagellar transport particle A | Cellular_component	1	10677	1	214	0	0	0	1	1
GO:0009957 | epidermal cell fate specification | Biological_process	4	10677	1	214	0	0	0	1	1
GO:0004685 | calmodulin-dependent protein kinase activity | Molecular_function	2	10677	1	214	0	0	0	1	1
GO:0000975 | regulatory | Molecular_function	1	10677	1	214	0	0	0	1	1
GO:0030534 | adult behavior | Biological_process	1	10677	1	214	0	0	0	1	1
GO:0006119 | oxidative phosphorylation | Biological_process	1	10677	1	214	0	0	0	1	1
GO:0048520 | positive regulation of behavior | Biological_process	1	10677	1	214	0	0	0	1	1
GO:0051094 | positive regulation of developmental process | Biological_process	1	10677	1	214	0	0	0	1	1
GO:0040037 | negative regulation of fibroblast growth factor receptor signaling pathway | Biological_process	1	10677	1	214	0	0	0	1	1
GO:0044428 | nuclear part | Cellular_component	2	10677	1	214	0	0	0	1	1
GO:0070491 | transcription repressor binding | Molecular_function	2	10677	1	214	0	0	0	1	1
GO:0007368 | determination of left/right symmetry | Biological_process	1	10677	1	214	0	0	0	1	1
GO:0050879 | multicellular organismal movement | Biological_process	2	10677	1	214	0	0	0	1	1
GO:0048256 | flap endonuclease activity | Molecular_function	1	10677	1	214	0	0	0	1	1
GO:0000178 | exosome (RNase complex) | Cellular_component	2	10677	1	214	0	0	0	1	1
GO:0000738 | DNA catabolic process, exonucleolytic | Biological_process	1	10677	1	214	0	0	0	1	1
GO:0009650 | UV protection | Biological_process	1	10677	1	214	0	0	0	1	1
GO:0030536 | larval feeding behavior | Biological_process	1	10677	1	214	0	0	0	1	1
GO:0048747 | muscle fiber development | Biological_process	1	10677	1	214	0	0	0	1	1
GO:0042023 | DNA endoreduplication | Biological_process	1	10677	1	214	0	0	0	1	1
GO:0042383 | sarcolemma | Cellular_component	1	10677	1	214	0	0	0	1	1
GO:0055074 | calcium ion homeostasis | Biological_process	1	10677	1	214	0	0	0	1	1
GO:0015677 | copper ion import | Biological_process	1	10677	1	214	0	0	0	1	1
GO:0016530 | metallochaperone activity | Molecular_function	1	10677	1	214	0	0	0	1	1
GO:0016531 | copper chaperone activity | Molecular_function	5	10677	1	214	0	0	0	1	1
GO:0045930 | negative regulation of mitotic cell cycle | Biological_process	1	10677	1	214	0	0	0	1	1
GO:0051232 | meiotic spindle elongation | Biological_process	1	10677	1	214	0	0	0	1	1
GO:0051788 | response to misfolded protein | Biological_process	1	10677	1	214	0	0	0	1	1
GO:0009948 | anterior/posterior axis specification | Biological_process	1	10677	1	214	0	0	0	1	1
GO:0010084 | specification of organ axis polarity | Biological_process	1	10677	1	214	0	0	0	1	1
GO:0045842 | positive regulation of mitotic metaphase/anaphase transition | Biological_process	1	10677	1	214	0	0	0	1	1
GO:0000082 | G1/S transition of mitotic cell cycle | Biological_process	1	10677	1	214	0	0	0	1	1
GO:0045737 | positive regulation of cyclin-dependent protein kinase activity | Biological_process	1	10677	1	214	0	0	0	1	1
GO:0000307 | cyclin-dependent protein kinase holoenzyme complex | Cellular_component	1	10677	1	214	0	0	0	1	1
GO:0030122 | AP-2 adaptor complex | Cellular_component	1	10677	1	214	0	0	0	1	1
GO:0030121 | AP-1 adaptor complex | Cellular_component	1	10677	1	214	0	0	0	1	1
GO:0030136 | clathrin-coated vesicle | Cellular_component	1	10677	1	214	0	0	0	1	1
GO:0032050 | clathrin heavy chain binding | Molecular_function	1	10677	1	214	0	0	0	1	1
GO:0042992 | negative regulation of transcription factor import into nucleus | Biological_process	2	10677	1	214	0	0	0	1	1
GO:0030513 | positive regulation of BMP signaling pathway | Biological_process	1	10677	1	214	0	0	0	1	1
GO:0030514 | negative regulation of BMP signaling pathway | Biological_process	1	10677	1	214	0	0	0	1	1
GO:0030511 | positive regulation of transforming growth factor beta receptor signaling pathway | Biological_process	3	10677	1	214	0	0	0	1	1
GO:0051225 | spindle assembly | Biological_process	1	10677	1	214	0	0	0	1	1
GO:0061067 | negative | Biological_process	1	10677	1	214	0	0	0	1	1
GO:0010753 | positive regulation of cGMP-mediated signaling | Biological_process	1	10677	1	214	0	0	0	1	1
GO:0042990 | regulation of transcription factor import into nucleus | Biological_process	1	10677	1	214	0	0	0	1	1
GO:0009605 | response to external stimulus | Biological_process	1	10677	1	214	0	0	0	1	1
GO:0009303 | rRNA transcription | Biological_process	1	10677	1	214	0	0	0	1	1
GO:0051583 | dopamine uptake | Biological_process	1	10677	1	214	0	0	0	1	1
GO:0015837 | amine transport | Biological_process	1	10677	1	214	0	0	0	1	1
GO:0005330 | dopamine:sodium symporter activity | Molecular_function	1	10677	1	214	0	0	0	1	1
GO:0005275 | amine transmembrane transporter activity | Molecular_function	1	10677	1	214	0	0	0	1	1
GO:0032877 | positive regulation of DNA endoreduplication | Biological_process	1	10677	1	214	0	0	0	1	1
GO:0004530 | deoxyribonuclease I activity | Molecular_function	1	10677	1	214	0	0	0	1	1
GO:0031050 | dsRNA fragmentation | Biological_process	1	10677	1	214	0	0	0	1	1
GO:0003691 | double-stranded telomeric DNA binding | Molecular_function	1	10677	1	214	0	0	0	1	1
GO:0050072 | m7G(5')pppN diphosphatase activity | Molecular_function	1	10677	1	214	0	0	0	1	1
GO:0047627 | adenylylsulfatase activity | Molecular_function	1	10677	1	214	0	0	0	1	1
GO:0009150 | purine ribonucleotide metabolic process | Biological_process	1	10677	1	214	0	0	0	1	1
GO:0004780 | sulfate adenylyltransferase (ADP) activity | Molecular_function	1	10677	1	214	0	0	0	1	1
GO:0006790 | sulfur metabolic process | Biological_process	2	10677	1	214	0	0	0	1	1
GO:0046834 | lipid phosphorylation | Biological_process	1	10677	1	214	0	0	0	1	1
GO:0033555 | multicellular organismal response to stress | Biological_process	6	10677	1	214	0	0	0	1	1
GO:0050038 | L-xylulose reductase (NADP+) activity | Molecular_function	1	10677	1	214	0	0	0	1	1
GO:0005998 | xylulose catabolic process | Biological_process	1	10677	1	214	0	0	0	1	1
GO:0045186 | zonula adherens assembly | Biological_process	1	10677	1	214	0	0	0	1	1
GO:0005915 | zonula adherens | Cellular_component	1	10677	1	214	0	0	0	1	1
GO:0035371 | microtubule | Cellular_component	2	10677	1	214	0	0	0	1	1
GO:0000186 | activation of MAPKK activity | Biological_process	1	10677	1	214	0	0	0	1	1
GO:0043141 | ATP-dependent 5'-3' DNA helicase activity | Molecular_function	1	10677	1	214	0	0	0	1	1
GO:0043142 | single-stranded DNA-dependent ATPase activity | Molecular_function	1	10677	1	214	0	0	0	1	1
GO:0000014 | single-stranded DNA specific endodeoxyribonuclease activity | Molecular_function	1	10677	1	214	0	0	0	1	1
GO:0045505 | dynein intermediate chain binding | Molecular_function	1	10677	1	214	0	0	0	1	1
GO:0007191 | activation of adenylate cyclase activity by dopamine receptor signaling pathway | Biological_process	2	10677	1	214	0	0	0	1	1
GO:0001588 | dopamine receptor activity, coupled via Gs | Molecular_function	1	10677	1	214	0	0	0	1	1
GO:0051379 | epinephrine binding | Molecular_function	1	10677	1	214	0	0	0	1	1
GO:0051380 | norepinephrine binding | Molecular_function	1	10677	1	214	0	0	0	1	1
GO:0007493 | endodermal cell fate determination | Biological_process	3	10677	1	214	0	0	0	1	1
GO:0016482 | cytoplasmic transport | Biological_process	1	10677	1	214	0	0	0	1	1
GO:0044420 | extracellular matrix part | Cellular_component	1	10677	1	214	0	0	0	1	1
GO:0061357 | positive | Biological_process	1	10677	1	214	0	0	0	1	1
GO:0045128 | negative regulation of reciprocal meiotic recombination | Biological_process	1	10677	1	214	0	0	0	1	1
GO:0000266 | mitochondrial fission | Biological_process	1	10677	1	214	0	0	0	1	1
GO:0016014 | dystrobrevin complex | Cellular_component	2	10677	1	214	0	0	0	1	1
GO:0030992 | intraflagellar transport particle B | Cellular_component	3	10677	1	214	0	0	0	1	1
GO:0006461 | protein complex assembly | Biological_process	8	10677	1	214	0	0	0	1	1
GO:0001891 | phagocytic cup | Cellular_component	1	10677	1	214	0	0	0	1	1
GO:0043056 | forward locomotion | Biological_process	2	10677	1	214	0	0	0	1	1
GO:0042391 | regulation of membrane potential | Biological_process	1	10677	1	214	0	0	0	1	1
GO:0010248 | establishment or maintenance of transmembrane electrochemical gradient | Biological_process	1	10677	1	214	0	0	0	1	1
GO:0015079 | potassium ion transmembrane transporter activity | Molecular_function	1	10677	1	214	0	0	0	1	1
GO:0015081 | sodium ion transmembrane transporter activity | Molecular_function	1	10677	1	214	0	0	0	1	1
GO:0043087 | regulation of GTPase activity | Biological_process	7	10677	1	214	0	0	0	1	1
GO:0008277 | regulation of G-protein coupled receptor protein signaling pathway | Biological_process	3	10677	1	214	0	0	0	1	1
GO:0030845 | inhibition of phospholipase C activity involved in G-protein coupled receptor signaling pathway | Biological_process	1	10677	1	214	0	0	0	1	1
GO:0016299 | regulator of G-protein signaling activity | Molecular_function	2	10677	1	214	0	0	0	1	1
GO:0007582 | biological_process | Biological_process	4	10677	1	214	0	0	0	1	1
GO:0043037 | translation | Biological_process	1	10677	1	214	0	0	0	1	1
GO:0008135 | translation factor activity, nucleic acid binding | Molecular_function	1	10677	1	214	0	0	0	1	1
GO:0032091 | negative regulation of protein binding | Biological_process	1	10677	1	214	0	0	0	1	1
GO:0008634 | negative regulation of survival gene product expression | Biological_process	1	10677	1	214	0	0	0	1	1
GO:0046621 | negative regulation of organ growth | Biological_process	1	10677	1	214	0	0	0	1	1
GO:0004692 | cGMP-dependent protein kinase activity | Molecular_function	7	10677	1	214	0	0	0	1	1
GO:0005104 | fibroblast growth factor receptor binding | Molecular_function	2	10677	1	214	0	0	0	1	1
GO:0051605 | protein maturation by peptide bond cleavage | Biological_process	1	10677	1	214	0	0	0	1	1
GO:0034220 | ion transmembrane transport | Biological_process	5	10677	1	214	0	0	0	1	1
GO:0060065 | uterus development | Biological_process	2	10677	1	214	0	0	0	1	1
GO:0055057 | neuroblast division | Biological_process	1	10677	1	214	0	0	0	1	1
GO:0090307 | spindle | Biological_process	1	10677	1	214	0	0	0	1	1
GO:0005852 | eukaryotic translation initiation factor 3 complex | Cellular_component	13	10677	1	214	0	0	0	1	1
GO:0007492 | endoderm development | Biological_process	1	10677	1	214	0	0	0	1	1
GO:0007586 | digestion | Biological_process	2	10677	1	214	0	0	0	1	1
GO:0030856 | regulation of epithelial cell differentiation | Biological_process	1	10677	1	214	0	0	0	1	1
GO:0008089 | anterograde axon cargo transport | Biological_process	1	10677	1	214	0	0	0	1	1
GO:0060179 | male mating behavior | Biological_process	2	10677	1	214	0	0	0	1	1
GO:0050714 | positive regulation of protein secretion | Biological_process	1	10677	1	214	0	0	0	1	1
GO:0007414 | axonal defasciculation | Biological_process	1	10677	1	214	0	0	0	1	1
GO:0045109 | intermediate filament organization | Biological_process	2	10677	1	214	0	0	0	1	1
GO:0000175 | 3'-5'-exoribonuclease activity | Molecular_function	24	10677	1	214	0	0	0	1	1
GO:0043193 | positive regulation of gene-specific transcription | Biological_process	2	10677	1	214	0	0	0	1	1
GO:0043622 | cortical microtubule organization | Biological_process	1	10677	1	214	0	0	0	1	1
GO:0003906 | DNA-(apurinic or apyrimidinic site) lyase activity | Molecular_function	2	10677	1	214	0	0	0	1	1
GO:0045933 | positive regulation of muscle contraction | Biological_process	2	10677	1	214	0	0	0	1	1
GO:0048729 | tissue morphogenesis | Biological_process	1	10677	1	214	0	0	0	1	1
GO:0005504 | fatty acid binding | Molecular_function	1	10677	1	214	0	0	0	1	1
GO:0019841 | retinol binding | Molecular_function	1	10677	1	214	0	0	0	1	1
GO:0042389 | omega-3 fatty acid desaturase activity | Molecular_function	1	10677	1	214	0	0	0	1	1
GO:0030497 | fatty acid elongation | Biological_process	1	10677	1	214	0	0	0	1	1
GO:0016720 | delta12-fatty acid dehydrogenase activity | Molecular_function	1	10677	1	214	0	0	0	1	1
GO:0001820 | serotonin secretion | Biological_process	2	10677	1	214	0	0	0	1	1
GO:0043059 | regulation of forward locomotion | Biological_process	5	10677	1	214	0	0	0	1	1
GO:0001540 | beta-amyloid binding | Molecular_function	1	10677	1	214	0	0	0	1	1
GO:0019102 | male somatic sex determination | Biological_process	1	10677	1	214	0	0	0	1	1
GO:0007009 | plasma membrane organization | Biological_process	2	10677	1	214	0	0	0	1	1
GO:0031301 | integral to organelle membrane | Cellular_component	1	10677	1	214	0	0	0	1	1
GO:0045759 | negative regulation of action potential | Biological_process	1	10677	1	214	0	0	0	1	1
GO:0042165 | neurotransmitter binding | Molecular_function	1	10677	1	214	0	0	0	1	1
GO:0000278 | mitotic cell cycle | Biological_process	15	10677	1	214	0	0	0	1	1
GO:0018992 | germ-line sex determination | Biological_process	2	10677	1	214	0	0	0	1	1
GO:0030371 | translation repressor activity | Molecular_function	2	10677	1	214	0	0	0	1	1
GO:0007538 | primary sex determination | Biological_process	1	10677	1	214	0	0	0	1	1
GO:0046920 | alpha(1,3)-fucosyltransferase activity | Molecular_function	1	10677	1	214	0	0	0	1	1
GO:0016907 | G-protein coupled acetylcholine receptor activity | Molecular_function	2	10677	1	214	0	0	0	1	1
GO:0007213 | muscarinic acetylcholine receptor signaling pathway | Biological_process	4	10677	1	214	0	0	0	1	1
GO:0060281 | regulation of oocyte development | Biological_process	1	10677	1	214	0	0	0	1	1
GO:0042330 | taxis | Biological_process	2	10677	1	214	0	0	0	1	1
GO:0051302 | regulation of cell division | Biological_process	3	10677	1	214	0	0	0	1	1
GO:0000280 | nuclear division | Biological_process	1	10677	1	214	0	0	0	1	1
GO:0051100 | negative regulation of binding | Biological_process	1	10677	1	214	0	0	0	1	1
GO:0005313 | L-glutamate transmembrane transporter activity | Molecular_function	1	10677	1	214	0	0	0	1	1
GO:0005795 | Golgi stack | Cellular_component	7	10677	1	214	0	0	0	1	1
GO:0004805 | trehalose-phosphatase activity | Molecular_function	1	10677	1	214	0	0	0	1	1
GO:0051781 | positive regulation of cell division | Biological_process	1	10677	1	214	0	0	0	1	1
GO:0015485 | cholesterol binding | Molecular_function	4	10677	1	214	0	0	0	1	1
GO:0004811 | tRNA isopentenyltransferase activity | Molecular_function	2	10677	1	214	0	0	0	1	1
GO:0009637 | response to blue light | Biological_process	1	10677	1	214	0	0	0	1	1
GO:0070574 | cadmium ion transmembrane transport | Biological_process	1	10677	1	214	0	0	0	1	1
GO:0015086 | cadmium ion transmembrane transporter activity | Molecular_function	1	10677	1	214	0	0	0	1	1
GO:0000977 | RNA | Molecular_function	1	10677	1	214	0	0	0	1	1
GO:0010621 | negative regulation of transcription by transcription factor localization | Biological_process	1	10677	1	214	0	0	0	1	1
GO:0051313 | attachment of spindle microtubules to chromosome | Biological_process	1	10677	1	214	0	0	0	1	1
GO:0007080 | mitotic metaphase plate congression | Biological_process	1	10677	1	214	0	0	0	1	1
GO:0051315 | attachment of spindle microtubules to kinetochore during mitosis | Biological_process	1	10677	1	214	0	0	0	1	1
GO:0005797 | Golgi medial cisterna | Cellular_component	1	10677	1	214	0	0	0	1	1
GO:0007001 | chromosome organization | Biological_process	1	10677	1	214	0	0	0	1	1
GO:0051146 | striated muscle cell differentiation | Biological_process	1	10677	1	214	0	0	0	1	1
GO:0051291 | protein heterooligomerization | Biological_process	1	10677	1	214	0	0	0	1	1
GO:0051259 | protein oligomerization | Biological_process	1	10677	1	214	0	0	0	1	1
GO:0043425 | bHLH transcription factor binding | Molecular_function	1	10677	1	214	0	0	0	1	1
GO:0003704 | specific RNA polymerase II transcription factor activity | Molecular_function	1	10677	1	214	0	0	0	1	1
GO:0000784 | nuclear chromosome, telomeric region | Cellular_component	1	10677	1	214	0	0	0	1	1
GO:0090138 | regulation | Biological_process	1	10677	1	214	0	0	0	1	1
GO:0045294 | alpha-catenin binding | Molecular_function	1	10677	1	214	0	0	0	1	1
GO:0006427 | histidyl-tRNA aminoacylation | Biological_process	9	10677	1	214	0	0	0	1	1
GO:0004821 | histidine-tRNA ligase activity | Molecular_function	9	10677	1	214	0	0	0	1	1
GO:0034514 | mitochondrial unfolded protein response | Biological_process	1	10677	1	214	0	0	0	1	1
GO:0007129 | synapsis | Biological_process	1	10677	1	214	0	0	0	1	1
GO:0060002 | plus-end directed microfilament motor activity | Molecular_function	1	10677	1	214	0	0	0	1	1
GO:0033275 | actin-myosin filament sliding | Biological_process	1	10677	1	214	0	0	0	1	1
GO:0046513 | ceramide biosynthetic process | Biological_process	1	10677	1	214	0	0	0	1	1
GO:0030057 | desmosome | Cellular_component	1	10677	1	214	0	0	0	1	1
GO:0016281 | eukaryotic translation initiation factor 4F complex | Cellular_component	1	10677	1	214	0	0	0	1	1
GO:0007084 | mitotic nuclear envelope reassembly | Biological_process	1	10677	1	214	0	0	0	1	1
GO:0006409 | tRNA export from nucleus | Biological_process	1	10677	1	214	0	0	0	1	1
GO:0033631 | cell-cell adhesion mediated by integrin | Biological_process	1	10677	1	214	0	0	0	1	1
GO:0016264 | gap junction assembly | Biological_process	2	10677	1	214	0	0	0	1	1
GO:0015286 | gap junction channel activity | Molecular_function	1	10677	1	214	0	0	0	1	1
GO:0046856 | phosphoinositide dephosphorylation | Biological_process	1	10677	1	214	0	0	0	1	1
GO:0048016 | inositol phosphate-mediated signaling | Biological_process	1	10677	1	214	0	0	0	1	1
GO:0004445 | inositol-polyphosphate 5-phosphatase activity | Molecular_function	1	10677	1	214	0	0	0	1	1
GO:0007204 | elevation of cytosolic calcium ion concentration | Biological_process	1	10677	1	214	0	0	0	1	1
GO:0042713 | sperm ejaculation | Biological_process	1	10677	1	214	0	0	0	1	1
GO:0051489 | regulation of filopodium assembly | Biological_process	1	10677	1	214	0	0	0	1	1
GO:0008095 | inositol-1,4,5-trisphosphate receptor activity | Molecular_function	1	10677	1	214	0	0	0	1	1
GO:0017022 | myosin binding | Molecular_function	1	10677	1	214	0	0	0	1	1
GO:0007257 | activation of JUN kinase activity | Biological_process	2	10677	1	214	0	0	0	1	1
GO:0004708 | MAP kinase kinase activity | Molecular_function	2	10677	1	214	0	0	0	1	1
GO:0008545 | JUN kinase kinase activity | Molecular_function	2	10677	1	214	0	0	0	1	1
GO:0048676 | axon extension involved in development | Biological_process	1	10677	1	214	0	0	0	1	1
GO:0045545 | syndecan binding | Molecular_function	1	10677	1	214	0	0	0	1	1
GO:0050907 | detection of chemical stimulus involved in sensory perception | Biological_process	1	10677	1	214	0	0	0	1	1
GO:0045717 | negative regulation of fatty acid biosynthetic process | Biological_process	1	10677	1	214	0	0	0	1	1
GO:0008569 | minus-end-directed microtubule motor activity | Molecular_function	1	10677	1	214	0	0	0	1	1
GO:0051451 | myoblast migration | Biological_process	1	10677	1	214	0	0	0	1	1
GO:0051321 | meiotic cell cycle | Biological_process	1	10677	1	214	0	0	0	1	1
GO:0017154 | semaphorin receptor activity | Molecular_function	2	10677	1	214	0	0	0	1	1
GO:0031253 | cell projection membrane | Cellular_component	2	10677	1	214	0	0	0	1	1
GO:0016524 | latrotoxin receptor activity | Molecular_function	1	10677	1	214	0	0	0	1	1
GO:0051081 | nuclear envelope disassembly | Biological_process	1	10677	1	214	0	0	0	1	1
GO:0005521 | lamin binding | Molecular_function	1	10677	1	214	0	0	0	1	1
GO:0035195 | gene silencing by miRNA | Biological_process	6	10677	1	214	0	0	0	1	1
GO:0005006 | epidermal growth factor receptor activity | Molecular_function	1	10677	1	214	0	0	0	1	1
GO:0051229 | meiotic spindle disassembly | Biological_process	1	10677	1	214	0	0	0	1	1
GO:0018985 | pronuclear envelope synthesis | Biological_process	1	10677	1	214	0	0	0	1	1
GO:0051299 | centrosome separation | Biological_process	1	10677	1	214	0	0	0	1	1
GO:0044295 | axonal | Cellular_component	1	10677	1	214	0	0	0	1	1
GO:0032964 | collagen biosynthetic process | Biological_process	1	10677	1	214	0	0	0	1	1
GO:0007043 | cell-cell junction assembly | Biological_process	1	10677	1	214	0	0	0	1	1
GO:0007266 | Rho protein signal transduction | Biological_process	1	10677	1	214	0	0	0	1	1
GO:0050062 | long-chain-fatty-acyl-CoA reductase activity | Molecular_function	1	10677	1	214	0	0	0	1	1
GO:0008210 | estrogen metabolic process | Biological_process	1	10677	1	214	0	0	0	1	1
GO:0008209 | androgen metabolic process | Biological_process	1	10677	1	214	0	0	0	1	1
GO:0043393 | regulation of protein binding | Biological_process	1	10677	1	214	0	0	0	1	1
GO:0009449 | gamma-aminobutyric acid biosynthetic process | Biological_process	2	10677	1	214	0	0	0	1	1
GO:0031129 | inductive cell-cell signaling | Biological_process	1	10677	1	214	0	0	0	1	1
GO:0005154 | epidermal growth factor receptor binding | Molecular_function	1	10677	1	214	0	0	0	1	1
GO:0050975 | sensory perception of touch | Biological_process	1	10677	1	214	0	0	0	1	1
GO:0001784 | phosphotyrosine binding | Molecular_function	1	10677	1	214	0	0	0	1	1
GO:0045168 | cell-cell signaling involved in cell fate specification | Biological_process	2	10677	1	214	0	0	0	1	1
GO:0048560 | establishment of anatomical structure orientation | Biological_process	2	10677	1	214	0	0	0	1	1
GO:0010629 | negative regulation of gene expression | Biological_process	2	10677	1	214	0	0	0	1	1
GO:0007398 | ectoderm development | Biological_process	1	10677	1	214	0	0	0	1	1
GO:0045197 | establishment or maintenance of epithelial cell apical/basal polarity | Biological_process	1	10677	1	214	0	0	0	1	1
GO:0070883 | pre-miRNA | Molecular_function	1	10677	1	214	0	0	0	1	1
GO:0009968 | negative regulation of signal transduction | Biological_process	1	10677	1	214	0	0	0	1	1
GO:0045962 | positive regulation of development, heterochronic | Biological_process	4	10677	1	214	0	0	0	1	1
GO:0048566 | embryonic gut development | Biological_process	1	10677	1	214	0	0	0	1	1
GO:0001715 | ectodermal cell fate specification | Biological_process	1	10677	1	214	0	0	0	1	1
GO:0051447 | negative regulation of meiotic cell cycle | Biological_process	1	10677	1	214	0	0	0	1	1
GO:0007100 | mitotic centrosome separation | Biological_process	1	10677	1	214	0	0	0	1	1
GO:0042393 | histone binding | Molecular_function	1	10677	1	214	0	0	0	1	1
GO:0032876 | negative regulation of DNA endoreduplication | Biological_process	1	10677	1	214	0	0	0	1	1
GO:0015918 | sterol transport | Biological_process	1	10677	1	214	0	0	0	1	1
GO:0015248 | sterol transporter activity | Molecular_function	1	10677	1	214	0	0	0	1	1
GO:0050679 | positive regulation of epithelial cell proliferation | Biological_process	1	10677	1	214	0	0	0	1	1
GO:0007132 | meiotic metaphase I | Biological_process	1	10677	1	214	0	0	0	1	1
GO:0005826 | contractile ring | Cellular_component	1	10677	1	214	0	0	0	1	1
GO:0018107 | peptidyl-threonine phosphorylation | Biological_process	2	10677	1	214	0	0	0	1	1
GO:0051481 | reduction of cytosolic calcium ion concentration | Biological_process	1	10677	1	214	0	0	0	1	1
GO:0048147 | negative regulation of fibroblast proliferation | Biological_process	1	10677	1	214	0	0	0	1	1
GO:0015280 | amiloride-sensitive sodium channel activity | Molecular_function	2	10677	1	214	0	0	0	1	1
GO:0031122 | cytoplasmic microtubule organization | Biological_process	1	10677	1	214	0	0	0	1	1
GO:0050974 | detection of mechanical stimulus involved in sensory perception | Biological_process	1	10677	1	214	0	0	0	1	1
GO:0042490 | mechanoreceptor differentiation | Biological_process	1	10677	1	214	0	0	0	1	1
GO:0009266 | response to temperature stimulus | Biological_process	1	10677	1	214	0	0	0	1	1
GO:0009994 | oocyte differentiation | Biological_process	1	10677	1	214	0	0	0	1	1
GO:0042054 | histone methyltransferase activity | Molecular_function	1	10677	1	214	0	0	0	1	1
GO:0005749 | mitochondrial respiratory chain complex II | Cellular_component	1	10677	1	214	0	0	0	1	1
GO:0045153 | electron transporter, transferring electrons within CoQH2-cytochrome c reductase complex activity | Molecular_function	1	10677	1	214	0	0	0	1	1
GO:0006121 | mitochondrial electron transport, succinate to ubiquinone | Biological_process	1	10677	1	214	0	0	0	1	1
GO:0048308 | organelle inheritance | Biological_process	1	10677	1	214	0	0	0	1	1
GO:0051148 | negative regulation of muscle cell differentiation | Biological_process	1	10677	1	214	0	0	0	1	1
GO:0008187 | poly-pyrimidine tract binding | Molecular_function	1	10677	1	214	0	0	0	1	1
GO:0032878 | regulation of establishment or maintenance of cell polarity | Biological_process	1	10677	1	214	0	0	0	1	1
GO:0023019 | signal | Biological_process	1	10677	1	214	0	0	0	1	1
GO:0060071 | Wnt receptor signaling pathway, planar cell polarity pathway | Biological_process	1	10677	1	214	0	0	0	1	1
GO:0046032 | ADP catabolic process | Biological_process	1	10677	1	214	0	0	0	1	1
GO:0046712 | GDP catabolic process | Biological_process	1	10677	1	214	0	0	0	1	1
GO:0006256 | UDP catabolic process | Biological_process	1	10677	1	214	0	0	0	1	1
GO:0060050 | positive regulation of protein amino acid glycosylation | Biological_process	1	10677	1	214	0	0	0	1	1
GO:0043262 | adenosine-diphosphatase activity | Molecular_function	1	10677	1	214	0	0	0	1	1
GO:0048815 | hermaphrodite genitalia morphogenesis | Biological_process	2	10677	1	214	0	0	0	1	1
GO:0007110 | cytokinesis after meiosis I | Biological_process	1	10677	1	214	0	0	0	1	1
GO:0042661 | regulation of mesodermal cell fate specification | Biological_process	2	10677	1	214	0	0	0	1	1
GO:0018345 | protein palmitoylation | Biological_process	1	10677	1	214	0	0	0	1	1
GO:0004709 | MAP kinase kinase kinase activity | Molecular_function	1	10677	1	214	0	0	0	1	1
GO:0043266 | regulation of potassium ion transport | Biological_process	4	10677	1	214	0	0	0	1	1
GO:0015459 | potassium channel regulator activity | Molecular_function	4	10677	1	214	0	0	0	1	1
GO:0043410 | positive regulation of MAPKKK cascade | Biological_process	1	10677	1	214	0	0	0	1	1
GO:0004438 | phosphatidylinositol-3-phosphatase activity | Molecular_function	1	10677	1	214	0	0	0	1	1
GO:0046839 | phospholipid dephosphorylation | Biological_process	1	10677	1	214	0	0	0	1	1
GO:0052629 | phosphatidylinositol-3,5-bisphosphate | Molecular_function	1	10677	1	214	0	0	0	1	1
GO:0045806 | negative regulation of endocytosis | Biological_process	1	10677	1	214	0	0	0	1	1
GO:0060099 | regulation of phagocytosis, engulfment | Biological_process	1	10677	1	214	0	0	0	1	1
GO:0016312 | inositol bisphosphate phosphatase activity | Molecular_function	1	10677	1	214	0	0	0	1	1
GO:0034594 | phosphatidylinositol trisphosphate phosphatase activity | Molecular_function	1	10677	1	214	0	0	0	1	1
GO:0046855 | inositol phosphate dephosphorylation | Biological_process	1	10677	1	214	0	0	0	1	1
GO:0030111 | regulation of Wnt receptor signaling pathway | Biological_process	1	10677	1	214	0	0	0	1	1
GO:0007526 | larval somatic muscle development | Biological_process	1	10677	1	214	0	0	0	1	1
GO:0005861 | troponin complex | Cellular_component	1	10677	1	214	0	0	0	1	1
GO:0015361 | low affinity sodium:dicarboxylate symporter activity | Molecular_function	1	10677	1	214	0	0	0	1	1
GO:0015362 | high affinity sodium:dicarboxylate symporter activity | Molecular_function	1	10677	1	214	0	0	0	1	1
GO:0008533 | astacin activity | Molecular_function	1	10677	1	214	0	0	0	1	1
GO:0050806 | positive regulation of synaptic transmission | Biological_process	3	10677	1	214	0	0	0	1	1
GO:0032230 | positive regulation of synaptic transmission, GABAergic | Biological_process	3	10677	1	214	0	0	0	1	1
GO:0042175 | nuclear envelope-endoplasmic reticulum network | Cellular_component	1	10677	1	214	0	0	0	1	1
GO:0031982 | vesicle | Cellular_component	1	10677	1	214	0	0	0	1	1
GO:0060278 | regulation of ovulation | Biological_process	1	10677	1	214	0	0	0	1	1
GO:0035211 | spermathecum morphogenesis | Biological_process	1	10677	1	214	0	0	0	1	1
GO:0019216 | regulation of lipid metabolic process | Biological_process	1	10677	1	214	0	0	0	1	1
GO:0045923 | positive regulation of fatty acid metabolic process | Biological_process	1	10677	1	214	0	0	0	1	1
GO:0045977 | positive regulation of mitotic cell cycle, embryonic | Biological_process	1	10677	1	214	0	0	0	1	1
GO:0008188 | neuropeptide receptor activity | Molecular_function	2	10677	1	214	0	0	0	1	1
GO:0045184 | establishment of protein localization | Biological_process	3	10677	1	214	0	0	0	1	1
GO:0033108 | mitochondrial respiratory chain complex assembly | Biological_process	1	10677	1	214	0	0	0	1	1
GO:0006048 | UDP-N-acetylglucosamine biosynthetic process | Biological_process	1	10677	1	214	0	0	0	1	1
GO:0006493 | protein amino acid O-linked glycosylation | Biological_process	1	10677	1	214	0	0	0	1	1
GO:0006112 | energy reserve metabolic process | Biological_process	1	10677	1	214	0	0	0	1	1
GO:0016262 | protein N-acetylglucosaminyltransferase activity | Molecular_function	1	10677	1	214	0	0	0	1	1
GO:0030297 | transmembrane receptor protein tyrosine kinase activator activity | Molecular_function	1	10677	1	214	0	0	0	1	1
GO:0015252 | hydrogen ion channel activity | Molecular_function	1	10677	1	214	0	0	0	1	1
GO:0060271 | cilium morphogenesis | Biological_process	5	10677	1	214	0	0	0	1	1
GO:0003847 | 1-alkyl-2-acetylglycerophosphocholine esterase activity | Molecular_function	10	10677	1	214	0	0	0	1	1
GO:0016566 | specific transcriptional repressor activity | Molecular_function	3	10677	1	214	0	0	0	1	1
GO:0001712 | ectodermal cell fate commitment | Biological_process	1	10677	1	214	0	0	0	1	1
GO:0042693 | muscle cell fate commitment | Biological_process	1	10677	1	214	0	0	0	1	1
GO:0010070 | zygote asymmetric cell division | Biological_process	1	10677	1	214	0	0	0	1	1
GO:0055001 | muscle cell development | Biological_process	1	10677	1	214	0	0	0	1	1
GO:0005178 | integrin binding | Molecular_function	1	10677	1	214	0	0	0	1	1
GO:0045989 | positive regulation of striated muscle contraction | Biological_process	2	10677	1	214	0	0	0	1	1
GO:0030641 | regulation of cellular pH | Biological_process	1	10677	1	214	0	0	0	1	1
GO:0004719 | protein-L-isoaspartate (D-aspartate) O-methyltransferase activity | Molecular_function	34	10677	1	214	0	0	0	1	1
GO:0050787 | detoxification of mercury ion | Biological_process	1	10677	1	214	0	0	0	1	1
GO:0016756 | glutathione gamma-glutamylcysteinyltransferase activity | Molecular_function	7	10677	1	214	0	0	0	1	1
GO:0046938 | phytochelatin biosynthetic process | Biological_process	7	10677	1	214	0	0	0	1	1
GO:0006990 | positive regulation of gene-specific transcription involved in unfolded protein response | Biological_process	1	10677	1	214	0	0	0	1	1
GO:0010939 | regulation of necrotic cell death | Biological_process	1	10677	1	214	0	0	0	1	1
GO:0032038 | myosin II heavy chain binding | Molecular_function	1	10677	1	214	0	0	0	1	1
GO:0016565 | general transcriptional repressor activity | Molecular_function	1	10677	1	214	0	0	0	1	1
GO:0007077 | mitotic nuclear envelope disassembly | Biological_process	1	10677	1	214	0	0	0	1	1
GO:0001726 | ruffle | Cellular_component	8	10677	1	214	0	0	0	1	1
GO:0006828 | manganese ion transport | Biological_process	1	10677	1	214	0	0	0	1	1
GO:0051592 | response to calcium ion | Biological_process	1	10677	1	214	0	0	0	1	1
GO:0015410 | manganese-transporting ATPase activity | Molecular_function	1	10677	1	214	0	0	0	1	1
GO:0051285 | cell cortex of cell tip | Cellular_component	1	10677	1	214	0	0	0	1	1
GO:0003989 | acetyl-CoA carboxylase activity | Molecular_function	14	10677	1	214	0	0	0	1	1
GO:0008266 | poly(U) RNA binding | Molecular_function	1	10677	1	214	0	0	0	1	1
GO:0044257 | cellular protein catabolic process | Biological_process	1	10677	1	214	0	0	0	1	1
GO:0008474 | palmitoyl-(protein) hydrolase activity | Molecular_function	9	10677	1	214	0	0	0	1	1
GO:0045840 | positive regulation of mitosis | Biological_process	1	10677	1	214	0	0	0	1	1
GO:0034585 | 21U-RNA metabolic process | Biological_process	1	10677	1	214	0	0	0	1	1
GO:0034583 | 21U-RNA binding | Molecular_function	1	10677	1	214	0	0	0	1	1
GO:0016558 | protein import into peroxisome matrix | Biological_process	1	10677	1	214	0	0	0	1	1
GO:0000268 | peroxisome targeting sequence binding | Molecular_function	1	10677	1	214	0	0	0	1	1
GO:0045742 | positive regulation of epidermal growth factor receptor signaling pathway | Biological_process	1	10677	1	214	0	0	0	1	1
GO:0009992 | cellular water homeostasis | Biological_process	1	10677	1	214	0	0	0	1	1
GO:0017034 | Rap guanyl-nucleotide exchange factor activity | Molecular_function	2	10677	1	214	0	0	0	1	1
GO:0060756 | foraging behavior | Biological_process	2	10677	1	214	0	0	0	1	1
GO:0008094 | DNA-dependent ATPase activity | Molecular_function	7	10677	1	214	0	0	0	1	1
GO:0000150 | recombinase activity | Molecular_function	14	10677	1	214	0	0	0	1	1
GO:0010032 | meiotic chromosome condensation | Biological_process	1	10677	1	214	0	0	0	1	1
GO:0007423 | sensory organ development | Biological_process	1	10677	1	214	0	0	0	1	1
GO:0000478 | endonucleolytic cleavages during rRNA processing | Biological_process	1	10677	1	214	0	0	0	1	1
GO:0034648 | histone demethylase activity (H3-dimethyl-K4 specific) | Molecular_function	1	10677	1	214	0	0	0	1	1
GO:0034647 | histone demethylase activity (H3-trimethyl-K4 specific) | Molecular_function	1	10677	1	214	0	0	0	1	1
GO:0034720 | histone H3-K4 demethylation | Biological_process	1	10677	1	214	0	0	0	1	1
GO:0030346 | protein phosphatase 2B binding | Molecular_function	1	10677	1	214	0	0	0	1	1
GO:0032513 | negative regulation of protein phosphatase type 2B activity | Biological_process	1	10677	1	214	0	0	0	1	1
GO:0016344 | meiotic chromosome movement towards spindle pole | Biological_process	1	10677	1	214	0	0	0	1	1
GO:0045750 | positive regulation of S phase of mitotic cell cycle | Biological_process	1	10677	1	214	0	0	0	1	1
GO:0045814 | negative regulation of gene expression, epigenetic | Biological_process	1	10677	1	214	0	0	0	1	1
GO:0014057 | positive regulation of acetylcholine secretion | Biological_process	1	10677	1	214	0	0	0	1	1
GO:0000915 | cytokinesis, contractile ring formation | Biological_process	1	10677	1	214	0	0	0	1	1
GO:0005041 | low-density lipoprotein receptor activity | Molecular_function	1	10677	1	214	0	0	0	1	1
GO:0046332 | SMAD binding | Molecular_function	1	10677	1	214	0	0	0	1	1
GO:0043409 | negative regulation of MAPKKK cascade | Biological_process	1	10677	1	214	0	0	0	1	1
GO:0031647 | regulation of protein stability | Biological_process	1	10677	1	214	0	0	0	1	1
GO:0022627 | cytosolic small ribosomal subunit | Cellular_component	1	10677	1	214	0	0	0	1	1
GO:0008540 | proteasome regulatory particle, base subcomplex | Cellular_component	1	10677	1	214	0	0	0	1	1
GO:0006376 | mRNA splice site selection | Biological_process	1	10677	1	214	0	0	0	1	1
GO:0031554 | regulation of transcription termination | Biological_process	1	10677	1	214	0	0	0	1	1
GO:0000381 | regulation of alternative nuclear mRNA splicing, via spliceosome | Biological_process	2	10677	1	214	0	0	0	1	1
GO:0050321 | tau-protein kinase activity | Molecular_function	1	10677	1	214	0	0	0	1	1
GO:0030506 | ankyrin binding | Molecular_function	1	10677	1	214	0	0	0	1	1
GO:0010884 | positive regulation of lipid storage | Biological_process	1	10677	1	214	0	0	0	1	1
GO:0034059 | response to anoxia | Biological_process	1	10677	1	214	0	0	0	1	1
GO:0042715 | dosage compensation complex assembly during dosage compensation by hypoactivation of X chromosome | Biological_process	1	10677	1	214	0	0	0	1	1
GO:0017015 | regulation of transforming growth factor beta receptor signaling pathway | Biological_process	1	10677	1	214	0	0	0	1	1
GO:0048333 | mesodermal cell differentiation | Biological_process	1	10677	1	214	0	0	0	1	1
GO:0014016 | neuroblast differentiation | Biological_process	1	10677	1	214	0	0	0	1	1
GO:0004989 | octopamine receptor activity | Molecular_function	5	10677	1	214	0	0	0	1	1
GO:0007211 | octopamine/tyramine signaling pathway | Biological_process	1	10677	1	214	0	0	0	1	1
GO:0033227 | dsRNA transport | Biological_process	1	10677	1	214	0	0	0	1	1
GO:0051033 | RNA transmembrane transporter activity | Molecular_function	1	10677	1	214	0	0	0	1	1
GO:0019213 | deacetylase activity | Molecular_function	1	10677	1	214	0	0	0	1	1
GO:0048382 | mesendoderm development | Biological_process	1	10677	1	214	0	0	0	1	1
GO:0042303 | molting cycle | Biological_process	1	10677	1	214	0	0	0	1	1
GO:0048149 | behavioral response to ethanol | Biological_process	1	10677	1	214	0	0	0	1	1
GO:0030018 | Z disc | Cellular_component	1	10677	1	214	0	0	0	1	1
GO:0048843 | negative regulation of axon extension involved in axon guidance | Biological_process	1	10677	1	214	0	0	0	1	1
GO:0051457 | maintenance of protein location in nucleus | Biological_process	1	10677	1	214	0	0	0	1	1
GO:0004014 | adenosylmethionine decarboxylase activity | Molecular_function	6	10677	1	214	0	0	0	1	1
GO:0008295 | spermidine biosynthetic process | Biological_process	6	10677	1	214	0	0	0	1	1
GO:0006597 | spermine biosynthetic process | Biological_process	6	10677	1	214	0	0	0	1	1
GO:0055071 | manganese ion homeostasis | Biological_process	3	10677	1	214	0	0	0	1	1
GO:0055072 | iron ion homeostasis | Biological_process	3	10677	1	214	0	0	0	1	1
GO:0046915 | transition metal ion transmembrane transporter activity | Molecular_function	3	10677	1	214	0	0	0	1	1
GO:0000041 | transition metal ion transport | Biological_process	3	10677	1	214	0	0	0	1	1
GO:0004004 | ATP-dependent RNA helicase activity | Molecular_function	1	10677	1	214	0	0	0	1	1
GO:0034502 | protein localization to chromosome | Biological_process	1	10677	1	214	0	0	0	1	1
GO:0043134 | regulation of hindgut contraction | Biological_process	1	10677	1	214	0	0	0	1	1
GO:0005485 | SNAP receptor activity | Molecular_function	1	10677	1	214	0	0	0	1	1
GO:0019430 | removal of superoxide radicals | Biological_process	2	10677	1	214	0	0	0	1	1
GO:0001306 | age-dependent response to oxidative stress | Biological_process	1	10677	1	214	0	0	0	1	1
GO:0010607 | negative regulation of cytoplasmic mRNA processing body assembly | Biological_process	1	10677	1	214	0	0	0	1	1
GO:0007292 | female gamete generation | Biological_process	1	10677	1	214	0	0	0	1	1
GO:0005088 | Ras guanyl-nucleotide exchange factor activity | Molecular_function	2	10677	1	214	0	0	0	1	1
GO:0051640 | organelle localization | Biological_process	1	10677	1	214	0	0	0	1	1
GO:0006624 | vacuolar protein processing | Biological_process	1	10677	1	214	0	0	0	1	1
GO:0015279 | store-operated calcium channel activity | Molecular_function	1	10677	1	214	0	0	0	1	1
GO:0022604 | regulation of cell morphogenesis | Biological_process	1	10677	1	214	0	0	0	1	1
GO:0015020 | glucuronosyltransferase activity | Molecular_function	1	10677	1	214	0	0	0	1	1
GO:0017095 | heparan sulfate 6-O-sulfotransferase activity | Molecular_function	1	10677	1	214	0	0	0	1	1
GO:0019903 | protein phosphatase binding | Molecular_function	1	10677	1	214	0	0	0	1	1
GO:0008039 | synaptic target recognition | Biological_process	2	10677	1	214	0	0	0	1	1
GO:0019865 | immunoglobulin binding | Molecular_function	2	10677	1	214	0	0	0	1	1
GO:0043484 | regulation of RNA splicing | Biological_process	1	10677	1	214	0	0	0	1	1
GO:0008585 | female gonad development | Biological_process	1	10677	1	214	0	0	0	1	1
GO:0009954 | proximal/distal pattern formation | Biological_process	1	10677	1	214	0	0	0	1	1
GO:0000022 | mitotic spindle elongation | Biological_process	1	10677	1	214	0	0	0	1	1
GO:0031113 | regulation of microtubule polymerization | Biological_process	1	10677	1	214	0	0	0	1	1
GO:0016251 | general RNA polymerase II transcription factor activity | Molecular_function	6	10677	1	214	0	0	0	1	1
GO:0004840 | ubiquitin-protein ligase activity | Molecular_function	2	10677	1	214	0	0	0	1	1
GO:0045817 | positive regulation of transcription from RNA polymerase II promoter, global | Biological_process	1	10677	1	214	0	0	0	1	1
GO:0030675 | Rac GTPase activator activity | Molecular_function	1	10677	1	214	0	0	0	1	1
GO:0032855 | positive regulation of Rac GTPase activity | Biological_process	1	10677	1	214	0	0	0	1	1
GO:0022409 | positive regulation of cell-cell adhesion | Biological_process	1	10677	1	214	0	0	0	1	1
GO:0070587 | regulation of cell-cell adhesion involved in gastrulation | Biological_process	1	10677	1	214	0	0	0	1	1
GO:0042744 | hydrogen peroxide catabolic process | Biological_process	1	10677	1	214	0	0	0	1	1
GO:0008379 | thioredoxin peroxidase activity | Molecular_function	1	10677	1	214	0	0	0	1	1
GO:0010286 | heat acclimation | Biological_process	1	10677	1	214	0	0	0	1	1
GO:0004843 | ubiquitin-specific protease activity | Molecular_function	1	10677	1	214	0	0	0	1	1
GO:0043089 | positive regulation of Cdc42 GTPase activity | Biological_process	1	10677	1	214	0	0	0	1	1
GO:0071711 | basement | Biological_process	1	10677	1	214	0	0	0	1	1
GO:0022820 | potassium ion symporter activity | Molecular_function	2	10677	1	214	0	0	0	1	1
GO:0045815 | positive regulation of gene expression, epigenetic | Biological_process	1	10677	1	214	0	0	0	1	1
GO:0005222 | intracellular cAMP activated cation channel activity | Molecular_function	1	10677	1	214	0	0	0	1	1
GO:0005223 | intracellular cGMP activated cation channel activity | Molecular_function	1	10677	1	214	0	0	0	1	1
GO:0045298 | tubulin complex | Cellular_component	1	10677	1	214	0	0	0	1	1
GO:0003680 | AT DNA binding | Molecular_function	1	10677	1	214	0	0	0	1	1
GO:0070971 | endoplasmic | Cellular_component	1	10677	1	214	0	0	0	1	1
GO:0007063 | regulation of sister chromatid cohesion | Biological_process	1	10677	1	214	0	0	0	1	1
GO:0030892 | mitotic cohesin complex | Cellular_component	1	10677	1	214	0	0	0	1	1
GO:0002217 | defense response | Biological_process	1	10677	1	214	0	0	0	1	1
GO:0031201 | SNARE complex | Cellular_component	1	10677	1	214	0	0	0	1	1
GO:0035085 | cilium axoneme | Cellular_component	8	10677	1	214	0	0	0	1	1
GO:0019101 | female somatic sex determination | Biological_process	1	10677	1	214	0	0	0	1	1
GO:0043525 | positive regulation of neuron apoptosis | Biological_process	1	10677	1	214	0	0	0	1	1
GO:0042001 | hermaphrodite somatic sex determination | Biological_process	1	10677	1	214	0	0	0	1	1
GO:0016540 | protein autoprocessing | Biological_process	1	10677	1	214	0	0	0	1	1
GO:0031293 | membrane protein intracellular domain proteolysis | Biological_process	1	10677	1	214	0	0	0	1	1
GO:0016442 | RNA-induced silencing complex | Cellular_component	6	10677	1	214	0	0	0	1	1
GO:0006374 | nuclear mRNA splicing, via spliceosome | Biological_process	1	10677	1	214	0	0	0	1	1
GO:0050905 | neuromuscular process | Biological_process	1	10677	1	214	0	0	0	1	1
GO:0032093 | SAM domain binding | Molecular_function	1	10677	1	214	0	0	0	1	1
GO:0051443 | positive regulation of ubiquitin-protein ligase activity | Biological_process	1	10677	1	214	0	0	0	1	1
GO:0090325 | regulation | Biological_process	1	10677	1	214	0	0	0	1	1
GO:0048787 | presynaptic active zone membrane | Cellular_component	1	10677	1	214	0	0	0	1	1
GO:0050770 | regulation of axonogenesis | Biological_process	2	10677	1	214	0	0	0	1	1
GO:0005243 | gap junction channel activity | Molecular_function	2	10677	1	214	0	0	0	1	1
GO:0030742 | GTP-dependent protein binding | Molecular_function	1	10677	1	214	0	0	0	1	1
GO:0032982 | myosin filament | Cellular_component	1	10677	1	214	0	0	0	1	1
GO:0019900 | kinase binding | Molecular_function	1	10677	1	214	0	0	0	1	1
GO:0030159 | receptor signaling complex scaffold activity | Molecular_function	1	10677	1	214	0	0	0	1	1
GO:0005277 | acetylcholine transmembrane transporter activity | Molecular_function	1	10677	1	214	0	0	0	1	1
GO:0016081 | synaptic vesicle docking during exocytosis | Biological_process	1	10677	1	214	0	0	0	1	1
GO:0060077 | inhibitory synapse | Cellular_component	1	10677	1	214	0	0	0	1	1
GO:0004351 | glutamate decarboxylase activity | Molecular_function	1	10677	1	214	0	0	0	1	1
GO:0016185 | synaptic vesicle budding from presynaptic membrane | Biological_process	1	10677	1	214	0	0	0	1	1
GO:0015812 | gamma-aminobutyric acid transport | Biological_process	1	10677	1	214	0	0	0	1	1
GO:0016191 | synaptic vesicle uncoating | Biological_process	1	10677	1	214	0	0	0	1	1
GO:0048212 | Golgi vesicle uncoating | Biological_process	1	10677	1	214	0	0	0	1	1
GO:0016050 | vesicle organization | Biological_process	1	10677	1	214	0	0	0	1	1
GO:0005776 | autophagic vacuole | Cellular_component	1	10677	1	214	0	0	0	1	1
GO:0005042 | netrin receptor activity | Molecular_function	1	10677	1	214	0	0	0	1	1
GO:0009931 | calcium-dependent protein serine/threonine kinase activity | Molecular_function	1	10677	1	214	0	0	0	1	1
GO:0044325 | ion | Molecular_function	2	10677	1	214	0	0	0	1	1
GO:0016204 | determination of muscle attachment site | Biological_process	1	10677	1	214	0	0	0	1	1
GO:0000146 | microfilament motor activity | Molecular_function	1	10677	1	214	0	0	0	1	1
GO:0046716 | muscle maintenance | Biological_process	1	10677	1	214	0	0	0	1	1
GO:0016601 | Rac protein signal transduction | Biological_process	1	10677	1	214	0	0	0	1	1
GO:0048808 | male genitalia morphogenesis | Biological_process	1	10677	1	214	0	0	0	1	1
GO:0030676 | Rac guanyl-nucleotide exchange factor activity | Molecular_function	1	10677	1	214	0	0	0	1	1
GO:0030836 | positive regulation of actin filament depolymerization | Biological_process	1	10677	1	214	0	0	0	1	1
GO:0030837 | negative regulation of actin filament polymerization | Biological_process	1	10677	1	214	0	0	0	1	1
GO:0016528 | sarcoplasm | Cellular_component	1	10677	1	214	0	0	0	1	1
GO:0061203 | striated | Biological_process	1	10677	1	214	0	0	0	1	1
GO:0045503 | dynein light chain binding | Molecular_function	1	10677	1	214	0	0	0	1	1
GO:0005637 | nuclear inner membrane | Cellular_component	1	10677	1	214	0	0	0	1	1
GO:0005546 | phosphatidylinositol-4,5-bisphosphate binding | Molecular_function	1	10677	1	214	0	0	0	1	1
GO:0070273 | phosphatidylinositol-4-phosphate binding | Molecular_function	1	10677	1	214	0	0	0	1	1
GO:0045887 | positive regulation of synaptic growth at neuromuscular junction | Biological_process	1	10677	1	214	0	0	0	1	1
GO:0006942 | regulation of striated muscle contraction | Biological_process	1	10677	1	214	0	0	0	1	1
GO:0045055 | regulated secretory pathway | Biological_process	1	10677	1	214	0	0	0	1	1
GO:0033206 | cytokinesis after meiosis | Biological_process	1	10677	1	214	0	0	0	1	1
GO:0005160 | transforming growth factor beta receptor binding | Molecular_function	1	10677	1	214	0	0	0	1	1
GO:0004716 | receptor signaling protein tyrosine kinase activity | Molecular_function	1	10677	1	214	0	0	0	1	1
GO:0048013 | ephrin receptor signaling pathway | Biological_process	1	10677	1	214	0	0	0	1	1
GO:0031362 | anchored to external side of plasma membrane | Cellular_component	1	10677	1	214	0	0	0	1	1
GO:0051046 | regulation of secretion | Biological_process	1	10677	1	214	0	0	0	1	1
GO:0070382 | exocytic vesicle | Cellular_component	1	10677	1	214	0	0	0	1	1
GO:0044298 | cell | Cellular_component	1	10677	1	214	0	0	0	1	1
GO:0051453 | regulation of intracellular pH | Biological_process	1	10677	1	214	0	0	0	1	1
GO:0046329 | negative regulation of JNK cascade | Biological_process	1	10677	1	214	0	0	0	1	1
GO:0000188 | inactivation of MAPK activity | Biological_process	1	10677	1	214	0	0	0	1	1
GO:0008579 | JUN kinase phosphatase activity | Molecular_function	1	10677	1	214	0	0	0	1	1
GO:0006998 | nuclear envelope organization | Biological_process	1	10677	1	214	0	0	0	1	1
GO:0050708 | regulation of protein secretion | Biological_process	1	10677	1	214	0	0	0	1	1
GO:0005640 | nuclear outer membrane | Cellular_component	1	10677	1	214	0	0	0	1	1
GO:0034315 | regulation of Arp2/3 complex-mediated actin nucleation | Biological_process	1	10677	1	214	0	0	0	1	1
GO:0010587 | miRNA catabolic process | Biological_process	1	10677	1	214	0	0	0	1	1
GO:0004534 | 5'-3' exoribonuclease activity | Molecular_function	3	10677	1	214	0	0	0	1	1
GO:0060965 | negative | Biological_process	1	10677	1	214	0	0	0	1	1
GO:0042592 | homeostatic process | Biological_process	1	10677	1	214	0	0	0	1	1
GO:0051227 | spindle assembly | Biological_process	1	10677	1	214	0	0	0	1	1
GO:0051647 | nucleus localization | Biological_process	1	10677	1	214	0	0	0	1	1
GO:0051959 | dynein light intermediate chain binding | Molecular_function	1	10677	1	214	0	0	0	1	1
GO:0016607 | nuclear speck | Cellular_component	6	10677	1	214	0	0	0	1	1
GO:0043226 | organelle | Cellular_component	1	10677	1	214	0	0	0	1	1
GO:0035257 | nuclear hormone receptor binding | Molecular_function	1	10677	1	214	0	0	0	1	1
GO:0030730 | sequestering of triglyceride | Biological_process	1	10677	1	214	0	0	0	1	1
GO:0000123 | histone acetyltransferase complex | Cellular_component	1	10677	1	214	0	0	0	1	1
GO:0071168 | protein | Biological_process	2	10677	1	214	0	0	0	1	1
GO:0048621 | post-embryonic gut morphogenesis | Biological_process	1	10677	1	214	0	0	0	1	1
GO:0030274 | LIM domain binding | Molecular_function	1	10677	1	214	0	0	0	1	1
GO:0033017 | sarcoplasmic reticulum membrane | Cellular_component	1	10677	1	214	0	0	0	1	1
GO:0031303 | integral to endosome membrane | Cellular_component	2	10677	1	214	0	0	0	1	1
GO:0033558 | protein deacetylase activity | Molecular_function	2	10677	1	214	0	0	0	1	1
GO:0042335 | cuticle development | Biological_process	1	10677	1	214	0	0	0	1	1
GO:0070063 | RNA polymerase binding | Molecular_function	1	10677	1	214	0	0	0	1	1
GO:0080135 | regulation of cellular response to stress | Biological_process	1	10677	1	214	0	0	0	1	1
GO:0006661 | phosphatidylinositol biosynthetic process | Biological_process	1	10677	1	214	0	0	0	1	1
GO:0015886 | heme transport | Biological_process	2	10677	1	214	0	0	0	1	1
GO:0015232 | heme transporter activity | Molecular_function	2	10677	1	214	0	0	0	1	1
GO:0045740 | positive regulation of DNA replication | Biological_process	1	10677	1	214	0	0	0	1	1
GO:0006548 | histidine catabolic process | Biological_process	39	10677	1	214	0	0	0	1	1
GO:0055069 | zinc ion homeostasis | Biological_process	1	10677	1	214	0	0	0	1	1
GO:0042538 | hyperosmotic salinity response | Biological_process	1	10677	1	214	0	0	0	1	1
GO:0032228 | regulation of synaptic transmission, GABAergic | Biological_process	2	10677	1	214	0	0	0	1	1
GO:0015301 | anion:anion antiporter activity | Molecular_function	1	10677	1	214	0	0	0	1	1
GO:0015380 | anion exchanger activity | Molecular_function	5	10677	1	214	0	0	0	1	1
GO:0032314 | regulation of Rac GTPase activity | Biological_process	1	10677	1	214	0	0	0	1	1
GO:0060106 | cortical layer of collagen and cuticulin-based cuticle extracellular matrix | Cellular_component	1	10677	1	214	0	0	0	1	1
GO:0000224 | peptide-N4-(N-acetyl-beta-glucosaminyl)asparagine amidase activity | Molecular_function	1	10677	1	214	0	0	0	1	1
GO:0006517 | protein deglycosylation | Biological_process	1	10677	1	214	0	0	0	1	1
GO:0047134 | protein-disulfide reductase activity | Molecular_function	3	10677	1	214	0	0	0	1	1
GO:0007029 | endoplasmic reticulum organization | Biological_process	1	10677	1	214	0	0	0	1	1
GO:0007078 | lamin depolymerization | Biological_process	1	10677	1	214	0	0	0	1	1
GO:0034504 | protein localization in nucleus | Biological_process	1	10677	1	214	0	0	0	1	1
GO:0031468 | nuclear envelope reassembly | Biological_process	1	10677	1	214	0	0	0	1	1
GO:0035254 | glutamate receptor binding | Molecular_function	1	10677	1	214	0	0	0	1	1
GO:0007616 | long-term memory | Biological_process	1	10677	1	214	0	0	0	1	1
GO:0030426 | growth cone | Cellular_component	1	10677	1	214	0	0	0	1	1
GO:0051304 | chromosome separation | Biological_process	2	10677	1	214	0	0	0	1	1
GO:0051014 | actin filament severing | Biological_process	1	10677	1	214	0	0	0	1	1
GO:0003785 | actin monomer binding | Molecular_function	1	10677	1	214	0	0	0	1	1
GO:0035021 | negative regulation of Rac protein signal transduction | Biological_process	1	10677	1	214	0	0	0	1	1
GO:0032794 | GTPase activating protein binding | Molecular_function	1	10677	1	214	0	0	0	1	1
GO:0004167 | dopachrome isomerase activity | Molecular_function	1	10677	1	214	0	0	0	1	1
GO:0030659 | cytoplasmic vesicle membrane | Cellular_component	1	10677	1	214	0	0	0	1	1
GO:0019531 | oxalate transmembrane transporter activity | Molecular_function	1	10677	1	214	0	0	0	1	1
GO:0016139 | glycoside catabolic process | Biological_process	1	10677	1	214	0	0	0	1	1
GO:0000703 | oxidized pyrimidine base lesion DNA N-glycosylase activity | Molecular_function	1	10677	1	214	0	0	0	1	1
GO:0045008 | depyrimidination | Biological_process	1	10677	1	214	0	0	0	1	1
GO:0034042 | 5-formyluracil DNA N-glycosylase activity | Molecular_function	1	10677	1	214	0	0	0	1	1
GO:0034043 | 5-hydroxymethyluracil DNA N-glycosylase activity | Molecular_function	1	10677	1	214	0	0	0	1	1
GO:0070301 | cellular response to hydrogen peroxide | Biological_process	1	10677	1	214	0	0	0	1	1
GO:0035177 | larval foraging behavior | Biological_process	4	10677	1	214	0	0	0	1	1
GO:0016504 | peptidase activator activity | Molecular_function	1	10677	1	214	0	0	0	1	1
GO:0010466 | negative regulation of peptidase activity | Biological_process	1	10677	1	214	0	0	0	1	1
GO:0051345 | positive regulation of hydrolase activity | Biological_process	1	10677	1	214	0	0	0	1	1
GO:0004590 | orotidine-5'-phosphate decarboxylase activity | Molecular_function	7	10677	1	214	0	0	0	1	1
GO:0019856 | pyrimidine base biosynthetic process | Biological_process	1	10677	1	214	0	0	0	1	1
GO:0031053 | primary microRNA processing | Biological_process	1	10677	1	214	0	0	0	1	1
GO:0030207 | chondroitin sulfate catabolic process | Biological_process	1	10677	1	214	0	0	0	1	1
GO:0005747 | mitochondrial respiratory chain complex I | Cellular_component	1	10677	1	214	0	0	0	1	1
GO:0048029 | monosaccharide binding | Molecular_function	1	10677	1	214	0	0	0	1	1
GO:0010883 | regulation of lipid storage | Biological_process	1	10677	1	214	0	0	0	1	1
GO:0043567 | regulation of insulin-like growth factor receptor signaling pathway | Biological_process	1	10677	1	214	0	0	0	1	1
GO:0009400 | receptor signaling protein serine/threonine phosphatase activity | Molecular_function	1	10677	1	214	0	0	0	1	1
GO:0003889 | DNA-directed DNA polymerase activity | Molecular_function	1	10677	1	214	0	0	0	1	1
GO:0045332 | phospholipid translocation | Biological_process	1	10677	1	214	0	0	0	1	1
GO:0030865 | cortical cytoskeleton organization | Biological_process	1	10677	1	214	0	0	0	1	1
GO:0031106 | septin ring organization | Biological_process	1	10677	1	214	0	0	0	1	1
GO:0035037 | sperm entry | Biological_process	1	10677	1	214	0	0	0	1	1
GO:0033316 | meiotic spindle checkpoint | Biological_process	1	10677	1	214	0	0	0	1	1
GO:0004844 | uracil DNA N-glycosylase activity | Molecular_function	8	10677	1	214	0	0	0	1	1
GO:0006264 | mitochondrial DNA replication | Biological_process	1	10677	1	214	0	0	0	1	1
GO:0008936 | nicotinamidase activity | Molecular_function	2	10677	1	214	0	0	0	1	1
GO:0006769 | nicotinamide metabolic process | Biological_process	2	10677	1	214	0	0	0	1	1
GO:0060626 | regulation of cullin deneddylation | Biological_process	1	10677	1	214	0	0	0	1	1
GO:0051437 | positive regulation of ubiquitin-protein ligase activity during mitotic cell cycle | Biological_process	1	10677	1	214	0	0	0	1	1
GO:0016236 | macroautophagy | Biological_process	1	10677	1	214	0	0	0	1	1
GO:0008476 | protein-tyrosine sulfotransferase activity | Molecular_function	1	10677	1	214	0	0	0	1	1
GO:0006478 | peptidyl-tyrosine sulfation | Biological_process	1	10677	1	214	0	0	0	1	1
GO:0032963 | collagen metabolic process | Biological_process	1	10677	1	214	0	0	0	1	1
GO:0061062 | regulation | Biological_process	1	10677	1	214	0	0	0	1	1
GO:0071722 | detoxification | Biological_process	1	10677	1	214	0	0	0	1	1
GO:0032024 | positive regulation of insulin secretion | Biological_process	1	10677	1	214	0	0	0	1	1
GO:0051017 | actin filament bundle formation | Biological_process	1	10677	1	214	0	0	0	1	1
GO:0010470 | regulation of gastrulation | Biological_process	1	10677	1	214	0	0	0	1	1
GO:0032510 | endosome to lysosome transport via multivesicular body sorting pathway | Biological_process	2	10677	1	214	0	0	0	1	1
GO:0034501 | protein localization to kinetochore | Biological_process	1	10677	1	214	0	0	0	1	1
GO:0007189 | activation of adenylate cyclase activity by G-protein signaling pathway | Biological_process	1	10677	1	214	0	0	0	1	1
GO:0045762 | positive regulation of adenylate cyclase activity | Biological_process	1	10677	1	214	0	0	0	1	1
GO:0004948 | calcitonin receptor activity | Molecular_function	1	10677	1	214	0	0	0	1	1
GO:0006917 | induction of apoptosis | Biological_process	1	10677	1	214	0	0	0	1	1
GO:0008568 | microtubule-severing ATPase activity | Molecular_function	1	10677	1	214	0	0	0	1	1
GO:0045174 | glutathione dehydrogenase (ascorbate) activity | Molecular_function	1	10677	1	214	0	0	0	1	1
GO:0043273 | CTPase activity | Molecular_function	1	10677	1	214	0	0	0	1	1
GO:0046036 | CTP metabolic process | Biological_process	1	10677	1	214	0	0	0	1	1
GO:0046039 | GTP metabolic process | Biological_process	1	10677	1	214	0	0	0	1	1
GO:0034969 | histone arginine methylation | Biological_process	1	10677	1	214	0	0	0	1	1
GO:0044020 | histone methyltransferase activity (H4-R3 specific) | Molecular_function	1	10677	1	214	0	0	0	1	1
GO:0002039 | p53 binding | Molecular_function	1	10677	1	214	0	0	0	1	1
GO:0033613 | transcription activator binding | Molecular_function	1	10677	1	214	0	0	0	1	1
GO:0004105 | choline-phosphate cytidylyltransferase activity | Molecular_function	1	10677	1	214	0	0	0	1	1
GO:0006656 | phosphatidylcholine biosynthetic process | Biological_process	1	10677	1	214	0	0	0	1	1
GO:0003837 | beta-ureidopropionase activity | Molecular_function	1	10677	1	214	0	0	0	1	1
GO:0006212 | uracil catabolic process | Biological_process	1	10677	1	214	0	0	0	1	1
GO:0006210 | thymine catabolic process | Biological_process	1	10677	1	214	0	0	0	1	1
GO:0033396 | beta-alanine biosynthetic process via 3-ureidopropionate | Biological_process	1	10677	1	214	0	0	0	1	1
GO:0070551 | endoribonuclease activity, cleaving siRNA-paired mRNA | Molecular_function	1	10677	1	214	0	0	0	1	1
GO:0001738 | morphogenesis of a polarized epithelium | Biological_process	1	10677	1	214	0	0	0	1	1
GO:0040036 | regulation of fibroblast growth factor receptor signaling pathway | Biological_process	1	10677	1	214	0	0	0	1	1
GO:0071557 | histone | Biological_process	1	10677	1	214	0	0	0	1	1
GO:0033169 | histone H3-K9 demethylation | Biological_process	1	10677	1	214	0	0	0	1	1
GO:0071558 | histone | Molecular_function	1	10677	1	214	0	0	0	1	1
GO:0032454 | histone demethylase activity (H3-K9 specific) | Molecular_function	1	10677	1	214	0	0	0	1	1
GO:0034227 | tRNA thio-modification | Biological_process	9	10677	1	214	0	0	0	1	1
GO:0033314 | mitotic cell cycle DNA replication checkpoint | Biological_process	1	10677	1	214	0	0	0	1	1
GO:0031462 | Cul2-RING ubiquitin ligase complex | Cellular_component	1	10677	1	214	0	0	0	1	1
GO:0045022 | early endosome to late endosome transport | Biological_process	1	10677	1	214	0	0	0	1	1
GO:0030165 | PDZ domain binding | Molecular_function	1	10677	1	214	0	0	0	1	1
GO:0001676 | long-chain fatty acid metabolic process | Biological_process	1	10677	1	214	0	0	0	1	1
GO:0032403 | protein complex binding | Molecular_function	2	10677	1	214	0	0	0	1	1
GO:0050265 | RNA uridylyltransferase activity | Molecular_function	1	10677	1	214	0	0	0	1	1
GO:0071076 | RNA | Biological_process	1	10677	1	214	0	0	0	1	1
GO:0008970 | phospholipase A1 activity | Molecular_function	1	10677	1	214	0	0	0	1	1
GO:0031161 | phosphatidylinositol catabolic process | Biological_process	1	10677	1	214	0	0	0	1	1
GO:0031235 | intrinsic to internal side of plasma membrane | Cellular_component	1	10677	1	214	0	0	0	1	1
GO:0030175 | filopodium | Cellular_component	1	10677	1	214	0	0	0	1	1
GO:0050577 | GDP-L-fucose synthase activity | Molecular_function	1	10677	1	214	0	0	0	1	1
GO:0006404 | RNA import into nucleus | Biological_process	1	10677	1	214	0	0	0	1	1
GO:0051879 | Hsp90 protein binding | Molecular_function	1	10677	1	214	0	0	0	1	1
GO:0034046 | poly(G) RNA binding | Molecular_function	1	10677	1	214	0	0	0	1	1
GO:0043951 | negative regulation of cAMP-mediated signaling | Biological_process	1	10677	1	214	0	0	0	1	1
GO:0006198 | cAMP catabolic process | Biological_process	1	10677	1	214	0	0	0	1	1
GO:0004115 | 3',5'-cyclic-AMP phosphodiesterase activity | Molecular_function	1	10677	1	214	0	0	0	1	1
GO:0000707 | meiotic DNA recombinase assembly | Biological_process	1	10677	1	214	0	0	0	1	1
GO:0042148 | strand invasion | Biological_process	1	10677	1	214	0	0	0	1	1
GO:0045002 | double-strand break repair via single-strand annealing | Biological_process	1	10677	1	214	0	0	0	1	1
GO:0071542 | dopaminergic | Biological_process	1	10677	1	214	0	0	0	1	1
GO:0060051 | negative regulation of protein amino acid glycosylation | Biological_process	1	10677	1	214	0	0	0	1	1
GO:0009100 | glycoprotein metabolic process | Biological_process	1	10677	1	214	0	0	0	1	1
GO:0006641 | triglyceride metabolic process | Biological_process	1	10677	1	214	0	0	0	1	1
GO:0034713 | type I transforming growth factor beta receptor binding | Molecular_function	1	10677	1	214	0	0	0	1	1
GO:0005114 | type II transforming growth factor beta receptor binding | Molecular_function	1	10677	1	214	0	0	0	1	1
GO:0004860 | protein kinase inhibitor activity | Molecular_function	1	10677	1	214	0	0	0	1	1
GO:0048699 | generation of neurons | Biological_process	1	10677	1	214	0	0	0	1	1
GO:0001664 | G-protein-coupled receptor binding | Molecular_function	1	10677	1	214	0	0	0	1	1
GO:0008344 | adult locomotory behavior | Biological_process	1	10677	1	214	0	0	0	1	1
GO:0032236 | positive regulation of calcium ion transport via store-operated calcium channel activity | Biological_process	1	10677	1	214	0	0	0	1	1
GO:0032541 | cortical endoplasmic reticulum | Cellular_component	1	10677	1	214	0	0	0	1	1
GO:0070577 | histone acetyl-lysine binding | Molecular_function	1	10677	1	214	0	0	0	1	1
GO:0050892 | intestinal absorption | Biological_process	1	10677	1	214	0	0	0	1	1
GO:0060429 | epithelium development | Biological_process	1	10677	1	214	0	0	0	1	1
GO:0045927 | positive regulation of growth | Biological_process	1	10677	1	214	0	0	0	1	1
GO:0031398 | positive regulation of protein ubiquitination | Biological_process	1	10677	1	214	0	0	0	1	1
GO:0055070 | copper ion homeostasis | Biological_process	8	10677	1	214	0	0	0	1	1
GO:0004850 | uridine phosphorylase activity | Molecular_function	5	10677	1	214	0	0	0	1	1
GO:0009032 | thymidine phosphorylase activity | Molecular_function	1	10677	1	214	0	0	0	1	1
GO:0006218 | uridine catabolic process | Biological_process	1	10677	1	214	0	0	0	1	1
GO:0006214 | thymidine catabolic process | Biological_process	1	10677	1	214	0	0	0	1	1
GO:0032851 | positive regulation of Rab GTPase activity | Biological_process	1	10677	1	214	0	0	0	1	1
GO:0030384 | phosphoinositide metabolic process | Biological_process	1	10677	1	214	0	0	0	1	1
GO:0019079 | viral genome replication | Biological_process	32	10677	1	214	0	0	0	1	1
GO:0015075 | ion transmembrane transporter activity | Molecular_function	3	10677	1	214	0	0	0	1	1
GO:0004149 | dihydrolipoyllysine-residue succinyltransferase activity | Molecular_function	7	10677	1	214	0	0	0	1	1
GO:0031901 | early endosome membrane | Cellular_component	1	10677	1	214	0	0	0	1	1
GO:0016798 | hydrolase activity, acting on glycosyl bonds | Molecular_function	6	10677	1	214	0	0	0	1	1
GO:0006680 | glucosylceramide catabolic process | Biological_process	7	10677	1	214	0	0	0	1	1
GO:0009311 | oligosaccharide metabolic process | Biological_process	21	10677	1	214	0	0	0	1	1
GO:0042255 | ribosome assembly | Biological_process	3	10677	1	214	0	0	0	1	1
GO:0009059 | macromolecule biosynthetic process | Biological_process	14	10677	1	214	0	0	0	1	1
GO:0016814 | hydrolase activity, acting on carbon-nitrogen (but not peptide) bonds, in cyclic amidines | Molecular_function	3	10677	1	214	0	0	0	1	1
GO:0042643 | actomyosin, actin part | Cellular_component	1	10677	1	214	0	0	0	1	1
GO:0060003 | copper ion export | Biological_process	8	10677	1	214	0	0	0	1	1
GO:0006891 | intra-Golgi vesicle-mediated transport | Biological_process	7	10677	1	214	0	0	0	1	1
GO:0048755 | branching morphogenesis of a nerve | Biological_process	1	10677	1	214	0	0	0	1	1
GO:0004659 | prenyltransferase activity | Molecular_function	15	10677	1	214	0	0	0	1	1
GO:0016746 | transferase activity, transferring acyl groups | Molecular_function	7	10677	1	214	0	0	0	1	1
GO:0009308 | amine metabolic process | Biological_process	2	10677	1	214	0	0	0	1	1
GO:0017038 | protein import | Biological_process	7	10677	1	214	0	0	0	1	1
GO:0051117 | ATPase binding | Molecular_function	1	10677	1	214	0	0	0	1	1
GO:0006839 | mitochondrial transport | Biological_process	9	10677	1	214	0	0	0	1	1
GO:0030071 | regulation of mitotic metaphase/anaphase transition | Biological_process	15	10677	1	214	0	0	0	1	1
GO:0006261 | DNA-dependent DNA replication | Biological_process	2	10677	1	214	0	0	0	1	1
GO:0019932 | second-messenger-mediated signaling | Biological_process	1	10677	1	214	0	0	0	1	1
GO:0006278 | RNA-dependent DNA replication | Biological_process	1624	10677	1	214	0	0	0	1	1
GO:0042427 | serotonin biosynthetic process | Biological_process	4	10677	1	214	0	0	0	1	1
GO:0015238 | drug transporter activity | Molecular_function	6	10677	1	214	0	0	0	1	1
GO:0006555 | methionine metabolic process | Biological_process	10	10677	1	214	0	0	0	1	1
GO:0006534 | cysteine metabolic process | Biological_process	4	10677	1	214	0	0	0	1	1
GO:0009086 | methionine biosynthetic process | Biological_process	9	10677	1	214	0	0	0	1	1
GO:0009107 | lipoate biosynthetic process | Biological_process	16	10677	1	214	0	0	0	1	1
GO:0000103 | sulfate assimilation | Biological_process	11	10677	1	214	0	0	0	1	1
GO:0034450 | ubiquitin-ubiquitin ligase activity | Molecular_function	9	10677	1	214	0	0	0	1	1
GO:0008250 | oligosaccharyltransferase complex | Cellular_component	6	10677	1	214	0	0	0	1	1
GO:0043189 | H4/H2A histone acetyltransferase complex | Cellular_component	6	10677	1	214	0	0	0	1	1
GO:0016619 | malate dehydrogenase (oxaloacetate-decarboxylating) activity | Molecular_function	6	10677	1	214	0	0	0	1	1
GO:0016012 | sarcoglycan complex | Cellular_component	14	10677	1	214	0	0	0	1	1
GO:0016462 | pyrophosphatase activity | Molecular_function	15	10677	1	214	0	0	0	1	1
GO:0055002 | striated muscle cell development | Biological_process	1	10677	1	214	0	0	0	1	1
GO:0031167 | rRNA methylation | Biological_process	19	10677	1	214	0	0	0	1	1
GO:0043412 | biopolymer modification | Biological_process	5	10677	1	214	0	0	0	1	1
GO:0005685 | snRNP U1 | Cellular_component	6	10677	1	214	0	0	0	1	1
GO:0005021 | vascular endothelial growth factor receptor activity | Molecular_function	7	10677	1	214	0	0	0	1	1
GO:0006576 | biogenic amine metabolic process | Biological_process	6	10677	1	214	0	0	0	1	1
GO:0016208 | AMP binding | Molecular_function	4	10677	1	214	0	0	0	1	1
GO:0000774 | adenyl-nucleotide exchange factor activity | Molecular_function	6	10677	1	214	0	0	0	1	1
GO:0043085 | positive regulation of catalytic activity | Biological_process	7	10677	1	214	0	0	0	1	1
GO:0001845 | phagolysosome formation | Biological_process	1	10677	1	214	0	0	0	1	1
GO:0004322 | ferroxidase activity | Molecular_function	4	10677	1	214	0	0	0	1	1
GO:0000172 | ribonuclease MRP complex | Cellular_component	7	10677	1	214	0	0	0	1	1
GO:0000176 | nuclear exosome (RNase complex) | Cellular_component	7	10677	1	214	0	0	0	1	1
GO:0016433 | rRNA (adenine) methyltransferase activity | Molecular_function	4	10677	1	214	0	0	0	1	1
GO:0008173 | RNA methyltransferase activity | Molecular_function	22	10677	1	214	0	0	0	1	1
GO:0045254 | pyruvate dehydrogenase complex | Cellular_component	6	10677	1	214	0	0	0	1	1
GO:0007108 | cytokinesis, initiation of separation | Biological_process	1	10677	1	214	0	0	0	1	1
GO:0045263 | proton-transporting ATP synthase complex, coupling factor F(o) | Cellular_component	8	10677	1	214	0	0	0	1	1
GO:0000275 | mitochondrial proton-transporting ATP synthase complex, catalytic core F(1) | Cellular_component	6	10677	1	214	0	0	0	1	1
GO:0005740 | mitochondrial envelope | Cellular_component	17	10677	1	214	0	0	0	1	1
GO:0005815 | microtubule organizing center | Cellular_component	10	10677	1	214	0	0	0	1	1
GO:0005779 | integral to peroxisomal membrane | Cellular_component	6	10677	1	214	0	0	0	1	1
GO:0000245 | spliceosome assembly | Biological_process	7	10677	1	214	0	0	0	1	1
GO:0000247 | C-8 sterol isomerase activity | Molecular_function	6	10677	1	214	0	0	0	1	1
GO:0040016 | embryonic cleavage | Biological_process	1	10677	1	214	0	0	0	1	1
GO:0016866 | intramolecular transferase activity | Molecular_function	6	10677	1	214	0	0	0	1	1
GO:0016709 | oxidoreductase activity, acting on paired donors, with incorporation or reduction of molecular oxygen, NADH or NADPH as one donor, and incorporation of one atom of oxygen | Molecular_function	7	10677	1	214	0	0	0	1	1
GO:0006228 | UTP biosynthetic process | Biological_process	21	10677	1	214	0	0	0	1	1
GO:0005759 | mitochondrial matrix | Cellular_component	12	10677	1	214	0	0	0	1	1
GO:0005976 | polysaccharide metabolic process | Biological_process	17	10677	1	214	0	0	0	1	1
GO:0006024 | glycosaminoglycan biosynthetic process | Biological_process	9	10677	1	214	0	0	0	1	1
GO:0004809 | tRNA (guanine-N2-)-methyltransferase activity | Molecular_function	14	10677	1	214	0	0	0	1	1
GO:0043167 | ion binding | Molecular_function	2	10677	1	214	0	0	0	1	1
GO:0000290 | deadenylation-dependent decapping of nuclear-transcribed mRNA | Biological_process	7	10677	1	214	0	0	0	1	1
GO:0006354 | RNA elongation | Biological_process	6	10677	1	214	0	0	0	1	1
GO:0045239 | tricarboxylic acid cycle enzyme complex | Cellular_component	5	10677	1	214	0	0	0	1	1
GO:0031429 | box H/ACA snoRNP complex | Cellular_component	8	10677	1	214	0	0	0	1	1
GO:0005666 | DNA-directed RNA polymerase III complex | Cellular_component	1	10677	1	214	0	0	0	1	1
GO:0045282 | plasma membrane succinate dehydrogenase complex | Cellular_component	8	10677	1	214	0	0	0	1	1
GO:0016507 | fatty acid beta-oxidation multienzyme complex | Cellular_component	7	10677	1	214	0	0	0	1	1
GO:0005760 | gamma DNA polymerase complex | Cellular_component	10	10677	1	214	0	0	0	1	1
GO:0004362 | glutathione-disulfide reductase activity | Molecular_function	5	10677	1	214	0	0	0	1	1
GO:0003964 | RNA-directed DNA polymerase activity | Molecular_function	1624	10677	1	214	0	0	0	1	1
GO:0003721 | telomeric template RNA reverse transcriptase activity | Molecular_function	3	10677	1	214	0	0	0	1	1
GO:0004484 | mRNA guanylyltransferase activity | Molecular_function	9	10677	1	214	0	0	0	1	1
GO:0008108 | UDP-glucose:hexose-1-phosphate uridylyltransferase activity | Molecular_function	10	10677	1	214	0	0	0	1	1
GO:0004140 | dephospho-CoA kinase activity | Molecular_function	19	10677	1	214	0	0	0	1	1
GO:0004335 | galactokinase activity | Molecular_function	6	10677	1	214	0	0	0	1	1
GO:0004370 | glycerol kinase activity | Molecular_function	6	10677	1	214	0	0	0	1	1
GO:0004396 | hexokinase activity | Molecular_function	7	10677	1	214	0	0	0	1	1
GO:0004594 | pantothenate kinase activity | Molecular_function	15	10677	1	214	0	0	0	1	1
GO:0046934 | phosphatidylinositol-4,5-bisphosphate 3-kinase activity | Molecular_function	8	10677	1	214	0	0	0	1	1
GO:0008974 | phosphoribulokinase activity | Molecular_function	4	10677	1	214	0	0	0	1	1
GO:0000334 | 3-hydroxyanthranilate 3,4-dioxygenase activity | Molecular_function	5	10677	1	214	0	0	0	1	1
GO:0000439 | core TFIIH complex | Cellular_component	8	10677	1	214	0	0	0	1	1
GO:0008023 | transcription elongation factor complex | Cellular_component	4	10677	1	214	0	0	0	1	1
GO:0000796 | condensin complex | Cellular_component	1	10677	1	214	0	0	0	1	1
GO:0032968 | positive regulation of RNA elongation from RNA polymerase II promoter | Biological_process	7	10677	1	214	0	0	0	1	1
GO:0048478 | replication fork protection | Biological_process	4	10677	1	214	0	0	0	1	1
GO:0016480 | negative regulation of transcription from RNA polymerase III promoter | Biological_process	5	10677	1	214	0	0	0	1	1
GO:0016570 | histone modification | Biological_process	13	10677	1	214	0	0	0	1	1
GO:0005674 | transcription factor TFIIF complex | Cellular_component	5	10677	1	214	0	0	0	1	1
GO:0005784 | translocon complex | Cellular_component	7	10677	1	214	0	0	0	1	1
GO:0051090 | regulation of transcription factor activity | Biological_process	11	10677	1	214	0	0	0	1	1
GO:0006808 | regulation of nitrogen utilization | Biological_process	9	10677	1	214	0	0	0	1	1
GO:0006168 | adenine salvage | Biological_process	4	10677	1	214	0	0	0	1	1
GO:0045900 | negative regulation of translational elongation | Biological_process	8	10677	1	214	0	0	0	1	1
GO:0032786 | positive regulation of RNA elongation | Biological_process	4	10677	1	214	0	0	0	1	1
GO:0006783 | heme biosynthetic process | Biological_process	8	10677	1	214	0	0	0	1	1
GO:0005751 | mitochondrial respiratory chain complex IV | Cellular_component	6	10677	1	214	0	0	0	1	1
GO:0016533 | cyclin-dependent protein kinase 5 activator complex | Cellular_component	10	10677	1	214	0	0	0	1	1
GO:0005958 | DNA-dependent protein kinase-DNA ligase 4 complex | Cellular_component	3	10677	1	214	0	0	0	1	1
GO:0030870 | Mre11 complex | Cellular_component	5	10677	1	214	0	0	0	1	1
GO:0032302 | MutSbeta complex | Cellular_component	4	10677	1	214	0	0	0	1	1
GO:0005655 | nucleolar ribonuclease P complex | Cellular_component	3	10677	1	214	0	0	0	1	1
GO:0033588 | Elongator holoenzyme complex | Cellular_component	5	10677	1	214	0	0	0	1	1
GO:0008091 | spectrin | Cellular_component	3	10677	1	214	0	0	0	1	1
GO:0030286 | dynein complex | Cellular_component	6	10677	1	214	0	0	0	1	1
GO:0045252 | oxoglutarate dehydrogenase complex | Cellular_component	7	10677	1	214	0	0	0	1	1
GO:0008537 | proteasome activator complex | Cellular_component	6	10677	1	214	0	0	0	1	1
GO:0009452 | RNA capping | Biological_process	13	10677	1	214	0	0	0	1	1
GO:0008374 | O-acyltransferase activity | Molecular_function	9	10677	1	214	0	0	0	1	1
GO:0031047 | gene silencing by RNA | Biological_process	6	10677	1	214	0	0	0	1	1
GO:0048278 | vesicle docking | Biological_process	7	10677	1	214	0	0	0	1	1
GO:0048280 | vesicle fusion with Golgi apparatus | Biological_process	11	10677	1	214	0	0	0	1	1
GO:0015833 | peptide transport | Biological_process	7	10677	1	214	0	0	0	1	1
GO:0001882 | nucleoside binding | Molecular_function	7	10677	1	214	0	0	0	1	1
GO:0009346 | citrate lyase complex | Cellular_component	6	10677	1	214	0	0	0	1	1
GO:0009925 | basal plasma membrane | Cellular_component	1	10677	1	214	0	0	0	1	1
GO:0004797 | thymidine kinase activity | Molecular_function	10	10677	1	214	0	0	0	1	1
GO:0004550 | nucleoside diphosphate kinase activity | Molecular_function	21	10677	1	214	0	0	0	1	1
GO:0004798 | thymidylate kinase activity | Molecular_function	10	10677	1	214	0	0	0	1	1
GO:0004001 | adenosine kinase activity | Molecular_function	9	10677	1	214	0	0	0	1	1
GO:0004618 | phosphoglycerate kinase activity | Molecular_function	8	10677	1	214	0	0	0	1	1
GO:0004686 | elongation factor-2 kinase activity | Molecular_function	3	10677	1	214	0	0	0	1	1
GO:0004703 | G-protein coupled receptor kinase activity | Molecular_function	15	10677	1	214	0	0	0	1	1
GO:0016785 | transferase activity, transferring selenium-containing groups | Molecular_function	6	10677	1	214	0	0	0	1	1
GO:0008410 | CoA-transferase activity | Molecular_function	7	10677	1	214	0	0	0	1	1
GO:0031071 | cysteine desulfurase activity | Molecular_function	4	10677	1	214	0	0	0	1	1
GO:0016992 | lipoate synthase activity | Molecular_function	8	10677	1	214	0	0	0	1	1
GO:0004792 | thiosulfate sulfurtransferase activity | Molecular_function	7	10677	1	214	0	0	0	1	1
GO:0001671 | ATPase activator activity | Molecular_function	6	10677	1	214	0	0	0	1	1
GO:0005099 | Ras GTPase activator activity | Molecular_function	7	10677	1	214	0	0	0	1	1
GO:0016534 | cyclin-dependent protein kinase 5 activator activity | Molecular_function	10	10677	1	214	0	0	0	1	1
GO:0019211 | phosphatase activator activity | Molecular_function	13	10677	1	214	0	0	0	1	1
GO:0004857 | enzyme inhibitor activity | Molecular_function	7	10677	1	214	0	0	0	1	1
GO:0008191 | metalloendopeptidase inhibitor activity | Molecular_function	25	10677	1	214	0	0	0	1	1
GO:0008073 | ornithine decarboxylase inhibitor activity | Molecular_function	7	10677	1	214	0	0	0	1	1
GO:0004869 | cysteine-type endopeptidase inhibitor activity | Molecular_function	25	10677	1	214	0	0	0	1	1
GO:0004864 | phosphoprotein phosphatase inhibitor activity | Molecular_function	9	10677	1	214	0	0	0	1	1
GO:0019887 | protein kinase regulator activity | Molecular_function	7	10677	1	214	0	0	0	1	1
GO:0005094 | Rho GDP-dissociation inhibitor activity | Molecular_function	9	10677	1	214	0	0	0	1	1
GO:0005220 | inositol 1,4,5-trisphosphate-sensitive calcium-release channel activity | Molecular_function	9	10677	1	214	0	0	0	1	1
GO:0030677 | ribonuclease P complex | Cellular_component	7	10677	1	214	0	0	0	1	1
GO:0003747 | translation release factor activity | Molecular_function	21	10677	1	214	0	0	0	1	1
GO:0050353 | trimethyllysine dioxygenase activity | Molecular_function	5	10677	1	214	0	0	0	1	1
GO:0005606 | laminin-1 complex | Cellular_component	6	10677	1	214	0	0	0	1	1
GO:0006066 | alcohol metabolic process | Biological_process	6	10677	1	214	0	0	0	1	1
GO:0016560 | protein import into peroxisome matrix, docking | Biological_process	10	10677	1	214	0	0	0	1	1
GO:0043666 | regulation of phosphoprotein phosphatase activity | Biological_process	9	10677	1	214	0	0	0	1	1
GO:0010508 | positive regulation of autophagy | Biological_process	7	10677	1	214	0	0	0	1	1
GO:0006446 | regulation of translational initiation | Biological_process	5	10677	1	214	0	0	0	1	1
GO:0045995 | regulation of embryonic development | Biological_process	6	10677	1	214	0	0	0	1	1
GO:0043044 | ATP-dependent chromatin remodeling | Biological_process	12	10677	1	214	0	0	0	1	1
GO:0006368 | RNA elongation from RNA polymerase II promoter | Biological_process	4	10677	1	214	0	0	0	1	1
GO:0006383 | transcription from RNA polymerase III promoter | Biological_process	1	10677	1	214	0	0	0	1	1
GO:0006421 | asparaginyl-tRNA aminoacylation | Biological_process	5	10677	1	214	0	0	0	1	1
GO:0006422 | aspartyl-tRNA aminoacylation | Biological_process	14	10677	1	214	0	0	0	1	1
GO:0006425 | glutaminyl-tRNA aminoacylation | Biological_process	9	10677	1	214	0	0	0	1	1
GO:0006426 | glycyl-tRNA aminoacylation | Biological_process	8	10677	1	214	0	0	0	1	1
GO:0006435 | threonyl-tRNA aminoacylation | Biological_process	9	10677	1	214	0	0	0	1	1
GO:0006436 | tryptophanyl-tRNA aminoacylation | Biological_process	22	10677	1	214	0	0	0	1	1
GO:0006437 | tyrosyl-tRNA aminoacylation | Biological_process	12	10677	1	214	0	0	0	1	1
GO:0006499 | N-terminal protein myristoylation | Biological_process	9	10677	1	214	0	0	0	1	1
GO:0006747 | FAD biosynthetic process | Biological_process	4	10677	1	214	0	0	0	1	1
GO:0046654 | tetrahydrofolate biosynthetic process | Biological_process	8	10677	1	214	0	0	0	1	1
GO:0019363 | pyridine nucleotide biosynthetic process | Biological_process	13	10677	1	214	0	0	0	1	1
GO:0009229 | thiamin diphosphate biosynthetic process | Biological_process	9	10677	1	214	0	0	0	1	1
GO:0009236 | cobalamin biosynthetic process | Biological_process	7	10677	1	214	0	0	0	1	1
GO:0006537 | glutamate biosynthetic process | Biological_process	25	10677	1	214	0	0	0	1	1
GO:0006545 | glycine biosynthetic process | Biological_process	10	10677	1	214	0	0	0	1	1
GO:0006177 | GMP biosynthetic process | Biological_process	7	10677	1	214	0	0	0	1	1
GO:0006183 | GTP biosynthetic process | Biological_process	21	10677	1	214	0	0	0	1	1
GO:0006241 | CTP biosynthetic process | Biological_process	21	10677	1	214	0	0	0	1	1
GO:0006233 | dTDP biosynthetic process | Biological_process	10	10677	1	214	0	0	0	1	1
GO:0006231 | dTMP biosynthetic process | Biological_process	6	10677	1	214	0	0	0	1	1
GO:0009156 | ribonucleoside monophosphate biosynthetic process | Biological_process	9	10677	1	214	0	0	0	1	1
GO:0006696 | ergosterol biosynthetic process | Biological_process	6	10677	1	214	0	0	0	1	1
GO:0008203 | cholesterol metabolic process | Biological_process	8	10677	1	214	0	0	0	1	1
GO:0009231 | riboflavin biosynthetic process | Biological_process	8	10677	1	214	0	0	0	1	1
GO:0008615 | pyridoxine biosynthetic process | Biological_process	10	10677	1	214	0	0	0	1	1
GO:0046835 | carbohydrate phosphorylation | Biological_process	6	10677	1	214	0	0	0	1	1
GO:0019441 | tryptophan catabolic process to kynurenine | Biological_process	15	10677	1	214	0	0	0	1	1
GO:0006570 | tyrosine metabolic process | Biological_process	13	10677	1	214	0	0	0	1	1
GO:0006573 | valine metabolic process | Biological_process	7	10677	1	214	0	0	0	1	1
GO:0019478 | D-amino acid catabolic process | Biological_process	5	10677	1	214	0	0	0	1	1
GO:0006563 | L-serine metabolic process | Biological_process	6	10677	1	214	0	0	0	1	1
GO:0009258 | 10-formyltetrahydrofolate catabolic process | Biological_process	6	10677	1	214	0	0	0	1	1
GO:0030488 | tRNA methylation | Biological_process	6	10677	1	214	0	0	0	1	1
GO:0001682 | tRNA 5'-leader removal | Biological_process	5	10677	1	214	0	0	0	1	1
GO:0006144 | purine base metabolic process | Biological_process	3	10677	1	214	0	0	0	1	1
GO:0015976 | carbon utilization | Biological_process	25	10677	1	214	0	0	0	1	1
GO:0006007 | glucose catabolic process | Biological_process	11	10677	1	214	0	0	0	1	1
GO:0030199 | collagen fibril organization | Biological_process	1	10677	1	214	0	0	0	1	1
GO:0009052 | pentose-phosphate shunt, non-oxidative branch | Biological_process	9	10677	1	214	0	0	0	1	1
GO:0019310 | inositol catabolic process | Biological_process	7	10677	1	214	0	0	0	1	1
GO:0006584 | catecholamine metabolic process | Biological_process	8	10677	1	214	0	0	0	1	1
GO:0009448 | gamma-aminobutyric acid metabolic process | Biological_process	4	10677	1	214	0	0	0	1	1
GO:0031974 | membrane-enclosed lumen | Cellular_component	1	10677	1	214	0	0	0	1	1
GO:0009772 | photosynthetic electron transport in photosystem II | Biological_process	10	10677	1	214	0	0	0	1	1
GO:0022904 | respiratory electron transport chain | Biological_process	8	10677	1	214	0	0	0	1	1
GO:0019867 | outer membrane | Cellular_component	14	10677	1	214	0	0	0	1	1
GO:0007389 | pattern specification process | Biological_process	3	10677	1	214	0	0	0	1	1
GO:0006611 | protein export from nucleus | Biological_process	1	10677	1	214	0	0	0	1	1
GO:0004350 | glutamate-5-semialdehyde dehydrogenase activity | Molecular_function	8	10677	1	214	0	0	0	1	1
GO:0006090 | pyruvate metabolic process | Biological_process	6	10677	1	214	0	0	0	1	1
GO:0006165 | nucleoside diphosphate phosphorylation | Biological_process	13	10677	1	214	0	0	0	1	1
GO:0060111 | alae of collagen and cuticulin-based cuticle extracellular matrix | Cellular_component	1	10677	1	214	0	0	0	1	1
GO:0004965 | GABA-B receptor activity | Molecular_function	19	10677	1	214	0	0	0	1	1
GO:0019825 | oxygen binding | Molecular_function	73	10677	1	214	0	0	0	1	1
GO:0042309 | homoiothermy | Biological_process	54	10677	1	214	0	0	0	1	1
GO:0006954 | inflammatory response | Biological_process	16	10677	1	214	0	0	0	1	1
GO:0004439 | phosphatidylinositol-4,5-bisphosphate 5-phosphatase activity | Molecular_function	6	10677	1	214	0	0	0	1	1
GO:0016298 | lipase activity | Molecular_function	14	10677	1	214	0	0	0	1	1
GO:0018193 | peptidyl-amino acid modification | Biological_process	6	10677	1	214	0	0	0	1	1
GO:0007596 | blood coagulation | Biological_process	12	10677	1	214	0	0	0	1	1
GO:0006884 | cell volume homeostasis | Biological_process	10	10677	1	214	0	0	0	1	1
GO:0008262 | importin-alpha export receptor activity | Molecular_function	8	10677	1	214	0	0	0	1	1
GO:0006613 | cotranslational protein targeting to membrane | Biological_process	7	10677	1	214	0	0	0	1	1
GO:0006890 | retrograde vesicle-mediated transport, Golgi to ER | Biological_process	16	10677	1	214	0	0	0	1	1
GO:0008218 | bioluminescence | Biological_process	3	10677	1	214	0	0	0	1	1
GO:0015893 | drug transport | Biological_process	6	10677	1	214	0	0	0	1	1
GO:0031491 | nucleosome binding | Molecular_function	12	10677	1	214	0	0	0	1	1
GO:0000777 | condensed chromosome kinetochore | Cellular_component	1	10677	1	214	0	0	0	1	1
GO:0005496 | steroid binding | Molecular_function	7	10677	1	214	0	0	0	1	1
GO:0008093 | cytoskeletal adaptor activity | Molecular_function	9	10677	1	214	0	0	0	1	1
GO:0008097 | 5S rRNA binding | Molecular_function	9	10677	1	214	0	0	0	1	1
GO:0005520 | insulin-like growth factor binding | Molecular_function	2	10677	1	214	0	0	0	1	1
GO:0005125 | cytokine activity | Molecular_function	16	10677	1	214	0	0	0	1	1
GO:0005184 | neuropeptide hormone activity | Molecular_function	16	10677	1	214	0	0	0	1	1
GO:0007618 | mating | Biological_process	2	10677	1	214	0	0	0	1	1
GO:0008430 | selenium binding | Molecular_function	31	10677	1	214	0	0	0	1	1
GO:0050825 | ice binding | Molecular_function	54	10677	1	214	0	0	0	1	1
GO:0003876 | AMP deaminase activity | Molecular_function	5	10677	1	214	0	0	0	1	1
GO:0004342 | glucosamine-6-phosphate deaminase activity | Molecular_function	11	10677	1	214	0	0	0	1	1
GO:0004135 | amylo-alpha-1,6-glucosidase activity | Molecular_function	34	10677	1	214	0	0	0	1	1
GO:0008448 | N-acetylglucosamine-6-phosphate deacetylase activity | Molecular_function	6	10677	1	214	0	0	0	1	1
GO:0015446 | arsenite transmembrane-transporting ATPase activity | Molecular_function	2	10677	1	214	0	0	0	1	1
GO:0004008 | copper-exporting ATPase activity | Molecular_function	12	10677	1	214	0	0	0	1	1
GO:0008553 | hydrogen-exporting ATPase activity, phosphorylative mechanism | Molecular_function	5	10677	1	214	0	0	0	1	1
GO:0017112 | Rab guanyl-nucleotide exchange factor activity | Molecular_function	1	10677	1	214	0	0	0	1	1
GO:0004170 | dUTP diphosphatase activity | Molecular_function	8	10677	1	214	0	0	0	1	1
GO:0008796 | bis(5'-nucleosyl)-tetraphosphatase activity | Molecular_function	6	10677	1	214	0	0	0	1	1
GO:0030429 | kynureninase activity | Molecular_function	9	10677	1	214	0	0	0	1	1
GO:0003934 | GTP cyclohydrolase I activity | Molecular_function	8	10677	1	214	0	0	0	1	1
GO:0003937 | IMP cyclohydrolase activity | Molecular_function	13	10677	1	214	0	0	0	1	1
GO:0004067 | asparaginase activity | Molecular_function	4	10677	1	214	0	0	0	1	1
GO:0017057 | 6-phosphogluconolactonase activity | Molecular_function	6	10677	1	214	0	0	0	1	1
GO:0004045 | aminoacyl-tRNA hydrolase activity | Molecular_function	7	10677	1	214	0	0	0	1	1
GO:0031045 | dense core granule | Cellular_component	1	10677	1	214	0	0	0	1	1
GO:0008833 | deoxyribonuclease IV (phage-T4-induced) activity | Molecular_function	5	10677	1	214	0	0	0	1	1
GO:0008853 | exodeoxyribonuclease III activity | Molecular_function	11	10677	1	214	0	0	0	1	1
GO:0033897 | ribonuclease T2 activity | Molecular_function	7	10677	1	214	0	0	0	1	1
GO:0008409 | 5'-3' exonuclease activity | Molecular_function	2	10677	1	214	0	0	0	1	1
GO:0004416 | hydroxyacylglutathione hydrolase activity | Molecular_function	6	10677	1	214	0	0	0	1	1
GO:0018738 | S-formylglutathione hydrolase activity | Molecular_function	8	10677	1	214	0	0	0	1	1
GO:0004013 | adenosylhomocysteinase activity | Molecular_function	6	10677	1	214	0	0	0	1	1
GO:0004560 | alpha-L-fucosidase activity | Molecular_function	9	10677	1	214	0	0	0	1	1
GO:0004565 | beta-galactosidase activity | Molecular_function	6	10677	1	214	0	0	0	1	1
GO:0004339 | glucan 1,4-alpha-glucosidase activity | Molecular_function	17	10677	1	214	0	0	0	1	1
GO:0004573 | mannosyl-oligosaccharide glucosidase activity | Molecular_function	21	10677	1	214	0	0	0	1	1
GO:0004563 | beta-N-acetylhexosaminidase activity | Molecular_function	7	10677	1	214	0	0	0	1	1
GO:0004415 | hyalurononglucosaminidase activity | Molecular_function	13	10677	1	214	0	0	0	1	1
GO:0033925 | mannosyl-glycoprotein endo-beta-N-acetylglucosaminidase activity | Molecular_function	4	10677	1	214	0	0	0	1	1
GO:0016808 | proprotein convertase activity | Molecular_function	2	10677	1	214	0	0	0	1	1
GO:0008239 | dipeptidyl-peptidase activity | Molecular_function	12	10677	1	214	0	0	0	1	1
GO:0008241 | peptidyl-dipeptidase activity | Molecular_function	7	10677	1	214	0	0	0	1	1
GO:0004512 | inositol-3-phosphate synthase activity | Molecular_function	6	10677	1	214	0	0	0	1	1
GO:0004347 | glucose-6-phosphate isomerase activity | Molecular_function	11	10677	1	214	0	0	0	1	1
GO:0004751 | ribose-5-phosphate isomerase activity | Molecular_function	9	10677	1	214	0	0	0	1	1
GO:0004807 | triose-phosphate isomerase activity | Molecular_function	8	10677	1	214	0	0	0	1	1
GO:0004452 | isopentenyl-diphosphate delta-isomerase activity | Molecular_function	6	10677	1	214	0	0	0	1	1
GO:0004610 | phosphoacetylglucosamine mutase activity | Molecular_function	3	10677	1	214	0	0	0	1	1
GO:0004619 | phosphoglycerate mutase activity | Molecular_function	11	10677	1	214	0	0	0	1	1
GO:0004615 | phosphomannomutase activity | Molecular_function	8	10677	1	214	0	0	0	1	1
GO:0004494 | methylmalonyl-CoA mutase activity | Molecular_function	5	10677	1	214	0	0	0	1	1
GO:0008830 | dTDP-4-dehydrorhamnose 3,5-epimerase activity | Molecular_function	6	10677	1	214	0	0	0	1	1
GO:0004750 | ribulose-phosphate 3-epimerase activity | Molecular_function	6	10677	1	214	0	0	0	1	1
GO:0003978 | UDP-glucose 4-epimerase activity | Molecular_function	8	10677	1	214	0	0	0	1	1
GO:0004736 | pyruvate carboxylase activity | Molecular_function	6	10677	1	214	0	0	0	1	1
GO:0004357 | glutamate-cysteine ligase activity | Molecular_function	10	10677	1	214	0	0	0	1	1
GO:0004363 | glutathione synthase activity | Molecular_function	14	10677	1	214	0	0	0	1	1
GO:0004639 | phosphoribosylaminoimidazolesuccinocarboxamide synthase activity | Molecular_function	10	10677	1	214	0	0	0	1	1
GO:0004326 | tetrahydrofolylpolyglutamate synthase activity | Molecular_function	11	10677	1	214	0	0	0	1	1
GO:0004019 | adenylosuccinate synthase activity | Molecular_function	15	10677	1	214	0	0	0	1	1
GO:0004075 | biotin carboxylase activity | Molecular_function	4	10677	1	214	0	0	0	1	1
GO:0004077 | biotin-[acetyl-CoA-carboxylase] ligase activity | Molecular_function	11	10677	1	214	0	0	0	1	1
GO:0004086 | carbamoyl-phosphate synthase activity | Molecular_function	12	10677	1	214	0	0	0	1	1
GO:0003922 | GMP synthase (glutamine-hydrolyzing) activity | Molecular_function	7	10677	1	214	0	0	0	1	1
GO:0003952 | NAD+ synthase (glutamine-hydrolyzing) activity | Molecular_function	9	10677	1	214	0	0	0	1	1
GO:0004642 | phosphoribosylformylglycinamidine synthase activity | Molecular_function	2	10677	1	214	0	0	0	1	1
GO:0030272 | 5-formyltetrahydrofolate cyclo-ligase activity | Molecular_function	6	10677	1	214	0	0	0	1	1
GO:0004641 | phosphoribosylformylglycinamidine cyclo-ligase activity | Molecular_function	5	10677	1	214	0	0	0	1	1
GO:0004329 | formate-tetrahydrofolate ligase activity | Molecular_function	7	10677	1	214	0	0	0	1	1
GO:0004637 | phosphoribosylamine-glycine ligase activity | Molecular_function	6	10677	1	214	0	0	0	1	1
GO:0004816 | asparagine-tRNA ligase activity | Molecular_function	5	10677	1	214	0	0	0	1	1
GO:0004815 | aspartate-tRNA ligase activity | Molecular_function	14	10677	1	214	0	0	0	1	1
GO:0004819 | glutamine-tRNA ligase activity | Molecular_function	9	10677	1	214	0	0	0	1	1
GO:0004820 | glycine-tRNA ligase activity | Molecular_function	8	10677	1	214	0	0	0	1	1
GO:0004829 | threonine-tRNA ligase activity | Molecular_function	9	10677	1	214	0	0	0	1	1
GO:0004830 | tryptophan-tRNA ligase activity | Molecular_function	22	10677	1	214	0	0	0	1	1
GO:0004831 | tyrosine-tRNA ligase activity | Molecular_function	12	10677	1	214	0	0	0	1	1
GO:0003987 | acetate-CoA ligase activity | Molecular_function	4	10677	1	214	0	0	0	1	1
GO:0030055 | cell-substrate junction | Cellular_component	1	10677	1	214	0	0	0	1	1
GO:0004139 | deoxyribose-phosphate aldolase activity | Molecular_function	8	10677	1	214	0	0	0	1	1
GO:0031616 | spindle pole centrosome | Cellular_component	1	10677	1	214	0	0	0	1	1
GO:0004163 | diphosphomevalonate decarboxylase activity | Molecular_function	8	10677	1	214	0	0	0	1	1
GO:0050080 | malonyl-CoA decarboxylase activity | Molecular_function	7	10677	1	214	0	0	0	1	1
GO:0004609 | phosphatidylserine decarboxylase activity | Molecular_function	7	10677	1	214	0	0	0	1	1
GO:0004638 | phosphoribosylaminoimidazole carboxylase activity | Molecular_function	6	10677	1	214	0	0	0	1	1
GO:0008815 | citrate (pro-3S)-lyase activity | Molecular_function	5	10677	1	214	0	0	0	1	1
GO:0016844 | strictosidine synthase activity | Molecular_function	15	10677	1	214	0	0	0	1	1
GO:0016841 | ammonia-lyase activity | Molecular_function	7	10677	1	214	0	0	0	1	1
GO:0004397 | histidine ammonia-lyase activity | Molecular_function	5	10677	1	214	0	0	0	1	1
GO:0004794 | L-threonine ammonia-lyase activity | Molecular_function	5	10677	1	214	0	0	0	1	1
GO:0003874 | 6-pyruvoyltetrahydropterin synthase activity | Molecular_function	6	10677	1	214	0	0	0	1	1
GO:0008124 | 4-alpha-hydroxytetrahydrobiopterin dehydratase activity | Molecular_function	8	10677	1	214	0	0	0	1	1
GO:0004300 | enoyl-CoA hydratase activity | Molecular_function	7	10677	1	214	0	0	0	1	1
GO:0004333 | fumarate hydratase activity | Molecular_function	5	10677	1	214	0	0	0	1	1
GO:0016846 | carbon-sulfur lyase activity | Molecular_function	5	10677	1	214	0	0	0	1	1
GO:0004408 | holocytochrome-c synthase activity | Molecular_function	8	10677	1	214	0	0	0	1	1
GO:0004325 | ferrochelatase activity | Molecular_function	5	10677	1	214	0	0	0	1	1
GO:0034609 | spicule insertion | Biological_process	1	10677	1	214	0	0	0	1	1
GO:0004411 | homogentisate 1,2-dioxygenase activity | Molecular_function	13	10677	1	214	0	0	0	1	1
GO:0004833 | tryptophan 2,3-dioxygenase activity | Molecular_function	15	10677	1	214	0	0	0	1	1
GO:0002164 | larval development | Biological_process	1	10677	1	214	0	0	0	1	1
GO:0004500 | dopamine beta-monooxygenase activity | Molecular_function	28	10677	1	214	0	0	0	1	1
GO:0016714 | oxidoreductase activity, acting on paired donors, with incorporation or reduction of molecular oxygen, reduced pteridine as one donor, and incorporation of one atom of oxygen | Molecular_function	21	10677	1	214	0	0	0	1	1
GO:0008812 | choline dehydrogenase activity | Molecular_function	6	10677	1	214	0	0	0	1	1
GO:0004459 | L-lactate dehydrogenase activity | Molecular_function	8	10677	1	214	0	0	0	1	1
GO:0004470 | malic enzyme activity | Molecular_function	8	10677	1	214	0	0	0	1	1
GO:0008442 | 3-hydroxyisobutyrate dehydrogenase activity | Molecular_function	5	10677	1	214	0	0	0	1	1
GO:0004345 | glucose-6-phosphate dehydrogenase activity | Molecular_function	11	10677	1	214	0	0	0	1	1
GO:0003938 | IMP dehydrogenase activity | Molecular_function	4	10677	1	214	0	0	0	1	1
GO:0004450 | isocitrate dehydrogenase (NADP+) activity | Molecular_function	17	10677	1	214	0	0	0	1	1
GO:0051903 | S-(hydroxymethyl)glutathione dehydrogenase activity | Molecular_function	8	10677	1	214	0	0	0	1	1
GO:0016679 | oxidoreductase activity, acting on diphenols and related substances as donors | Molecular_function	10	10677	1	214	0	0	0	1	1
GO:0003920 | GMP reductase activity | Molecular_function	8	10677	1	214	0	0	0	1	1
GO:0004148 | dihydrolipoyl dehydrogenase activity | Molecular_function	5	10677	1	214	0	0	0	1	1
GO:0008475 | procollagen-lysine 5-dioxygenase activity | Molecular_function	6	10677	1	214	0	0	0	1	1
GO:0050113 | inositol oxygenase activity | Molecular_function	7	10677	1	214	0	0	0	1	1
GO:0008113 | peptide-methionine-(S)-S-oxide reductase activity | Molecular_function	9	10677	1	214	0	0	0	1	1
GO:0004739 | pyruvate dehydrogenase (acetyl-transferring) activity | Molecular_function	7	10677	1	214	0	0	0	1	1
GO:0004491 | methylmalonate-semialdehyde dehydrogenase (acylating) activity | Molecular_function	8	10677	1	214	0	0	0	1	1
GO:0004146 | dihydrofolate reductase activity | Molecular_function	10	10677	1	214	0	0	0	1	1
GO:0016155 | formyltetrahydrofolate dehydrogenase activity | Molecular_function	6	10677	1	214	0	0	0	1	1
GO:0004489 | methylenetetrahydrofolate reductase (NADPH) activity | Molecular_function	10	10677	1	214	0	0	0	1	1
GO:0004174 | electron-transferring-flavoprotein dehydrogenase activity | Molecular_function	7	10677	1	214	0	0	0	1	1
GO:0015930 | glutamate synthase activity | Molecular_function	11	10677	1	214	0	0	0	1	1
GO:0045181 | glutamate synthase activity, NADH or NADPH as acceptor | Molecular_function	6	10677	1	214	0	0	0	1	1
GO:0016040 | glutamate synthase (NADH) activity | Molecular_function	6	10677	1	214	0	0	0	1	1
GO:0004375 | glycine dehydrogenase (decarboxylating) activity | Molecular_function	10	10677	1	214	0	0	0	1	1
GO:0008131 | amine oxidase activity | Molecular_function	2	10677	1	214	0	0	0	1	1
GO:0004733 | pyridoxamine-phosphate oxidase activity | Molecular_function	8	10677	1	214	0	0	0	1	1
GO:0008890 | glycine C-acetyltransferase activity | Molecular_function	6	10677	1	214	0	0	0	1	1
GO:0004742 | dihydrolipoyllysine-residue acetyltransferase activity | Molecular_function	6	10677	1	214	0	0	0	1	1
GO:0004315 | 3-oxoacyl-[acyl-carrier-protein] synthase activity | Molecular_function	5	10677	1	214	0	0	0	1	1
GO:0004379 | glycylpeptide N-tetradecanoyltransferase activity | Molecular_function	9	10677	1	214	0	0	0	1	1
GO:0004108 | citrate (Si)-synthase activity | Molecular_function	6	10677	1	214	0	0	0	1	1
GO:0004421 | hydroxymethylglutaryl-CoA synthase activity | Molecular_function	7	10677	1	214	0	0	0	1	1
GO:0004057 | arginyltransferase activity | Molecular_function	6	10677	1	214	0	0	0	1	1
GO:0003839 | gamma-glutamylcyclotransferase activity | Molecular_function	6	10677	1	214	0	0	0	1	1
GO:0004801 | transaldolase activity | Molecular_function	4	10677	1	214	0	0	0	1	1
GO:0008817 | cob(I)yrinic acid a,c-diamide adenosyltransferase activity | Molecular_function	6	10677	1	214	0	0	0	1	1
GO:0004161 | dimethylallyltranstransferase activity | Molecular_function	7	10677	1	214	0	0	0	1	1
GO:0008455 | alpha-1,6-mannosylglycoprotein 2-beta-N-acetylglucosaminyltransferase activity | Molecular_function	6	10677	1	214	0	0	0	1	1
GO:0006307 | DNA dealkylation | Biological_process	1	10677	1	214	0	0	0	1	1
GO:0004373 | glycogen (starch) synthase activity | Molecular_function	8	10677	1	214	0	0	0	1	1
GO:0004576 | oligosaccharyl transferase activity | Molecular_function	9	10677	1	214	0	0	0	1	1
GO:0004645 | phosphorylase activity | Molecular_function	10	10677	1	214	0	0	0	1	1
GO:0003999 | adenine phosphoribosyltransferase activity | Molecular_function	4	10677	1	214	0	0	0	1	1
GO:0004044 | amidophosphoribosyltransferase activity | Molecular_function	6	10677	1	214	0	0	0	1	1
GO:0004422 | hypoxanthine phosphoribosyltransferase activity | Molecular_function	4	10677	1	214	0	0	0	1	1
GO:0004516 | nicotinate phosphoribosyltransferase activity | Molecular_function	9	10677	1	214	0	0	0	1	1
GO:0004731 | purine-nucleoside phosphorylase activity | Molecular_function	6	10677	1	214	0	0	0	1	1
GO:0003867 | 4-aminobutyrate transaminase activity | Molecular_function	4	10677	1	214	0	0	0	1	1
GO:0004360 | glutamine-fructose-6-phosphate transaminase (isomerizing) activity | Molecular_function	7	10677	1	214	0	0	0	1	1
GO:0004838 | L-tyrosine:2-oxoglutarate aminotransferase activity | Molecular_function	5	10677	1	214	0	0	0	1	1
GO:0016743 | carboxyl- or carbamoyltransferase activity | Molecular_function	14	10677	1	214	0	0	0	1	1
GO:0004070 | aspartate carbamoyltransferase activity | Molecular_function	9	10677	1	214	0	0	0	1	1
GO:0004799 | thymidylate synthase activity | Molecular_function	6	10677	1	214	0	0	0	1	1
GO:0008705 | methionine synthase activity | Molecular_function	9	10677	1	214	0	0	0	1	1
GO:0008425 | 2-polyprenyl-6-methoxy-1,4-benzoquinone methyltransferase activity | Molecular_function	6	10677	1	214	0	0	0	1	1
GO:0015667 | site-specific DNA-methyltransferase (cytosine-N4-specific) activity | Molecular_function	10	10677	1	214	0	0	0	1	1
GO:0004372 | glycine hydroxymethyltransferase activity | Molecular_function	6	10677	1	214	0	0	0	1	1
GO:0004643 | phosphoribosylaminoimidazolecarboxamide formyltransferase activity | Molecular_function	13	10677	1	214	0	0	0	1	1
GO:0004644 | phosphoribosylglycinamide formyltransferase activity | Molecular_function	5	10677	1	214	0	0	0	1	1
GO:0043196 | varicosity | Cellular_component	2	10677	1	214	0	0	0	1	1
GO:0016429 | tRNA (adenine-N1-)-methyltransferase activity | Molecular_function	6	10677	1	214	0	0	0	1	1
GO:0016765 | transferase activity, transferring alkyl or aryl (other than methyl) groups | Molecular_function	10	10677	1	214	0	0	0	1	1
GO:0004164 | diphthine synthase activity | Molecular_function	9	10677	1	214	0	0	0	1	1
GO:0003908 | methylated-DNA-[protein]-cysteine S-methyltransferase activity | Molecular_function	8	10677	1	214	0	0	0	1	1
GO:0004788 | thiamin diphosphokinase activity | Molecular_function	9	10677	1	214	0	0	0	1	1
GO:0004349 | glutamate 5-kinase activity | Molecular_function	7	10677	1	214	0	0	0	1	1
GO:0004747 | ribokinase activity | Molecular_function	7	10677	1	214	0	0	0	1	1
GO:0004715 | non-membrane spanning protein tyrosine kinase activity | Molecular_function	6	10677	1	214	0	0	0	1	1
GO:0005003 | ephrin receptor activity | Molecular_function	7	10677	1	214	0	0	0	1	1
GO:0008478 | pyridoxal kinase activity | Molecular_function	7	10677	1	214	0	0	0	1	1
GO:0008531 | riboflavin kinase activity | Molecular_function	8	10677	1	214	0	0	0	1	1
GO:0004765 | shikimate kinase activity | Molecular_function	11	10677	1	214	0	0	0	1	1
GO:0003919 | FMN adenylyltransferase activity | Molecular_function	4	10677	1	214	0	0	0	1	1
GO:0004781 | sulfate adenylyltransferase (ATP) activity | Molecular_function	9	10677	1	214	0	0	0	1	1
GO:0004605 | phosphatidate cytidylyltransferase activity | Molecular_function	6	10677	1	214	0	0	0	1	1
GO:0008444 | CDP-diacylglycerol-glycerol-3-phosphate 3-phosphatidyltransferase activity | Molecular_function	2	10677	1	214	0	0	0	1	1
GO:0008897 | holo-[acyl-carrier-protein] synthase activity | Molecular_function	14	10677	1	214	0	0	0	1	1
GO:0008963 | phospho-N-acetylmuramoyl-pentapeptide-transferase activity | Molecular_function	12	10677	1	214	0	0	0	1	1
GO:0016500 | protein-hormone receptor activity | Molecular_function	8	10677	1	214	0	0	0	1	1
GO:0005199 | structural constituent of cell wall | Molecular_function	10	10677	1	214	0	0	0	1	1
GO:0017127 | cholesterol transporter activity | Molecular_function	3	10677	1	214	0	0	0	1	1
GO:0015197 | peptide transporter activity | Molecular_function	6	10677	1	214	0	0	0	1	1
GO:0006350 | transcription | Biological_process	63	10677	1	214	0	0	0	1	1
GO:0015377 | cation:chloride symporter activity | Molecular_function	3	10677	1	214	0	0	0	1	1
GO:0050684 | regulation of mRNA processing | Biological_process	1	10677	1	214	0	0	0	1	1
GO:0005219 | ryanodine-sensitive calcium-release channel activity | Molecular_function	8	10677	1	214	0	0	0	1	1
GO:0046847 | filopodium assembly | Biological_process	9	10677	1	214	0	0	0	1	1
GO:0043461 | proton-transporting ATP synthase complex assembly | Biological_process	7	10677	1	214	0	0	0	1	1
GO:0007021 | tubulin complex assembly | Biological_process	8	10677	1	214	0	0	0	1	1
GO:0042256 | mature ribosome assembly | Biological_process	7	10677	1	214	0	0	0	1	1
GO:0048010 | vascular endothelial growth factor receptor signaling pathway | Biological_process	7	10677	1	214	0	0	0	1	1
GO:0007030 | Golgi organization | Biological_process	10	10677	1	214	0	0	0	1	1
GO:0042558 | pteridine and derivative metabolic process | Biological_process	7	10677	1	214	0	0	0	1	1
GO:0006772 | thiamin metabolic process | Biological_process	7	10677	1	214	0	0	0	1	1
GO:0016598 | protein arginylation | Biological_process	6	10677	1	214	0	0	0	1	1
GO:0046952 | ketone body catabolic process | Biological_process	4	10677	1	214	0	0	0	1	1
GO:0009166 | nucleotide catabolic process | Biological_process	5	10677	1	214	0	0	0	1	1
GO:0009264 | deoxyribonucleotide catabolic process | Biological_process	8	10677	1	214	0	0	0	1	1
GO:0006106 | fumarate metabolic process | Biological_process	5	10677	1	214	0	0	0	1	1
GO:0006102 | isocitrate metabolic process | Biological_process	17	10677	1	214	0	0	0	1	1
GO:0019358 | nicotinate nucleotide salvage | Biological_process	7	10677	1	214	0	0	0	1	1
GO:0009443 | pyridoxal 5'-phosphate salvage | Biological_process	5	10677	1	214	0	0	0	1	1
GO:0015936 | coenzyme A metabolic process | Biological_process	10	10677	1	214	0	0	0	1	1
GO:0006014 | D-ribose metabolic process | Biological_process	7	10677	1	214	0	0	0	1	1
GO:0046080 | dUTP metabolic process | Biological_process	9	10677	1	214	0	0	0	1	1
GO:0006163 | purine nucleotide metabolic process | Biological_process	5	10677	1	214	0	0	0	1	1
GO:0009117 | nucleotide metabolic process | Biological_process	8	10677	1	214	0	0	0	1	1
GO:0009132 | nucleoside diphosphate metabolic process | Biological_process	5	10677	1	214	0	0	0	1	1
GO:0015671 | oxygen transport | Biological_process	65	10677	1	214	0	0	0	1	1
GO:0019307 | mannose biosynthetic process | Biological_process	8	10677	1	214	0	0	0	1	1
GO:0006021 | inositol biosynthetic process | Biological_process	6	10677	1	214	0	0	0	1	1
GO:0006069 | ethanol oxidation | Biological_process	8	10677	1	214	0	0	0	1	1
GO:0006004 | fucose metabolic process | Biological_process	8	10677	1	214	0	0	0	1	1
GO:0009877 | nodulation | Biological_process	26	10677	1	214	0	0	0	1	1
GO:0009405 | pathogenesis | Biological_process	16	10677	1	214	0	0	0	1	1
GO:0050826 | response to freezing | Biological_process	54	10677	1	214	0	0	0	1	1
GO:0030904 | retromer complex | Cellular_component	8	10677	1	214	0	0	0	1	1
GO:0042600 | chorion | Cellular_component	13	10677	1	214	0	0	0	1	1
GO:0005971 | ribonucleoside-diphosphate reductase complex | Cellular_component	8	10677	1	214	0	0	0	1	1
GO:0005956 | protein kinase CK2 complex | Cellular_component	7	10677	1	214	0	0	0	1	1
GO:0009341 | beta-galactosidase complex | Cellular_component	6	10677	1	214	0	0	0	1	1
GO:0035197 | siRNA binding | Molecular_function	1	10677	1	214	0	0	0	1	1
GO:0044205 | 'de | Biological_process	6	10677	1	214	0	0	0	1	1
GO:0071267 | L-methionine | Biological_process	2	10677	1	214	0	0	0	1	1
GO:0090124 | N-4 | Biological_process	6	10677	1	214	0	0	0	1	1
GO:0044183 | protein | Molecular_function	3	10677	1	214	0	0	0	1	1
GO:0032970 | regulation of actin filament-based process | Biological_process	5	10677	5	214	0	0	0	1	1
GO:0005876 | spindle microtubule | Cellular_component	6	10677	5	214	0	0	0	1	1
GO:0030155 | regulation of cell adhesion | Biological_process	11	10677	5	214	0	0	0	1	1
GO:0008286 | insulin receptor signaling pathway | Biological_process	6	10677	5	214	0	0	0	1	1
GO:0005834 | heterotrimeric G-protein complex | Cellular_component	31	10677	5	214	0	0	0	1	1
GO:0031344 | regulation of cell projection organization | Biological_process	5	10677	5	214	0	0	0	1	1
GO:0005681 | spliceosome | Cellular_component	40	10677	5	214	0	0	0	1	1
GO:0033554 | cellular response to stress | Biological_process	8	10677	5	214	0	0	0	1	1
GO:0030056 | hemidesmosome | Cellular_component	7	10677	5	214	0	0	0	1	1
GO:0006636 | unsaturated fatty acid biosynthetic process | Biological_process	5	10677	5	214	0	0	0	1	1
GO:0005201 | extracellular matrix structural constituent | Molecular_function	20	10677	5	214	0	0	0	1	1
GO:0007091 | mitotic metaphase/anaphase transition | Biological_process	5	10677	5	214	0	0	0	1	1
GO:0043068 | positive regulation of programmed cell death | Biological_process	5	10677	5	214	0	0	0	1	1
GO:0016478 | negative regulation of translation | Biological_process	5	10677	5	214	0	0	0	1	1
GO:0048675 | axon extension | Biological_process	9	10677	5	214	0	0	0	1	1
GO:0016226 | iron-sulfur cluster assembly | Biological_process	25	10677	5	214	0	0	0	1	1
GO:0006120 | mitochondrial electron transport, NADH to ubiquinone | Biological_process	11	10677	5	214	0	0	0	1	1
GO:0030414 | peptidase inhibitor activity | Molecular_function	32	10677	5	214	0	0	0	1	1
GO:0015929 | hexosaminidase activity | Molecular_function	7	10677	5	214	0	0	0	1	1
GO:0004652 | polynucleotide adenylyltransferase activity | Molecular_function	22	10677	5	214	0	0	0	1	1
GO:0004012 | phospholipid-translocating ATPase activity | Molecular_function	37	10677	5	214	0	0	0	1	1
GO:0000805 | X chromosome | Cellular_component	6	10677	5	214	0	0	0	1	1
GO:0032569 | specific transcription from RNA polymerase II promoter | Biological_process	5	10677	5	214	0	0	0	1	1
GO:0004407 | histone deacetylase activity | Molecular_function	35	10677	5	214	0	0	0	1	1
GO:0000723 | telomere maintenance | Biological_process	5	10677	5	214	0	0	0	1	1
GO:0030529 | ribonucleoprotein complex | Cellular_component	42	10677	5	214	0	0	0	1	1
GO:0017148 | negative regulation of translation | Biological_process	6	10677	5	214	0	0	0	1	1
GO:0000049 | tRNA binding | Molecular_function	35	10677	5	214	0	0	0	1	1
GO:0003682 | chromatin binding | Molecular_function	64	10677	5	214	0	0	0	1	1
GO:0022891 | substrate-specific transmembrane transporter activity | Molecular_function	59	10677	5	214	0	0	0	1	1
GO:0000077 | DNA damage checkpoint | Biological_process	5	10677	5	214	0	0	0	1	1
GO:0015464 | acetylcholine receptor activity | Molecular_function	9	10677	5	214	0	0	0	1	1
GO:0016810 | hydrolase activity, acting on carbon-nitrogen (but not peptide) bonds | Molecular_function	43	10677	5	214	0	0	0	1	1
GO:0042218 | 1-aminocyclopropane-1-carboxylate biosynthetic process | Biological_process	22	10677	5	214	0	0	0	1	1
GO:0004356 | glutamate-ammonia ligase activity | Molecular_function	39	10677	5	214	0	0	0	1	1
GO:0051295 | establishment of meiotic spindle localization | Biological_process	5	10677	5	214	0	0	0	1	1
GO:0042578 | phosphoric ester hydrolase activity | Molecular_function	25	10677	5	214	0	0	0	1	1
GO:0010552 | positive regulation of specific transcription from RNA polymerase II promoter | Biological_process	6	10677	5	214	0	0	0	1	1
GO:0019898 | extrinsic to membrane | Cellular_component	38	10677	5	214	0	0	0	1	1
GO:0008287 | protein serine/threonine phosphatase complex | Cellular_component	56	10677	5	214	0	0	0	1	1
GO:0016888 | endodeoxyribonuclease activity, producing 5'-phosphomonoesters | Molecular_function	29	10677	5	214	0	0	0	1	1
GO:0033179 | proton-transporting V-type ATPase, V0 domain | Cellular_component	30	10677	5	214	0	0	0	1	1
GO:0016469 | proton-transporting two-sector ATPase complex | Cellular_component	37	10677	5	214	0	0	0	1	1
GO:0030539 | male genitalia development | Biological_process	5	10677	5	214	0	0	0	1	1
GO:0045261 | proton-transporting ATP synthase complex, catalytic core F(1) | Cellular_component	41	10677	5	214	0	0	0	1	1
GO:0009411 | response to UV | Biological_process	12	10677	5	214	0	0	0	1	1
GO:0046854 | phosphoinositide phosphorylation | Biological_process	50	10677	5	214	0	0	0	1	1
GO:0030833 | regulation of actin filament polymerization | Biological_process	39	10677	5	214	0	0	0	1	1
GO:0051296 | establishment of meiotic spindle orientation | Biological_process	5	10677	5	214	0	0	0	1	1
GO:0009435 | NAD biosynthetic process | Biological_process	42	10677	5	214	0	0	0	1	1
GO:0000737 | DNA catabolic process, endonucleolytic | Biological_process	5	10677	5	214	0	0	0	1	1
GO:0005942 | phosphoinositide 3-kinase complex | Cellular_component	39	10677	5	214	0	0	0	1	1
GO:0051276 | chromosome organization | Biological_process	38	10677	5	214	0	0	0	1	1
GO:0003690 | double-stranded DNA binding | Molecular_function	14	10677	5	214	0	0	0	1	1
GO:0006874 | cellular calcium ion homeostasis | Biological_process	12	10677	5	214	0	0	0	1	1
GO:0005388 | calcium-transporting ATPase activity | Molecular_function	28	10677	5	214	0	0	0	1	1
GO:0005086 | ARF guanyl-nucleotide exchange factor activity | Molecular_function	46	10677	5	214	0	0	0	1	1
GO:0003713 | transcription coactivator activity | Molecular_function	10	10677	5	214	0	0	0	1	1
GO:0032504 | multicellular organism reproduction | Biological_process	8	10677	5	214	0	0	0	1	1
GO:0009396 | folic acid and derivative biosynthetic process | Biological_process	41	10677	5	214	0	0	0	1	1
GO:0006529 | asparagine biosynthetic process | Biological_process	28	10677	5	214	0	0	0	1	1
GO:0006542 | glutamine biosynthetic process | Biological_process	36	10677	5	214	0	0	0	1	1
GO:0005375 | copper ion transmembrane transporter activity | Molecular_function	75	10677	5	214	0	0	0	1	1
GO:0046168 | glycerol-3-phosphate catabolic process | Biological_process	25	10677	5	214	0	0	0	1	1
GO:0008285 | negative regulation of cell proliferation | Biological_process	5	10677	5	214	0	0	0	1	1
GO:0006505 | GPI anchor metabolic process | Biological_process	51	10677	5	214	0	0	0	1	1
GO:0050954 | sensory perception of mechanical stimulus | Biological_process	6	10677	5	214	0	0	0	1	1
GO:0046488 | phosphatidylinositol metabolic process | Biological_process	31	10677	5	214	0	0	0	1	1
GO:0007160 | cell-matrix adhesion | Biological_process	65	10677	5	214	0	0	0	1	1
GO:0000775 | chromosome, centromeric region | Cellular_component	31	10677	5	214	0	0	0	1	1
GO:0006888 | ER to Golgi vesicle-mediated transport | Biological_process	69	10677	5	214	0	0	0	1	1
GO:0006626 | protein targeting to mitochondrion | Biological_process	32	10677	5	214	0	0	0	1	1
GO:0042395 | ecdysis, collagen and cuticulin-based cuticle | Biological_process	5	10677	5	214	0	0	0	1	1
GO:0032012 | regulation of ARF protein signal transduction | Biological_process	46	10677	5	214	0	0	0	1	1
GO:0031594 | neuromuscular junction | Cellular_component	10	10677	5	214	0	0	0	1	1
GO:0006937 | regulation of muscle contraction | Biological_process	6	10677	5	214	0	0	0	1	1
GO:0016538 | cyclin-dependent protein kinase regulator activity | Molecular_function	22	10677	5	214	0	0	0	1	1
GO:0015385 | sodium:hydrogen antiporter activity | Molecular_function	62	10677	5	214	0	0	0	1	1
GO:0048846 | axon extension involved in axon guidance | Biological_process	7	10677	5	214	0	0	0	1	1
GO:0004629 | phospholipase C activity | Molecular_function	52	10677	5	214	0	0	0	1	1
GO:0004435 | phosphoinositide phospholipase C activity | Molecular_function	60	10677	5	214	0	0	0	1	1
GO:0004523 | ribonuclease H activity | Molecular_function	82	10677	5	214	0	0	0	1	1
GO:0008484 | sulfuric ester hydrolase activity | Molecular_function	53	10677	5	214	0	0	0	1	1
GO:0016291 | acyl-CoA thioesterase activity | Molecular_function	55	10677	5	214	0	0	0	1	1
GO:0009982 | pseudouridine synthase activity | Molecular_function	41	10677	5	214	0	0	0	1	1
GO:0008716 | D-alanine-D-alanine ligase activity | Molecular_function	32	10677	5	214	0	0	0	1	1
GO:0043229 | intracellular organelle | Cellular_component	7	10677	5	214	0	0	0	1	1
GO:0016884 | carbon-nitrogen ligase activity, with glutamine as amido-N-donor | Molecular_function	89	10677	5	214	0	0	0	1	1
GO:0004066 | asparagine synthase (glutamine-hydrolyzing) activity | Molecular_function	28	10677	5	214	0	0	0	1	1
GO:0004697 | protein kinase C activity | Molecular_function	47	10677	5	214	0	0	0	1	1
GO:0006970 | response to osmotic stress | Biological_process	6	10677	5	214	0	0	0	1	1
GO:0016851 | magnesium chelatase activity | Molecular_function	39	10677	5	214	0	0	0	1	1
GO:0008013 | beta-catenin binding | Molecular_function	11	10677	5	214	0	0	0	1	1
GO:0016847 | 1-aminocyclopropane-1-carboxylate synthase activity | Molecular_function	29	10677	5	214	0	0	0	1	1
GO:0009636 | response to toxin | Biological_process	16	10677	5	214	0	0	0	1	1
GO:0045747 | positive regulation of Notch signaling pathway | Biological_process	8	10677	5	214	0	0	0	1	1
GO:0050920 | regulation of chemotaxis | Biological_process	10	10677	5	214	0	0	0	1	1
GO:0008121 | ubiquinol-cytochrome-c reductase activity | Molecular_function	35	10677	5	214	0	0	0	1	1
GO:0016624 | oxidoreductase activity, acting on the aldehyde or oxo group of donors, disulfide as acceptor | Molecular_function	39	10677	5	214	0	0	0	1	1
GO:0030241 | muscle thick filament assembly | Biological_process	5	10677	5	214	0	0	0	1	1
GO:0031143 | pseudopodium | Cellular_component	6	10677	5	214	0	0	0	1	1
GO:0046912 | transferase activity, transferring acyl groups, acyl groups converted into alkyl on transfer | Molecular_function	33	10677	5	214	0	0	0	1	1
GO:0007097 | nuclear migration | Biological_process	6	10677	5	214	0	0	0	1	1
GO:0016780 | phosphotransferase activity, for other substituted phosphate groups | Molecular_function	42	10677	5	214	0	0	0	1	1
GO:0003712 | transcription cofactor activity | Molecular_function	69	10677	5	214	0	0	0	1	1
GO:0016564 | transcription repressor activity | Molecular_function	8	10677	5	214	0	0	0	1	1
GO:0004402 | histone acetyltransferase activity | Molecular_function	58	10677	5	214	0	0	0	1	1
GO:0031175 | neuron projection development | Biological_process	5	10677	5	214	0	0	0	1	1
GO:0005818 | aster | Cellular_component	6	10677	5	214	0	0	0	1	1
GO:0046536 | dosage compensation complex | Cellular_component	5	10677	5	214	0	0	0	1	1
GO:0006265 | DNA topological change | Biological_process	61	10677	5	214	0	0	0	1	1
GO:0043071 | positive regulation of programmed cell death | Biological_process	6	10677	5	214	0	0	0	1	1
GO:0007338 | single fertilization | Biological_process	7	10677	5	214	0	0	0	1	1
GO:0070588 | calcium ion transmembrane transport | Biological_process	39	10677	5	214	0	0	0	1	1
GO:0015914 | phospholipid transport | Biological_process	37	10677	5	214	0	0	0	1	1
GO:0008307 | structural constituent of muscle | Molecular_function	5	10677	5	214	0	0	0	1	1
GO:0016567 | protein ubiquitination | Biological_process	61	10677	11	214	0	0	0	1	1
GO:0006367 | transcription initiation from RNA polymerase II promoter | Biological_process	93	10677	11	214	0	0	0	1	1
GO:0000922 | spindle pole | Cellular_component	22	10677	11	214	0	0	0	1	1
GO:0042803 | protein homodimerization activity | Molecular_function	30	10677	11	214	0	0	0	1	1
GO:0042254 | ribosome biogenesis | Biological_process	82	10677	11	214	0	0	0	1	1
GO:0040034 | regulation of development, heterochronic | Biological_process	19	10677	11	214	0	0	0	1	1
GO:0006936 | muscle contraction | Biological_process	12	10677	11	214	0	0	0	1	1
GO:0016818 | hydrolase activity, acting on acid anhydrides, in phosphorus-containing anhydrides | Molecular_function	108	10677	11	214	0	0	0	1	1
GO:0015935 | small ribosomal subunit | Cellular_component	66	10677	11	214	0	0	0	1	1
GO:0016592 | Srb-mediator complex | Cellular_component	117	10677	11	214	0	0	0	1	1
GO:0048666 | neuron development | Biological_process	14	10677	11	214	0	0	0	1	1
GO:0032266 | phosphatidylinositol 3-phosphate binding | Molecular_function	11	10677	11	214	0	0	0	1	1
GO:0004527 | exonuclease activity | Molecular_function	102	10677	11	214	0	0	0	1	1
GO:0005769 | early endosome | Cellular_component	12	10677	11	214	0	0	0	1	1
GO:0031581 | hemidesmosome assembly | Biological_process	13	10677	11	214	0	0	0	1	1
GO:0006414 | translational elongation | Biological_process	84	10677	11	214	0	0	0	1	1
GO:0017151 | DEAD/H-box RNA helicase binding | Molecular_function	11	10677	11	214	0	0	0	1	1
GO:0006506 | GPI anchor biosynthetic process | Biological_process	100	10677	11	214	0	0	0	1	1
GO:0008105 | asymmetric protein localization | Biological_process	13	10677	11	214	0	0	0	1	1
GO:0006836 | neurotransmitter transport | Biological_process	160	10677	11	214	0	0	0	1	1
GO:0051056 | regulation of small GTPase mediated signal transduction | Biological_process	97	10677	11	214	0	0	0	1	1
GO:0040038 | polar body extrusion after meiotic divisions | Biological_process	11	10677	11	214	0	0	0	1	1
GO:0004601 | peroxidase activity | Molecular_function	154	10677	11	214	0	0	0	1	1
GO:0003730 | mRNA 3'-UTR binding | Molecular_function	14	10677	11	214	0	0	0	1	1
GO:0001714 | endodermal cell fate specification | Biological_process	15	10677	11	214	0	0	0	1	1
GO:0005604 | basement membrane | Cellular_component	22	10677	11	214	0	0	0	1	1
GO:0016331 | morphogenesis of embryonic epithelium | Biological_process	12	10677	11	214	0	0	0	1	1
GO:0009880 | embryonic pattern specification | Biological_process	12	10677	11	214	0	0	0	1	1
GO:0005328 | neurotransmitter:sodium symporter activity | Molecular_function	148	10677	11	214	0	0	0	1	1
GO:0046933 | hydrogen ion transporting ATP synthase activity, rotational mechanism | Molecular_function	91	10677	11	214	0	0	0	1	1
GO:0001104 | RNA | Molecular_function	86	10677	11	214	0	0	0	1	1
GO:0030425 | dendrite | Cellular_component	26	10677	17	214	0	0	0	1	1
GO:0009103 | lipopolysaccharide biosynthetic process | Biological_process	140	10677	17	214	0	0	0	1	1
GO:0040014 | regulation of multicellular organism growth | Biological_process	24	10677	17	214	0	0	0	1	1
GO:0040012 | regulation of locomotion | Biological_process	22	10677	17	214	0	0	0	1	1
GO:0005921 | gap junction | Cellular_component	205	10677	17	214	0	0	0	1	1
GO:0006352 | transcription initiation | Biological_process	165	10677	17	214	0	0	0	1	1
GO:0016769 | transferase activity, transferring nitrogenous groups | Molecular_function	131	10677	17	214	0	0	0	1	1
GO:0006396 | RNA processing | Biological_process	256	10677	26	214	0	0	0	1	1
GO:0000132 | establishment of mitotic spindle orientation | Biological_process	31	10677	26	214	0	0	0	1	1
GO:0015035 | protein disulfide oxidoreductase activity | Molecular_function	186	10677	25	214	0	0	0	1	1
GO:0007283 | spermatogenesis | Biological_process	36	10677	25	214	0	0	0	1	1
GO:0004888 | transmembrane receptor activity | Molecular_function	979	10677	25	214	0	0	0	1	1
GO:0006979 | response to oxidative stress | Biological_process	175	10677	25	214	0	0	0	1	1
GO:0042626 | ATPase activity, coupled to transmembrane movement of substances | Molecular_function	283	10677	25	214	0	0	0	1	1
GO:0040022 | feminization of hermaphroditic germ-line | Biological_process	30	10677	25	214	0	0	0	1	1
GO:0016881 | acid-amino acid ligase activity | Molecular_function	210	10677	25	214	0	0	0	1	1
GO:0008138 | protein tyrosine/serine/threonine phosphatase activity | Molecular_function	245	10677	25	214	0	0	0	1	1
GO:0072327 | vulval | Biological_process	1	10677	0	214	0	0	0	1	1
GO:0035034 | histone acetyltransferase regulator activity | Molecular_function	1	10677	0	214	0	0	0	1	1
GO:0023041 | neuronal | Biological_process	1	10677	0	214	0	0	0	1	1
GO:0009631 | cold acclimation | Biological_process	1	10677	0	214	0	0	0	1	1
GO:0004890 | GABA-A receptor activity | Molecular_function	14	10677	0	214	0	0	0	1	1
GO:0051400 | BH domain binding | Molecular_function	1	10677	0	214	0	0	0	1	1
GO:0007168 | receptor guanylyl cyclase signaling pathway | Biological_process	3	10677	0	214	0	0	0	1	1
GO:0019826 | oxygen sensor activity | Molecular_function	1	10677	0	214	0	0	0	1	1
GO:0071947 | protein | Biological_process	1	10677	0	214	0	0	0	1	1
GO:2000311 | regulation | Biological_process	1	10677	0	214	0	0	0	1	1
GO:0035255 | ionotropic glutamate receptor binding | Molecular_function	1	10677	0	214	0	0	0	1	1
GO:0007588 | excretion | Biological_process	2	10677	0	214	0	0	0	1	1
GO:0015276 | ligand-gated ion channel activity | Molecular_function	1	10677	0	214	0	0	0	1	1
GO:0071259 | cellular | Biological_process	1	10677	0	214	0	0	0	1	1
GO:0048009 | insulin-like growth factor receptor signaling pathway | Biological_process	1	10677	0	214	0	0	0	1	1
GO:0000801 | central element | Cellular_component	1	10677	0	214	0	0	0	1	1
GO:0005791 | rough endoplasmic reticulum | Cellular_component	1	10677	0	214	0	0	0	1	1
GO:0005903 | brush border | Cellular_component	1	10677	0	214	0	0	0	1	1
GO:0016126 | sterol biosynthetic process | Biological_process	1	10677	0	214	0	0	0	1	1
GO:0007088 | regulation of mitosis | Biological_process	1	10677	0	214	0	0	0	1	1
GO:0035235 | ionotropic glutamate receptor signaling pathway | Biological_process	1	10677	0	214	0	0	0	1	1
GO:0008328 | ionotropic glutamate receptor complex | Cellular_component	1	10677	0	214	0	0	0	1	1
GO:0004971 | alpha-amino-3-hydroxy-5-methyl-4-isoxazole propionate selective glutamate receptor activity | Molecular_function	1	10677	0	214	0	0	0	1	1
GO:0016595 | glutamate binding | Molecular_function	1	10677	0	214	0	0	0	1	1
GO:0050913 | sensory perception of bitter taste | Biological_process	3	10677	0	214	0	0	0	1	1
GO:0048859 | formation of anatomical boundary | Biological_process	1	10677	0	214	0	0	0	1	1
GO:0005080 | protein kinase C binding | Molecular_function	1	10677	0	214	0	0	0	1	1
GO:0019003 | GDP binding | Molecular_function	2	10677	0	214	0	0	0	1	1
GO:0032412 | regulation of ion transmembrane transporter activity | Biological_process	1	10677	0	214	0	0	0	1	1
GO:0043088 | regulation of Cdc42 GTPase activity | Biological_process	1	10677	0	214	0	0	0	1	1
GO:0051707 | response to other organism | Biological_process	1	10677	0	214	0	0	0	1	1
GO:0080048 | GDP-D-glucose phosphorylase activity | Molecular_function	1	10677	0	214	0	0	0	1	1
GO:0030522 | intracellular receptor-mediated signaling pathway | Biological_process	2	10677	0	214	0	0	0	1	1
GO:0034599 | cellular response to oxidative stress | Biological_process	1	10677	0	214	0	0	0	1	1
GO:0031434 | mitogen-activated protein kinase kinase binding | Molecular_function	1	10677	0	214	0	0	0	1	1
GO:0033674 | positive regulation of kinase activity | Biological_process	1	10677	0	214	0	0	0	1	1
GO:0044255 | cellular lipid metabolic process | Biological_process	1	10677	0	214	0	0	0	1	1
GO:0008767 | UDP-galactopyranose mutase activity | Molecular_function	1	10677	0	214	0	0	0	1	1
GO:0033692 | cellular polysaccharide biosynthetic process | Biological_process	1	10677	0	214	0	0	0	1	1
GO:0055088 | lipid homeostasis | Biological_process	1	10677	0	214	0	0	0	1	1
GO:0035250 | UDP-galactosyltransferase activity | Molecular_function	1	10677	0	214	0	0	0	1	1
GO:0006491 | N-glycan processing | Biological_process	1	10677	0	214	0	0	0	1	1
GO:0009410 | response to xenobiotic stimulus | Biological_process	8	10677	0	214	0	0	0	1	1
GO:0046512 | sphingosine biosynthetic process | Biological_process	1	10677	0	214	0	0	0	1	1
GO:0017040 | ceramidase activity | Molecular_function	1	10677	0	214	0	0	0	1	1
GO:0090173 | regulation | Biological_process	1	10677	0	214	0	0	0	1	1
GO:0008292 | acetylcholine biosynthetic process | Biological_process	1	10677	0	214	0	0	0	1	1
GO:0005061 | aryl hydrocarbon receptor nuclear translocator activity | Molecular_function	1	10677	0	214	0	0	0	1	1
GO:0051297 | centrosome organization | Biological_process	3	10677	0	214	0	0	0	1	1
GO:0030436 | asexual sporulation | Biological_process	2	10677	0	214	0	0	0	1	1
GO:0007304 | chorion-containing eggshell formation | Biological_process	2	10677	0	214	0	0	0	1	1
GO:0000155 | two-component sensor activity | Molecular_function	2	10677	0	214	0	0	0	1	1
GO:0046627 | negative regulation of insulin receptor signaling pathway | Biological_process	2	10677	0	214	0	0	0	1	1
GO:0000015 | phosphopyruvate hydratase complex | Cellular_component	9	10677	0	214	0	0	0	1	1
GO:0001539 | ciliary or flagellar motility | Biological_process	10	10677	0	214	0	0	0	1	1
GO:0006450 | regulation of translational fidelity | Biological_process	4	10677	0	214	0	0	0	1	1
GO:0051246 | regulation of protein metabolic process | Biological_process	25	10677	0	214	0	0	0	1	1
GO:0000036 | acyl carrier activity | Molecular_function	7	10677	0	214	0	0	0	1	1
GO:0006082 | organic acid metabolic process | Biological_process	1	10677	0	214	0	0	0	1	1
GO:0015694 | mercury ion transport | Biological_process	1	10677	0	214	0	0	0	1	1
GO:0006827 | high-affinity iron ion transport | Biological_process	1	10677	0	214	0	0	0	1	1
GO:0006519 | cellular amino acid and derivative metabolic process | Biological_process	10	10677	0	214	0	0	0	1	1
GO:0015871 | choline transport | Biological_process	1	10677	0	214	0	0	0	1	1
GO:0015220 | choline transmembrane transporter activity | Molecular_function	1	10677	0	214	0	0	0	1	1
GO:0006323 | DNA packaging | Biological_process	1	10677	0	214	0	0	0	1	1
GO:0009890 | negative regulation of biosynthetic process | Biological_process	10	10677	0	214	0	0	0	1	1
GO:0042325 | regulation of phosphorylation | Biological_process	5	10677	0	214	0	0	0	1	1
GO:0007096 | regulation of exit from mitosis | Biological_process	2	10677	0	214	0	0	0	1	1
GO:0046439 | L-cysteine metabolic process | Biological_process	1	10677	0	214	0	0	0	1	1
GO:0019509 | methionine salvage | Biological_process	13	10677	0	214	0	0	0	1	1
GO:0009073 | aromatic amino acid family biosynthetic process | Biological_process	2	10677	0	214	0	0	0	1	1
GO:0015144 | carbohydrate transmembrane transporter activity | Molecular_function	18	10677	0	214	0	0	0	1	1
GO:0008982 | protein-N(PI)-phosphohistidine-sugar phosphotransferase activity | Molecular_function	1	10677	0	214	0	0	0	1	1
GO:0008508 | bile acid:sodium symporter activity | Molecular_function	9	10677	0	214	0	0	0	1	1
GO:0015658 | branched-chain aliphatic amino acid transmembrane transporter activity | Molecular_function	1	10677	0	214	0	0	0	1	1
GO:0000105 | histidine biosynthetic process | Biological_process	5	10677	0	214	0	0	0	1	1
GO:0042450 | arginine biosynthetic process via ornithine | Biological_process	1	10677	0	214	0	0	0	1	1
GO:0000107 | imidazoleglycerol-phosphate synthase activity | Molecular_function	1	10677	0	214	0	0	0	1	1
GO:0016591 | DNA-directed RNA polymerase II, holoenzyme | Cellular_component	7	10677	0	214	0	0	0	1	1
GO:0044431 | Golgi apparatus part | Cellular_component	2	10677	0	214	0	0	0	1	1
GO:0045217 | cell-cell junction maintenance | Biological_process	1	10677	0	214	0	0	0	1	1
GO:0019905 | syntaxin binding | Molecular_function	12	10677	0	214	0	0	0	1	1
GO:0004756 | selenide, water dikinase activity | Molecular_function	9	10677	0	214	0	0	0	1	1
GO:0045735 | nutrient reservoir activity | Molecular_function	1	10677	0	214	0	0	0	1	1
GO:0000156 | two-component response regulator activity | Molecular_function	4	10677	0	214	0	0	0	1	1
GO:0000160 | two-component signal transduction system (phosphorelay) | Biological_process	5	10677	0	214	0	0	0	1	1
GO:0006568 | tryptophan metabolic process | Biological_process	1	10677	0	214	0	0	0	1	1
GO:0016244 | programmed cell death | Biological_process	1	10677	0	214	0	0	0	1	1
GO:0009089 | lysine biosynthetic process via diaminopimelate | Biological_process	1	10677	0	214	0	0	0	1	1
GO:0017076 | purine nucleotide binding | Molecular_function	7	10677	0	214	0	0	0	1	1
GO:0042417 | dopamine metabolic process | Biological_process	1	10677	0	214	0	0	0	1	1
GO:0043687 | post-translational protein modification | Biological_process	44	10677	0	214	0	0	0	1	1
GO:0043547 | positive regulation of GTPase activity | Biological_process	1	10677	0	214	0	0	0	1	1
GO:0008170 | N-methyltransferase activity | Molecular_function	16	10677	0	214	0	0	0	1	1
GO:0009273 | peptidoglycan-based cell wall biogenesis | Biological_process	1	10677	0	214	0	0	0	1	1
GO:0000213 | tRNA-intron endonuclease activity | Molecular_function	10	10677	0	214	0	0	0	1	1
GO:0019143 | 3-deoxy-manno-octulosonate-8-phosphatase activity | Molecular_function	1	10677	0	214	0	0	0	1	1
GO:0005773 | vacuole | Cellular_component	2	10677	0	214	0	0	0	1	1
GO:0009360 | DNA polymerase III complex | Cellular_component	10	10677	0	214	0	0	0	1	1
GO:0030077 | plasma membrane light-harvesting complex | Cellular_component	1	10677	0	214	0	0	0	1	1
GO:0043526 | neuroprotection | Biological_process	1	10677	0	214	0	0	0	1	1
GO:0005758 | mitochondrial intermembrane space | Cellular_component	4	10677	0	214	0	0	0	1	1
GO:0005664 | nuclear origin of replication recognition complex | Cellular_component	5	10677	0	214	0	0	0	1	1
GO:0006587 | serotonin biosynthetic process from tryptophan | Biological_process	1	10677	0	214	0	0	0	1	1
GO:0009252 | peptidoglycan biosynthetic process | Biological_process	10	10677	0	214	0	0	0	1	1
GO:0019350 | teichoic acid biosynthetic process | Biological_process	2	10677	0	214	0	0	0	1	1
GO:0015630 | microtubule cytoskeleton | Cellular_component	1	10677	0	214	0	0	0	1	1
GO:0009245 | lipid A biosynthetic process | Biological_process	1	10677	0	214	0	0	0	1	1
GO:0009244 | lipopolysaccharide core region biosynthetic process | Biological_process	1	10677	0	214	0	0	0	1	1
GO:0000272 | polysaccharide catabolic process | Biological_process	1	10677	0	214	0	0	0	1	1
GO:0004482 | mRNA (guanine-N7-)-methyltransferase activity | Molecular_function	5	10677	0	214	0	0	0	1	1
GO:0000286 | alanine dehydrogenase activity | Molecular_function	1	10677	0	214	0	0	0	1	1
GO:0031345 | negative regulation of cell projection organization | Biological_process	1	10677	0	214	0	0	0	1	1
GO:0009536 | plastid | Cellular_component	4	10677	0	214	0	0	0	1	1
GO:0010458 | exit from mitosis | Biological_process	1	10677	0	214	0	0	0	1	1
GO:0030283 | 3(or 17)beta-hydroxysteroid dehydrogenase activity | Molecular_function	1	10677	0	214	0	0	0	1	1
GO:0030880 | RNA polymerase complex | Cellular_component	1	10677	0	214	0	0	0	1	1
GO:0005665 | DNA-directed RNA polymerase II, core complex | Cellular_component	15	10677	0	214	0	0	0	1	1
GO:0032433 | filopodium tip | Cellular_component	1	10677	0	214	0	0	0	1	1
GO:0022848 | acetylcholine-gated cation channel activity | Molecular_function	2	10677	0	214	0	0	0	1	1
GO:0043753 | adenosylcobinamide-phosphate guanylyltransferase activity | Molecular_function	1	10677	0	214	0	0	0	1	1
GO:0061038 | uterus | Biological_process	1	10677	0	214	0	0	0	1	1
GO:0004654 | polyribonucleotide nucleotidyltransferase activity | Molecular_function	7	10677	0	214	0	0	0	1	1
GO:0060323 | head morphogenesis | Biological_process	1	10677	0	214	0	0	0	1	1
GO:0043752 | adenosylcobinamide kinase activity | Molecular_function	1	10677	0	214	0	0	0	1	1
GO:0004371 | glycerone kinase activity | Molecular_function	6	10677	0	214	0	0	0	1	1
GO:0035299 | inositol pentakisphosphate 2-kinase activity | Molecular_function	9	10677	0	214	0	0	0	1	1
GO:0051213 | dioxygenase activity | Molecular_function	7	10677	0	214	0	0	0	1	1
GO:0006313 | transposition, DNA-mediated | Biological_process	716	10677	0	214	0	0	0	1	1
GO:0016363 | nuclear matrix | Cellular_component	1	10677	0	214	0	0	0	1	1
GO:0033578 | protein amino acid glycosylation in Golgi | Biological_process	5	10677	0	214	0	0	0	1	1
GO:0006388 | tRNA splicing, via endonucleolytic cleavage and ligation | Biological_process	11	10677	0	214	0	0	0	1	1
GO:0060070 | Wnt receptor signaling pathway through beta-catenin | Biological_process	1	10677	0	214	0	0	0	1	1
GO:0048268 | clathrin coat assembly | Biological_process	2	10677	0	214	0	0	0	1	1
GO:0006268 | DNA unwinding during replication | Biological_process	6	10677	0	214	0	0	0	1	1
GO:0008144 | drug binding | Molecular_function	1	10677	0	214	0	0	0	1	1
GO:0008068 | extracellular-glutamate-gated chloride channel activity | Molecular_function	2	10677	0	214	0	0	0	1	1
GO:0015627 | type II protein secretion system complex | Cellular_component	1	10677	0	214	0	0	0	1	1
GO:0016479 | negative regulation of transcription from RNA polymerase I promoter | Biological_process	1	10677	0	214	0	0	0	1	1
GO:0009102 | biotin biosynthetic process | Biological_process	1	10677	0	214	0	0	0	1	1
GO:0015995 | chlorophyll biosynthetic process | Biological_process	34	10677	0	214	0	0	0	1	1
GO:0048034 | heme O biosynthetic process | Biological_process	6	10677	0	214	0	0	0	1	1
GO:0035278 | gene silencing by miRNA, negative regulation of translation | Biological_process	3	10677	0	214	0	0	0	1	1
GO:0005850 | eukaryotic translation initiation factor 2 complex | Cellular_component	7	10677	0	214	0	0	0	1	1
GO:0005577 | fibrinogen complex | Cellular_component	1	10677	0	214	0	0	0	1	1
GO:0005785 | signal recognition particle receptor complex | Cellular_component	6	10677	0	214	0	0	0	1	1
GO:0019028 | viral capsid | Cellular_component	1	10677	0	214	0	0	0	1	1
GO:0005964 | phosphorylase kinase complex | Cellular_component	7	10677	0	214	0	0	0	1	1
GO:0051294 | establishment of spindle orientation | Biological_process	1	10677	0	214	0	0	0	1	1
GO:0001661 | conditioned taste aversion | Biological_process	2	10677	0	214	0	0	0	1	1
GO:0019104 | DNA N-glycosylase activity | Molecular_function	1	10677	0	214	0	0	0	1	1
GO:0016799 | hydrolase activity, hydrolyzing N-glycosyl compounds | Molecular_function	3	10677	0	214	0	0	0	1	1
GO:0008534 | oxidized purine base lesion DNA N-glycosylase activity | Molecular_function	1	10677	0	214	0	0	0	1	1
GO:0016836 | hydro-lyase activity | Molecular_function	1	10677	0	214	0	0	0	1	1
GO:0015074 | DNA integration | Biological_process	1441	10677	0	214	0	0	0	1	1
GO:0007400 | neuroblast fate determination | Biological_process	3	10677	0	214	0	0	0	1	1
GO:0009291 | unidirectional conjugation | Biological_process	5	10677	0	214	0	0	0	1	1
GO:0007157 | heterophilic cell adhesion | Biological_process	2	10677	0	214	0	0	0	1	1
GO:0009294 | DNA mediated transformation | Biological_process	1	10677	0	214	0	0	0	1	1
GO:0048620 | post-embryonic hindgut morphogenesis | Biological_process	1	10677	0	214	0	0	0	1	1
GO:0004631 | phosphomevalonate kinase activity | Molecular_function	6	10677	0	214	0	0	0	1	1
GO:0004689 | phosphorylase kinase activity | Molecular_function	7	10677	0	214	0	0	0	1	1
GO:0008814 | citrate CoA-transferase activity | Molecular_function	1	10677	0	214	0	0	0	1	1
GO:0015016 | [heparan sulfate]-glucosamine N-sulfotransferase activity | Molecular_function	12	10677	0	214	0	0	0	1	1
GO:0045120 | pronucleus | Cellular_component	1	10677	0	214	0	0	0	1	1
GO:0004803 | transposase activity | Molecular_function	716	10677	0	214	0	0	0	1	1
GO:0045156 | electron transporter, transferring electrons within the cyclic electron transport pathway of photosynthesis activity | Molecular_function	9	10677	0	214	0	0	0	1	1
GO:0008047 | enzyme activator activity | Molecular_function	1	10677	0	214	0	0	0	1	1
GO:0043062 | extracellular structure organization | Biological_process	1	10677	0	214	0	0	0	1	1
GO:0032077 | positive regulation of deoxyribonuclease activity | Biological_process	1	10677	0	214	0	0	0	1	1
GO:0050976 | detection of mechanical stimulus involved in sensory perception of touch | Biological_process	1	10677	0	214	0	0	0	1	1
GO:0016405 | CoA-ligase activity | Molecular_function	1	10677	0	214	0	0	0	1	1
GO:0004966 | galanin receptor activity | Molecular_function	6	10677	0	214	0	0	0	1	1
GO:0008528 | peptide receptor activity, G-protein coupled | Molecular_function	6	10677	0	214	0	0	0	1	1
GO:0042601 | endospore-forming forespore | Cellular_component	2	10677	0	214	0	0	0	1	1
GO:0009317 | acetyl-CoA carboxylase complex | Cellular_component	1	10677	0	214	0	0	0	1	1
GO:0030688 | preribosome, small subunit precursor | Cellular_component	10	10677	0	214	0	0	0	1	1
[truncated: 1,319 more rows]

## Sheet: DoseOnly_2063_enrich
GO Term	Count	Bkg	Bkg Hits	DE List	DE Hits	Up	Down	p-value	FDR
GO:0005488 | binding | Molecular_function	2251	10677	117	1802	55	19	35	2.82351e-14	9.3684e-11
GO:0005615 | extracellular space | Cellular_component	306	10677	50	1802	24	22	2	3.30819e-07	0.000548829
GO:0030259 | lipid glycosylation | Biological_process	460	10677	46	1802	22	12	9	1.10601e-06	0.000917432
GO:0030246 | carbohydrate binding | Molecular_function	466	10677	46	1802	22	12	9	1.10601e-06	0.000917432
GO:0008152 | metabolic process | Biological_process	4223	10677	394	1802	102	47	54	2.69816e-06	0.00166519
GO:0030170 | pyridoxal phosphate binding | Molecular_function	456	10677	45	1802	21	5	16	3.19442e-06	0.00166519
GO:0031430 | M band | Cellular_component	19	10677	18	1802	12	12	0	3.51306e-06	0.00166519
GO:0005529 | sugar binding | Molecular_function	188	10677	19	1802	12	6	6	8.06762e-06	0.00334605
GO:0042626 | ATPase activity, coupled to transmembrane movement of substances | Molecular_function	283	10677	25	1802	14	8	6	1.00812e-05	0.0037166
GO:0006508 | proteolysis | Biological_process	3116	10677	234	1802	65	28	36	1.69126e-05	0.00526167
GO:0004190 | aspartic-type endopeptidase activity | Molecular_function	666	10677	26	1802	14	4	9	1.84555e-05	0.00526167
GO:0016758 | transferase activity, transferring hexosyl groups | Molecular_function	754	10677	64	1802	25	14	10	1.90296e-05	0.00526167
GO:0061199 | striated | Biological_process	11	10677	10	1802	8	7	1	2.11632e-05	0.00540151
GO:0055120 | striated muscle dense body | Cellular_component	29	10677	25	1802	13	12	1	5.99431e-05	0.0139276
GO:0006629 | lipid metabolic process | Biological_process	656	10677	68	1802	25	12	13	6.29638e-05	0.0139276
GO:0006810 | transport | Biological_process	2494	10677	181	1802	51	27	24	8.92026e-05	0.0184984
GO:0050832 | defense response to fungus | Biological_process	23	10677	14	1802	9	9	0	9.66526e-05	0.018652
GO:0004185 | serine-type carboxypeptidase activity | Molecular_function	96	10677	9	1802	7	0	7	0.000101186	0.018652
GO:0055085 | transmembrane transport | Biological_process	2901	10677	268	1802	69	45	24	0.000130795	0.0228409
GO:0005975 | carbohydrate metabolic process | Biological_process	1392	10677	126	1802	37	20	16	0.000328736	0.0545374
GO:0004806 | triacylglycerol lipase activity | Molecular_function	179	10677	13	1802	8	3	5	0.000373697	0.0590441
GO:0055114 | oxidation reduction | Biological_process	3513	10677	343	1802	82	44	38	0.000449635	0.0678131
GO:0051015 | actin filament binding | Molecular_function	15	10677	11	1802	7	7	0	0.000676157	0.089725
GO:0008305 | integrin complex | Cellular_component	32	10677	6	1802	5	5	0	0.000703089	0.089725
GO:0003796 | lysozyme activity | Molecular_function	44	10677	6	1802	5	2	3	0.000703089	0.089725
GO:0008483 | transaminase activity | Molecular_function	78	10677	6	1802	5	1	4	0.000703089	0.089725
GO:0005215 | transporter activity | Molecular_function	1101	10677	91	1802	28	15	13	0.00074965	0.0921237
GO:0045087 | innate immune response | Biological_process	37	10677	21	1802	10	10	0	0.00106253	0.125909
GO:0006637 | acyl-CoA metabolic process | Biological_process	79	10677	9	1802	6	4	2	0.00121028	0.134373
GO:0016021 | integral to membrane | Cellular_component	44348	10677	2874	1802	538	392	143	0.00121495	0.134373
GO:0007218 | neuropeptide signaling pathway | Biological_process	144	10677	22	1802	10	10	0	0.00165577	0.177221
GO:0004499 | flavin-containing monooxygenase activity | Molecular_function	63	10677	7	1802	5	5	0	0.00211709	0.219516
GO:0031672 | A band | Cellular_component	6	10677	5	1802	4	4	0	0.00350043	0.33184
GO:0007160 | cell-matrix adhesion | Biological_process	65	10677	5	1802	4	3	1	0.00350043	0.33184
GO:0030241 | muscle thick filament assembly | Biological_process	5	10677	5	1802	4	4	0	0.00350043	0.33184
GO:0016324 | apical plasma membrane | Cellular_component	29	10677	24	1802	10	5	5	0.00363208	0.334744
GO:0016769 | transferase activity, transferring nitrogenous groups | Molecular_function	131	10677	17	1802	8	2	6	0.00373283	0.334744
GO:0006685 | sphingomyelin catabolic process | Biological_process	15	10677	3	1802	3	1	2	0.00480082	0.370445
GO:0004767 | sphingomyelin phosphodiesterase activity | Molecular_function	15	10677	3	1802	3	1	2	0.00480082	0.370445
GO:0008429 | phosphatidylethanolamine binding | Molecular_function	3	10677	3	1802	3	3	0	0.00480082	0.370445
GO:0008201 | heparin binding | Molecular_function	6	10677	3	1802	3	3	0	0.00480082	0.370445
GO:0043057 | backward locomotion | Biological_process	3	10677	3	1802	3	3	0	0.00480082	0.370445
GO:0006189 | 'de novo' IMP biosynthetic process | Biological_process	14	10677	3	1802	3	0	3	0.00480082	0.370445
GO:0016491 | oxidoreductase activity | Molecular_function	2306	10677	249	1802	58	27	31	0.005273	0.397632
GO:0005576 | extracellular region | Cellular_component	639	10677	58	1802	18	13	5	0.00564548	0.41626
GO:0006631 | fatty acid metabolic process | Biological_process	84	10677	15	1802	7	3	4	0.00704971	0.508499
GO:0006952 | defense response | Biological_process	83	10677	34	1802	12	5	7	0.00736265	0.508943
GO:0007155 | cell adhesion | Biological_process	331	10677	34	1802	12	8	4	0.00736265	0.508943
GO:0008092 | cytoskeletal protein binding | Molecular_function	53	10677	12	1802	6	5	1	0.00840358	0.569042
GO:0033180 | proton-transporting V-type ATPase, V1 domain | Cellular_component	40	10677	6	1802	4	0	4	0.0090951	0.579045
GO:0003997 | acyl-CoA oxidase activity | Molecular_function	51	10677	6	1802	4	1	3	0.0090951	0.579045
GO:0015991 | ATP hydrolysis coupled proton transport | Biological_process	133	10677	23	1802	9	0	9	0.00927188	0.579045
GO:0006644 | phospholipid metabolic process | Biological_process	127	10677	9	1802	5	4	1	0.00942389	0.579045
GO:0004623 | phospholipase A2 activity | Molecular_function	128	10677	9	1802	5	4	1	0.00942389	0.579045
GO:0006520 | cellular amino acid metabolic process | Biological_process	267	10677	27	1802	10	4	6	0.00963562	0.581291
GO:0003779 | actin binding | Molecular_function	309	10677	32	1802	11	11	0	0.0125558	0.736698
GO:0008234 | cysteine-type peptidase activity | Molecular_function	299	10677	24	1802	9	6	3	0.0126558	0.736698
GO:0050829 | defense response to Gram-negative bacterium | Biological_process	17	10677	13	1802	6	6	0	0.0134053	0.762498
GO:0005764 | lysosome | Cellular_component	69	10677	17	1802	7	3	4	0.0156307	0.762498
GO:0002064 | epithelial cell development | Biological_process	12	10677	4	1802	3	3	0	0.0167759	0.762498
GO:0035150 | regulation of tube size | Biological_process	12	10677	4	1802	3	3	0	0.0167759	0.762498
GO:0004768 | stearoyl-CoA 9-desaturase activity | Molecular_function	5	10677	4	1802	3	3	0	0.0167759	0.762498
GO:0005544 | calcium-dependent phospholipid binding | Molecular_function	42	10677	4	1802	3	3	0	0.0167759	0.762498
GO:0001786 | phosphatidylserine binding | Molecular_function	5	10677	4	1802	3	3	0	0.0167759	0.762498
GO:0005545 | phosphatidylinositol binding | Molecular_function	6	10677	4	1802	3	3	0	0.0167759	0.762498
GO:0016717 | oxidoreductase activity, acting on paired donors, with oxidation of a pair of donors resulting in the reduction of molecular oxygen to two molecules of water | Molecular_function	41	10677	4	1802	3	3	0	0.0167759	0.762498
GO:0043169 | cation binding | Molecular_function	158	10677	4	1802	3	1	2	0.0167759	0.762498
GO:0006164 | purine nucleotide biosynthetic process | Biological_process	45	10677	4	1802	3	1	2	0.0167759	0.762498
GO:0004046 | aminoacylase activity | Molecular_function	13	10677	4	1802	3	3	0	0.0167759	0.762498
GO:0016790 | thiolester hydrolase activity | Molecular_function	24	10677	4	1802	3	2	1	0.0167759	0.762498
GO:0016290 | palmitoyl-CoA hydrolase activity | Molecular_function	31	10677	4	1802	3	2	1	0.0167759	0.762498
GO:0005315 | inorganic phosphate transmembrane transporter activity | Molecular_function	53	10677	4	1802	3	3	0	0.0167759	0.762498
GO:0006817 | phosphate transport | Biological_process	56	10677	4	1802	3	3	0	0.0167759	0.762498
GO:0050660 | FAD binding | Molecular_function	363	10677	38	1802	12	7	5	0.0189736	0.846898
GO:0005507 | copper ion binding | Molecular_function	148	10677	14	1802	6	4	2	0.0201642	0.846898
GO:0016323 | basolateral plasma membrane | Cellular_component	14	10677	14	1802	6	6	0	0.0201642	0.846898
GO:0050661 | NADP or NADPH binding | Molecular_function	128	10677	14	1802	6	5	1	0.0201642	0.846898
GO:0046961 | proton-transporting ATPase activity, rotational mechanism | Molecular_function	117	10677	14	1802	6	0	6	0.0201642	0.846898
GO:0005777 | peroxisome | Cellular_component	88	10677	14	1802	6	1	5	0.0201642	0.846898
GO:0022857 | transmembrane transporter activity | Molecular_function	348	10677	43	1802	13	8	5	0.0215812	0.882883
GO:0008236 | serine-type peptidase activity | Molecular_function	195	10677	22	1802	8	2	6	0.0223778	0.882883
GO:0016042 | lipid catabolic process | Biological_process	152	10677	11	1802	5	4	1	0.0257196	0.882883
GO:0031941 | filamentous actin | Cellular_component	2	10677	2	1802	2	1	1	0.0284715	0.882883
GO:0006473 | protein amino acid acetylation | Biological_process	2	10677	2	1802	2	2	0	0.0284715	0.882883
GO:0035148 | tube lumen formation | Biological_process	2	10677	2	1802	2	0	2	0.0284715	0.882883
GO:0071850 | mitotic | Biological_process	2	10677	2	1802	2	2	0	0.0284715	0.882883
GO:0009611 | response to wounding | Biological_process	5	10677	2	1802	2	2	0	0.0284715	0.882883
GO:0014055 | acetylcholine secretion | Biological_process	2	10677	2	1802	2	2	0	0.0284715	0.882883
GO:0007592 | protein-based cuticle development | Biological_process	2	10677	2	1802	2	2	0	0.0284715	0.882883
GO:0009887 | organ morphogenesis | Biological_process	3	10677	2	1802	2	2	0	0.0284715	0.882883
GO:0004468 | lysine N-acetyltransferase activity | Molecular_function	2	10677	2	1802	2	2	0	0.0284715	0.882883
GO:0009935 | nutrient import | Biological_process	2	10677	2	1802	2	0	2	0.0284715	0.882883
GO:0007229 | integrin-mediated signaling pathway | Biological_process	15	10677	2	1802	2	2	0	0.0284715	0.882883
GO:0030239 | myofibril assembly | Biological_process	2	10677	2	1802	2	2	0	0.0284715	0.882883
GO:0090390 | phagosome | Biological_process	2	10677	2	1802	2	2	0	0.0284715	0.882883
GO:0031034 | myosin filament assembly | Biological_process	2	10677	2	1802	2	2	0	0.0284715	0.882883
GO:0051493 | regulation of cytoskeleton organization | Biological_process	2	10677	2	1802	2	2	0	0.0284715	0.882883
GO:0051016 | barbed-end actin filament capping | Biological_process	2	10677	2	1802	2	2	0	0.0284715	0.882883
GO:0019799 | tubulin N-acetyltransferase activity | Molecular_function	9	10677	2	1802	2	2	0	0.0284715	0.882883
GO:0019239 | deaminase activity | Molecular_function	32	10677	2	1802	2	2	0	0.0284715	0.882883
GO:0009113 | purine base biosynthetic process | Biological_process	12	10677	2	1802	2	0	2	0.0284715	0.882883
GO:0009168 | purine ribonucleoside monophosphate biosynthetic process | Biological_process	32	10677	2	1802	2	2	0	0.0284715	0.882883
GO:0006544 | glycine metabolic process | Biological_process	13	10677	2	1802	2	0	2	0.0284715	0.882883
GO:0006518 | peptide metabolic process | Biological_process	21	10677	2	1802	2	2	0	0.0284715	0.882883
GO:0004504 | peptidylglycine monooxygenase activity | Molecular_function	21	10677	2	1802	2	2	0	0.0284715	0.882883
GO:0004488 | methylenetetrahydrofolate dehydrogenase (NADP+) activity | Molecular_function	13	10677	2	1802	2	0	2	0.0284715	0.882883
GO:0003884 | D-amino-acid oxidase activity | Molecular_function	23	10677	2	1802	2	2	0	0.0284715	0.882883
GO:0003824 | catalytic activity | Molecular_function	2945	10677	234	1802	51	26	25	0.0288832	0.887356
GO:0071688 | striated | Biological_process	142	10677	112	1802	27	22	5	0.0310545	0.945312
GO:0008078 | mesodermal cell migration | Biological_process	10	10677	8	1802	4	4	0	0.0319374	0.946147
GO:0004091 | carboxylesterase activity | Molecular_function	35	10677	8	1802	4	2	2	0.0319374	0.946147
GO:0009072 | aromatic amino acid family metabolic process | Biological_process	60	10677	8	1802	4	0	4	0.0319374	0.946147
GO:0008289 | lipid binding | Molecular_function	228	10677	28	1802	9	5	4	0.0355728	1
GO:0006636 | unsaturated fatty acid biosynthetic process | Biological_process	5	10677	5	1802	3	3	0	0.0366891	1
GO:0005865 | striated muscle thin filament | Cellular_component	5	10677	5	1802	3	3	0	0.0366891	1
GO:0016291 | acyl-CoA thioesterase activity | Molecular_function	55	10677	5	1802	3	2	1	0.0366891	1
GO:0008176 | tRNA (guanine-N7-)-methyltransferase activity | Molecular_function	34	10677	5	1802	3	1	2	0.0366891	1
GO:0030728 | ovulation | Biological_process	25	10677	24	1802	8	6	2	0.0377236	1
GO:0016616 | oxidoreductase activity, acting on the CH-OH group of donors, NAD or NADP as acceptor | Molecular_function	211	10677	29	1802	9	3	6	0.044107	1
GO:0005509 | calcium ion binding | Molecular_function	1067	10677	106	1802	25	18	7	0.0467922	1
GO:0005179 | hormone activity | Molecular_function	169	10677	9	1802	4	3	1	0.0499483	1
GO:0005578 | proteinaceous extracellular matrix | Cellular_component	132	10677	17	1802	6	4	2	0.0530028	1
GO:0003993 | acid phosphatase activity | Molecular_function	211	10677	17	1802	6	2	4	0.0530028	1
GO:0004197 | cysteine-type endopeptidase activity | Molecular_function	341	10677	39	1802	11	8	3	0.0531789	1
GO:0031227 | intrinsic to endoplasmic reticulum membrane | Cellular_component	105	10677	13	1802	5	5	0	0.0535151	1
GO:0016887 | ATPase activity | Molecular_function	755	10677	83	1802	20	12	7	0.057749	1
GO:0007166 | cell surface receptor linked signal transduction | Biological_process	51	10677	6	1802	3	2	1	0.064283	1
GO:0007179 | transforming growth factor beta receptor signaling pathway | Biological_process	25	10677	6	1802	3	3	0	0.064283	1
GO:0061096 | negative | Biological_process	7	10677	6	1802	3	3	0	0.064283	1
GO:0005626 | insoluble fraction | Cellular_component	6	10677	6	1802	3	2	1	0.064283	1
GO:0044262 | cellular carbohydrate metabolic process | Biological_process	33	10677	6	1802	3	0	3	0.064283	1
GO:0033178 | proton-transporting two-sector ATPase complex, catalytic domain | Cellular_component	52	10677	6	1802	3	0	3	0.064283	1
GO:0019205 | nucleobase, nucleoside, nucleotide kinase activity | Molecular_function	50	10677	6	1802	3	1	2	0.064283	1
GO:0006635 | fatty acid beta-oxidation | Biological_process	53	10677	6	1802	3	1	2	0.064283	1
GO:0004602 | glutathione peroxidase activity | Molecular_function	42	10677	6	1802	3	1	2	0.064283	1
GO:0019915 | lipid storage | Biological_process	630	10677	333	1802	67	43	24	0.0652417	1
GO:0005623 | cell | Cellular_component	26	10677	18	1802	6	4	2	0.0685406	1
GO:0005102 | receptor binding | Molecular_function	84	10677	18	1802	6	2	4	0.0685406	1
GO:0003854 | 3-beta-hydroxy-delta5-steroid dehydrogenase activity | Molecular_function	97	10677	10	1802	4	3	1	0.0724112	1
GO:0016820 | hydrolase activity, acting on acid anhydrides, catalyzing transmembrane movement of substances | Molecular_function	103	10677	10	1802	4	0	4	0.0724112	1
GO:0005802 | trans-Golgi network | Cellular_component	4	10677	3	1802	2	2	0	0.0758129	1
GO:0042416 | dopamine biosynthetic process | Biological_process	4	10677	3	1802	2	0	2	0.0758129	1
GO:0031987 | locomotion involved in locomotory behavior | Biological_process	5	10677	3	1802	2	1	1	0.0758129	1
GO:0005112 | Notch binding | Molecular_function	3	10677	3	1802	2	2	0	0.0758129	1
GO:0016936 | galactoside binding | Molecular_function	3	10677	3	1802	2	1	1	0.0758129	1
GO:0045732 | positive regulation of protein catabolic process | Biological_process	3	10677	3	1802	2	2	0	0.0758129	1
GO:0001966 | thigmotaxis | Biological_process	3	10677	3	1802	2	2	0	0.0758129	1
GO:0042742 | defense response to bacterium | Biological_process	3	10677	3	1802	2	2	0	0.0758129	1
GO:0030240 | muscle thin filament assembly | Biological_process	3	10677	3	1802	2	2	0	0.0758129	1
GO:0090387 | phagolysosome | Biological_process	3	10677	3	1802	2	2	0	0.0758129	1
GO:0004784 | superoxide dismutase activity | Molecular_function	36	10677	3	1802	2	1	1	0.0758129	1
GO:0031224 | intrinsic to membrane | Cellular_component	16	10677	3	1802	2	2	0	0.0758129	1
GO:0009253 | peptidoglycan catabolic process | Biological_process	25	10677	3	1802	2	0	2	0.0758129	1
GO:0004348 | glucosylceramidase activity | Molecular_function	50	10677	3	1802	2	0	2	0.0758129	1
GO:0008943 | glyceraldehyde-3-phosphate dehydrogenase activity | Molecular_function	20	10677	3	1802	2	0	2	0.0758129	1
GO:0031410 | cytoplasmic vesicle | Cellular_component	16	10677	15	1802	5	3	2	0.0936114	1
GO:0035264 | multicellular organism growth | Biological_process	18	10677	15	1802	5	3	2	0.0936114	1
GO:0008378 | galactosyltransferase activity | Molecular_function	123	10677	15	1802	5	5	0	0.0936114	1
GO:0016209 | antioxidant activity | Molecular_function	101	10677	15	1802	5	4	1	0.0936114	1
GO:0008158 | hedgehog receptor activity | Molecular_function	234	10677	24	1802	7	6	1	0.0959445	1
GO:0008610 | lipid biosynthetic process | Biological_process	43	10677	7	1802	3	1	2	0.098696	1
GO:0015992 | proton transport | Biological_process	50	10677	7	1802	3	0	3	0.098696	1
GO:0015629 | actin cytoskeleton | Cellular_component	65	10677	7	1802	3	3	0	0.098696	1
GO:0046034 | ATP metabolic process | Biological_process	42	10677	7	1802	3	0	3	0.098696	1
GO:0016620 | oxidoreductase activity, acting on the aldehyde or oxo group of donors, NAD or NADP as acceptor | Molecular_function	40	10677	7	1802	3	1	2	0.098696	1
GO:0008271 | secondary active sulfate transmembrane transporter activity | Molecular_function	31	10677	7	1802	3	3	0	0.098696	1
GO:0008272 | sulfate transport | Biological_process	31	10677	7	1802	3	3	0	0.098696	1
GO:0007010 | cytoskeleton organization | Biological_process	78	10677	11	1802	4	4	0	0.0990921	1
GO:0019752 | carboxylic acid metabolic process | Biological_process	109	10677	11	1802	4	1	3	0.0990921	1
GO:0004497 | monooxygenase activity | Molecular_function	608	10677	35	1802	9	9	0	0.122936	1
GO:0042302 | structural constituent of cuticle | Molecular_function	1002	10677	107	1802	23	14	8	0.126082	1
GO:0006694 | steroid biosynthetic process | Biological_process	101	10677	12	1802	4	3	1	0.129594	1
GO:0043282 | pharyngeal muscle development | Biological_process	7	10677	4	1802	2	2	0	0.13485	1
GO:0005863 | striated muscle thick filament | Cellular_component	4	10677	4	1802	2	2	0	0.13485	1
GO:0042802 | identical protein binding | Molecular_function	16	10677	4	1802	2	2	0	0.13485	1
GO:0016563 | transcription activator activity | Molecular_function	11	10677	4	1802	2	2	0	0.13485	1
GO:0050807 | regulation of synapse organization | Biological_process	5	10677	4	1802	2	2	0	0.13485	1
GO:0046622 | positive regulation of organ growth | Biological_process	4	10677	4	1802	2	2	0	0.13485	1
GO:0060142 | regulation of syncytium formation by plasma membrane fusion | Biological_process	4	10677	4	1802	2	1	1	0.13485	1
GO:0007016 | cytoskeletal anchoring at plasma membrane | Biological_process	10	10677	4	1802	2	2	0	0.13485	1
GO:0043395 | heparan sulfate proteoglycan binding | Molecular_function	12	10677	4	1802	2	2	0	0.13485	1
GO:0045179 | apical cortex | Cellular_component	4	10677	4	1802	2	1	1	0.13485	1
GO:0016471 | vacuolar proton-transporting V-type ATPase complex | Cellular_component	9	10677	4	1802	2	0	2	0.13485	1
GO:0030176 | integral to endoplasmic reticulum membrane | Cellular_component	17	10677	4	1802	2	0	2	0.13485	1
GO:0006006 | glucose metabolic process | Biological_process	32	10677	4	1802	2	0	2	0.13485	1
GO:0004872 | receptor activity | Molecular_function	99	10677	4	1802	2	1	1	0.13485	1
GO:0006801 | superoxide metabolic process | Biological_process	50	10677	4	1802	2	1	1	0.13485	1
GO:0006665 | sphingolipid metabolic process | Biological_process	53	10677	4	1802	2	0	2	0.13485	1
GO:0004775 | succinate-CoA ligase (ADP-forming) activity | Molecular_function	25	10677	4	1802	2	0	2	0.13485	1
GO:0008762 | UDP-N-acetylmuramate dehydrogenase activity | Molecular_function	27	10677	4	1802	2	1	1	0.13485	1
GO:0003878 | ATP citrate synthase activity | Molecular_function	25	10677	4	1802	2	0	2	0.13485	1
GO:0005452 | inorganic anion exchanger activity | Molecular_function	50	10677	4	1802	2	2	0	0.13485	1
GO:0044237 | cellular metabolic process | Biological_process	248	10677	26	1802	7	4	3	0.135368	1
GO:0043277 | apoptotic cell clearance | Biological_process	9	10677	8	1802	3	3	0	0.138751	1
GO:0005912 | adherens junction | Cellular_component	8	10677	8	1802	3	3	0	0.138751	1
GO:0015299 | solute:hydrogen antiporter activity | Molecular_function	93	10677	8	1802	3	0	3	0.138751	1
GO:0016831 | carboxy-lyase activity | Molecular_function	92	10677	8	1802	3	0	3	0.138751	1
GO:0005882 | intermediate filament | Cellular_component	9	10677	8	1802	3	3	0	0.138751	1
GO:0016020 | membrane | Cellular_component	6938	10677	513	1802	96	68	28	0.140981	1
GO:0016459 | myosin complex | Cellular_component	177	10677	17	1802	5	4	1	0.145175	1
GO:0008237 | metallopeptidase activity | Molecular_function	699	10677	62	1802	14	9	5	0.150957	1
GO:0050662 | coenzyme binding | Molecular_function	240	10677	22	1802	6	4	2	0.153418	1
GO:0006633 | fatty acid biosynthetic process | Biological_process	95	10677	13	1802	4	3	1	0.163407	1
GO:0006096 | glycolysis | Biological_process	111	10677	13	1802	4	0	4	0.163407	1
GO:0042427 | serotonin biosynthetic process | Biological_process	4	10677	1	1802	1	0	1	0.168774	1
GO:0031045 | dense core granule | Cellular_component	1	10677	1	1802	1	1	0	0.168774	1
GO:0051081 | nuclear envelope disassembly | Biological_process	1	10677	1	1802	1	1	0	0.168774	1
GO:0019932 | second-messenger-mediated signaling | Biological_process	1	10677	1	1802	1	1	0	0.168774	1
GO:0001845 | phagolysosome formation | Biological_process	1	10677	1	1802	1	1	0	0.168774	1
GO:0044456 | synapse part | Cellular_component	1	10677	1	1802	1	1	0	0.168774	1
GO:0007618 | mating | Biological_process	2	10677	1	1802	1	1	0	0.168774	1
GO:0017112 | Rab guanyl-nucleotide exchange factor activity | Molecular_function	1	10677	1	1802	1	1	0	0.168774	1
GO:0012503 | induction of programmed cell death | Biological_process	1	10677	1	1802	1	0	1	0.168774	1
GO:0050174 | phenylalanine decarboxylase activity | Molecular_function	1	10677	1	1802	1	0	1	0.168774	1
GO:0008306 | associative learning | Biological_process	5	10677	1	1802	1	1	0	0.168774	1
GO:0043196 | varicosity | Cellular_component	2	10677	1	1802	1	1	0	0.168774	1
GO:0045309 | protein phosphorylated amino acid binding | Molecular_function	1	10677	1	1802	1	1	0	0.168774	1
GO:0030511 | positive regulation of transforming growth factor beta receptor signaling pathway | Biological_process	3	10677	1	1802	1	1	0	0.168774	1
GO:0001101 | response to acid | Biological_process	2	10677	1	1802	1	1	0	0.168774	1
GO:0033555 | multicellular organismal response to stress | Biological_process	6	10677	1	1802	1	0	1	0.168774	1
GO:0045186 | zonula adherens assembly | Biological_process	1	10677	1	1802	1	1	0	0.168774	1
GO:0005915 | zonula adherens | Cellular_component	1	10677	1	1802	1	1	0	0.168774	1
GO:0000186 | activation of MAPKK activity | Biological_process	1	10677	1	1802	1	1	0	0.168774	1
GO:0060111 | alae of collagen and cuticulin-based cuticle extracellular matrix | Cellular_component	1	10677	1	1802	1	0	1	0.168774	1
GO:0043037 | translation | Biological_process	1	10677	1	1802	1	1	0	0.168774	1
GO:0008135 | translation factor activity, nucleic acid binding | Molecular_function	1	10677	1	1802	1	1	0	0.168774	1
GO:0051605 | protein maturation by peptide bond cleavage | Biological_process	1	10677	1	1802	1	1	0	0.168774	1
GO:0034220 | ion transmembrane transport | Biological_process	5	10677	1	1802	1	1	0	0.168774	1
GO:0043193 | positive regulation of gene-specific transcription | Biological_process	2	10677	1	1802	1	1	0	0.168774	1
GO:0003906 | DNA-(apurinic or apyrimidinic site) lyase activity | Molecular_function	2	10677	1	1802	1	0	1	0.168774	1
GO:0030497 | fatty acid elongation | Biological_process	1	10677	1	1802	1	1	0	0.168774	1
GO:0016720 | delta12-fatty acid dehydrogenase activity | Molecular_function	1	10677	1	1802	1	1	0	0.168774	1
GO:0001820 | serotonin secretion | Biological_process	2	10677	1	1802	1	1	0	0.168774	1
GO:0001540 | beta-amyloid binding | Molecular_function	1	10677	1	1802	1	1	0	0.168774	1
GO:0045759 | negative regulation of action potential | Biological_process	1	10677	1	1802	1	1	0	0.168774	1
GO:0042165 | neurotransmitter binding | Molecular_function	1	10677	1	1802	1	1	0	0.168774	1
GO:0006097 | glyoxylate cycle | Biological_process	7	10677	1	1802	1	1	0	0.168774	1
GO:0004451 | isocitrate lyase activity | Molecular_function	6	10677	1	1802	1	1	0	0.168774	1
GO:0004474 | malate synthase activity | Molecular_function	7	10677	1	1802	1	1	0	0.168774	1
GO:0034514 | mitochondrial unfolded protein response | Biological_process	1	10677	1	1802	1	0	1	0.168774	1
GO:0030057 | desmosome | Cellular_component	1	10677	1	1802	1	0	1	0.168774	1
GO:0033631 | cell-cell adhesion mediated by integrin | Biological_process	1	10677	1	1802	1	1	0	0.168774	1
GO:0050907 | detection of chemical stimulus involved in sensory perception | Biological_process	1	10677	1	1802	1	1	0	0.168774	1
GO:0045717 | negative regulation of fatty acid biosynthetic process | Biological_process	1	10677	1	1802	1	1	0	0.168774	1
GO:0008569 | minus-end-directed microtubule motor activity | Molecular_function	1	10677	1	1802	1	0	1	0.168774	1
GO:0051451 | myoblast migration | Biological_process	1	10677	1	1802	1	1	0	0.168774	1
GO:0035195 | gene silencing by miRNA | Biological_process	6	10677	1	1802	1	0	1	0.168774	1
GO:0005006 | epidermal growth factor receptor activity | Molecular_function	1	10677	1	1802	1	1	0	0.168774	1
GO:0043393 | regulation of protein binding | Biological_process	1	10677	1	1802	1	1	0	0.168774	1
GO:0045168 | cell-cell signaling involved in cell fate specification | Biological_process	2	10677	1	1802	1	1	0	0.168774	1
GO:0015918 | sterol transport | Biological_process	1	10677	1	1802	1	1	0	0.168774	1
GO:0015248 | sterol transporter activity | Molecular_function	1	10677	1	1802	1	1	0	0.168774	1
GO:0050679 | positive regulation of epithelial cell proliferation | Biological_process	1	10677	1	1802	1	1	0	0.168774	1
GO:0051481 | reduction of cytosolic calcium ion concentration | Biological_process	1	10677	1	1802	1	0	1	0.168774	1
GO:0042490 | mechanoreceptor differentiation | Biological_process	1	10677	1	1802	1	1	0	0.168774	1
GO:0043266 | regulation of potassium ion transport | Biological_process	4	10677	1	1802	1	1	0	0.168774	1
GO:0015459 | potassium channel regulator activity | Molecular_function	4	10677	1	1802	1	1	0	0.168774	1
GO:0007526 | larval somatic muscle development | Biological_process	1	10677	1	1802	1	1	0	0.168774	1
GO:0005861 | troponin complex | Cellular_component	1	10677	1	1802	1	1	0	0.168774	1
GO:0015362 | high affinity sodium:dicarboxylate symporter activity | Molecular_function	1	10677	1	1802	1	1	0	0.168774	1
GO:0045471 | response to ethanol | Biological_process	3	10677	1	1802	1	1	0	0.168774	1
GO:0006048 | UDP-N-acetylglucosamine biosynthetic process | Biological_process	1	10677	1	1802	1	1	0	0.168774	1
[truncated: 3,056 more rows]

## Sheet: Recovery_73_enrich
GO Term	Count	Bkg	Bkg Hits	DE List	DE Hits	Up	Down	p-value	FDR
[truncated: 3,318 more rows]

[truncated: 1 more sheets: Recover-8_36_enrich]
