# Supplementary material for: Alterations in gene expression in Caenorhabditis elegans associated with organophosphate pesticide intoxication and recovery
Source: BMC Genomics. 2013 Apr 30;14:291. doi: 10.1186/1471-2164-14-291 (PMC3760450; doi:10.1186/1471-2164-14-291)
Supplement: Additional file 3 — Results of gene ontology enrichment analysis. [file 1471-2164-14-291-S3.xlsx]

## Sheet: All
Binding Site		2 h response(21)		Early 2-8 h (230)		Dose Only (2063)		Recovery (73)		Recover -8 h (36)
ELT-3_L1	1277	5	0.0815941	39	0.00454656	284	7.68215e-08	9	0.444856	6	0.235375
HLH-1_Emb	497	2	0.238142	24	5.72004e-05	109	0.00168327	2	0.838	1	0.811954
LIN-39_L3	637	2	0.337053	21	0.0168491	135	0.00204044	2	0.923519	1	0.884278
PHA-4_L1	2519	9	0.0286929	73	0.000282262	491	4.26352e-05	16	0.578273	9	0.447687
PHA-4_L2	2130	8	0.0315647	61	0.0015349	372	0.218191	15	0.401147	7	0.564422
PHA-4_Starved_L1_BOTH	1381	8	0.00228843	50	1.73049e-05	303	1.03269e-07	15	0.0283483	8	0.074102
PHA-4_YA	167	1	0.270632	10	0.00194588	47	0.000170842	1	0.664211	0	1
PQM-1_L3	1255	12	3.37189e-07	68	3.08951e-15	432	2.16759e-59	16	0.00543047	5	0.394606
UNC-130_L3	226	2	0.0660224	10	0.0156498	65	4.88552e-06	3	0.179408	1	0.527636

## Sheet: 2hResponse_21_enrich
Binding Site	Count	Bkg	Bkg Hits	DE List	DE Hits	Up	Down	p-value	FDR
PQM-1_L3	1716	10677	1255	20	12	9	3	3.37189e-07	9.1041e-06
PHA-4_Starved_L1_BOTH	1859	10677	1381	20	8	6	2	0.00228843	0.0308938
EGL-27_L1	417	10677	333	20	3	2	1	0.0231238	0.170449
PHA-4_L1	3419	10677	2519	20	9	7	2	0.0286929	0.170449
PHA-4_L2	2748	10677	2130	20	8	6	2	0.0315647	0.170449
UNC-130_L3	293	10677	226	20	2	2	0	0.0660224	0.297101
ELT-3_L1	1656	10677	1277	20	5	3	2	0.0815941	0.31472
GEI-11_L4	159	10677	99	20	1	1	0	0.170123	0.574163
HLH-1_Emb	637	10677	497	20	2	1	1	0.238142	0.664279
SKN-1_L1	2291	10677	1823	20	5	4	1	0.247115	0.664279
PHA-4_YA	205	10677	167	20	1	1	0	0.270632	0.664279
LIN-39_L3	832	10677	637	20	2	2	0	0.337053	0.720421
EGL-5_L3	823	10677	651	20	2	2	0	0.346869	0.720421
EOR-1_L3	2690	10677	2151	20	5	3	2	0.376698	0.726489
MAB-5_L3	1685	10677	1247	20	3	3	0	0.418879	0.753983
ALR-1_L2	1164	10677	860	20	2	2	0	0.487012	0.821833
PHA-4_Emb	2975	10677	2318	20	4	2	2	0.659961	0.991167
CEH-14_L2	879	10677	716	20	1	1	0	0.750817	0.991167
MDL-1_L1	3322	10677	2599	20	4	2	2	0.754506	0.991167
BLMP-1_L1	3499	10677	2652	20	4	2	2	0.770152	0.991167
CEH-30_Emb	1071	10677	843	20	1	1	0	0.807267	0.991167
PHA-4_Lemb	3615	10677	2790	20	4	2	2	0.807617	0.991167
MEP-1_Emb	2211	10677	1760	20	2	1	1	0.865417	1
LIN-15B_L3	2453	10677	1960	20	2	1	1	0.905046	1
PES-1_L4	2305	10677	1792	20	1	1	0	0.97473	1
LIN-11_L2	318	10677	244	20	0	0	0	1	1
LIN-13_Emb	1230	10677	1007	20	0	0	0	1	1

## Sheet: EarlyResponse_230_enrich
Binding Site	Count	Bkg	Bkg Hits	DE List	DE Hits	Up	Down	p-value	FDR
PQM-1_L3	1716	10677	1255	214	68	52	16	3.08951e-15	8.34167e-14
PHA-4_Starved_L1_BOTH	1859	10677	1381	214	50	44	6	1.73049e-05	0.000233616
HLH-1_Emb	637	10677	497	214	24	18	6	5.72004e-05	0.000514803
PHA-4_L1	3419	10677	2519	214	73	63	10	0.000282262	0.00190527
PHA-4_L2	2748	10677	2130	214	61	52	9	0.0015349	0.00828846
PHA-4_YA	205	10677	167	214	10	10	0	0.00194588	0.00875645
ELT-3_L1	1656	10677	1277	214	39	28	11	0.00454656	0.0175367
UNC-130_L3	293	10677	226	214	10	9	1	0.0156498	0.0505472
LIN-39_L3	832	10677	637	214	21	16	5	0.0168491	0.0505472
ALR-1_L2	1164	10677	860	214	23	17	6	0.0944434	0.254997
EGL-27_L1	417	10677	333	214	9	7	2	0.225205	0.552776
SKN-1_L1	2291	10677	1823	214	40	37	3	0.288776	0.649745
EGL-5_L3	823	10677	651	214	15	13	2	0.325544	0.67613
MDL-1_L1	3322	10677	2599	214	52	40	12	0.532705	0.978353
LIN-11_L2	318	10677	244	214	5	3	2	0.54353	0.978353
MAB-5_L3	1685	10677	1247	214	23	19	4	0.697404	1
GEI-11_L4	159	10677	99	214	1	1	0	0.866516	1
EOR-1_L3	2690	10677	2151	214	37	27	10	0.873728	1
BLMP-1_L1	3499	10677	2652	214	41	30	11	0.980702	1
PHA-4_Lemb	3615	10677	2790	214	40	34	6	0.996121	1
PES-1_L4	2305	10677	1792	214	21	17	4	0.998767	1
CEH-14_L2	879	10677	716	214	5	5	0	0.999023	1
PHA-4_Emb	2975	10677	2318	214	27	24	3	0.999802	1
LIN-13_Emb	1230	10677	1007	214	7	7	0	0.999881	1
CEH-30_Emb	1071	10677	843	214	5	5	0	0.999882	1
MEP-1_Emb	2211	10677	1760	214	17	14	3	0.999928	1
LIN-15B_L3	2453	10677	1960	214	18	16	2	0.999989	1

## Sheet: DoseOnly_2063_enrich
Binding Site	Count	Bkg	Bkg Hits	DE List	DE Hits	Up	Down	p-value	FDR
PQM-1_L3	1716	10677	1255	1802	432	203	226	2.16759e-59	5.8525e-58
ELT-3_L1	1656	10677	1277	1802	284	208	75	7.68215e-08	9.29422e-07
PHA-4_Starved_L1_BOTH	1859	10677	1381	1802	303	239	62	1.03269e-07	9.29422e-07
UNC-130_L3	293	10677	226	1802	65	53	12	4.88552e-06	3.29772e-05
PHA-4_L1	3419	10677	2519	1802	491	359	129	4.26352e-05	0.00023023
PHA-4_YA	205	10677	167	1802	47	36	11	0.000170842	0.00076879
HLH-1_Emb	637	10677	497	1802	109	84	25	0.00168327	0.00649262
LIN-39_L3	832	10677	637	1802	135	111	24	0.00204044	0.00688649
EGL-27_L1	417	10677	333	1802	74	53	21	0.00627598	0.0188279
BLMP-1_L1	3499	10677	2652	1802	468	351	116	0.117147	0.297028
ALR-1_L2	1164	10677	860	1802	158	118	39	0.121012	0.297028
PHA-4_L2	2748	10677	2130	1802	372	268	103	0.218191	0.49093
EGL-5_L3	823	10677	651	1802	112	92	20	0.42625	0.885289
LIN-11_L2	318	10677	244	1802	38	29	9	0.734148	1
MAB-5_L3	1685	10677	1247	1802	202	162	40	0.763508	1
GEI-11_L4	159	10677	99	1802	14	6	8	0.80452	1
MDL-1_L1	3322	10677	2599	1802	389	291	97	0.998851	1
SKN-1_L1	2291	10677	1823	1802	248	196	52	0.999988	1
CEH-30_Emb	1071	10677	843	1802	87	68	19	1	1
EOR-1_L3	2690	10677	2151	1802	274	203	71	1	1
CEH-14_L2	879	10677	716	1802	62	45	17	1	1
LIN-13_Emb	1230	10677	1007	1802	76	59	17	1	1
MEP-1_Emb	2211	10677	1760	1802	174	126	48	1	1
PES-1_L4	2305	10677	1792	1802	170	119	50	1	1
PHA-4_Emb	2975	10677	2318	1802	247	196	51	1	1
PHA-4_Lemb	3615	10677	2790	1802	350	272	78	1	1
LIN-15B_L3	2453	10677	1960	1802	152	112	40	1	1

## Sheet: Recovery_73_enrich
Binding Site	Count	Bkg	Bkg Hits	DE List	DE Hits	Up	Down	p-value	FDR
PQM-1_L3	1716	10677	1255	69	16	11	5	0.00543047	0.146623
PHA-4_Starved_L1_BOTH	1859	10677	1381	69	15	13	2	0.0283483	0.382702
UNC-130_L3	293	10677	226	69	3	3	0	0.179408	1
ALR-1_L2	1164	10677	860	69	7	7	0	0.319686	1
PHA-4_L2	2748	10677	2130	69	15	14	1	0.401147	1
ELT-3_L1	1656	10677	1277	69	9	8	1	0.444856	1
GEI-11_L4	159	10677	99	69	1	1	0	0.475252	1
PHA-4_L1	3419	10677	2519	69	16	14	2	0.578273	1
PHA-4_YA	205	10677	167	69	1	1	0	0.664211	1
MAB-5_L3	1685	10677	1247	69	7	6	1	0.709988	1
EGL-5_L3	823	10677	651	69	3	3	0	0.800701	1
HLH-1_Emb	637	10677	497	69	2	2	0	0.838	1
SKN-1_L1	2291	10677	1823	69	9	8	1	0.855269	1
LIN-39_L3	832	10677	637	69	2	2	0	0.923519	1
BLMP-1_L1	3499	10677	2652	69	11	9	2	0.973113	1
CEH-14_L2	879	10677	716	69	1	1	0	0.991815	1
CEH-30_Emb	1071	10677	843	69	1	1	0	0.996634	1
LIN-13_Emb	1230	10677	1007	69	1	1	0	0.998949	1
MDL-1_L1	3322	10677	2599	69	7	7	0	0.999223	1
PES-1_L4	2305	10677	1792	69	3	3	0	0.999666	1
MEP-1_Emb	2211	10677	1760	69	2	2	0	0.999944	1
EOR-1_L3	2690	10677	2151	69	3	3	0	0.999971	1
PHA-4_Lemb	3615	10677	2790	69	5	4	1	0.999987	1
PHA-4_Emb	2975	10677	2318	69	2	1	1	0.999999	1
LIN-15B_L3	2453	10677	1960	69	1	1	0	0.999999	1
LIN-11_L2	318	10677	244	69	0	0	0	1	1
EGL-27_L1	417	10677	333	69	0	0	0	1	1

## Sheet: Recover-8_36_enrich
Binding Site	Count	Bkg	Bkg Hits	DE List	DE Hits	Up	Down	p-value	FDR
PHA-4_Starved_L1_BOTH	1859	10677	1381	35	8	6	2	0.074102	1
ELT-3_L1	1656	10677	1277	35	6	5	1	0.235375	1
MAB-5_L3	1685	10677	1247	35	5	4	1	0.389145	1
PQM-1_L3	1716	10677	1255	35	5	1	4	0.394606	1
PHA-4_L1	3419	10677	2519	35	9	7	2	0.447687	1
UNC-130_L3	293	10677	226	35	1	1	0	0.527636	1
ALR-1_L2	1164	10677	860	35	3	3	0	0.543568	1
PHA-4_L2	2748	10677	2130	35	7	6	1	0.564422	1
BLMP-1_L1	3499	10677	2652	35	8	6	2	0.670142	1
HLH-1_Emb	637	10677	497	35	1	1	0	0.811954	1
SKN-1_L1	2291	10677	1823	35	4	3	1	0.871265	1
LIN-39_L3	832	10677	637	35	1	1	0	0.884278	1
CEH-30_Emb	1071	10677	843	35	1	1	0	0.944056	1
LIN-13_Emb	1230	10677	1007	35	1	1	0	0.968977	1
MEP-1_Emb	2211	10677	1760	35	2	2	0	0.985656	1
PHA-4_Lemb	3615	10677	2790	35	4	3	1	0.990685	1
MDL-1_L1	3322	10677	2599	35	3	3	0	0.995796	1
EOR-1_L3	2690	10677	2151	35	2	2	0	0.996299	1
PHA-4_Emb	2975	10677	2318	35	2	1	1	0.997985	1
PES-1_L4	2305	10677	1792	35	1	1	0	0.998406	1
LIN-15B_L3	2453	10677	1960	35	1	1	0	0.999184	1
LIN-11_L2	318	10677	244	35	0	0	0	1	1
PHA-4_YA	205	10677	167	35	0	0	0	1	1
CEH-14_L2	879	10677	716	35	0	0	0	1	1
EGL-27_L1	417	10677	333	35	0	0	0	1	1
EGL-5_L3	823	10677	651	35	0	0	0	1	1
GEI-11_L4	159	10677	99	35	0	0	0	1	1
